# Supplementary material for: SWI3A/B regulates the transition from vegetative to reproductive phase in the liverwort Marchantia polymorpha
Source: Plant Reprod. 2026 May 20;39(2):6. doi: 10.1007/s00497-026-00537-5 (PMC13190419; doi:10.1007/s00497-026-00537-5)
Supplement: Supplementary file 1 — Supplementary Material 1 [file 497_2026_537_MOESM1_ESM.txt]

>AtSWI3A_AT2G47620
MEATDPSAEIELYTIPAQSSWFLWDDIHEIERREFAEFFTESSITRTPKVYKEYRDFIINKFREDTCRRLTFTSVRKFLVGDVNLLQKVFLFLEKWGLINFSSSLKKNDHLLSVDNAKIEQGTPAGIRVTATPNSLRPITAPPLVEERVETGIKVPPLTSYSDVFSDLKKPDHVLVCAHCGERCDSPFYQHNKGIVNICEKCFKNGNYGENNTADDFKLIGNSAAAVWTEEEILLLLESVLKHGDDWELISQSVSTKSRLDCISKLIELPFGEFLMGSASGRLNPSILTEDENTEQVQTDGQEHEETETREEKEDRVNEDEPPAKRKRVALISEGDSSLMKQVAAMASKVGPSVATAAAKAALAALCDEASCPKEIFDTDDYSNFTVDRANGEKDTDMEEQQEEKDGPQGLPVALRIRASVATALGAAAAQAKILADQEEREMEQLAATVIEQQLKKLQSKLKFLDDLESIMDEEEKVIEGVKETIIQERVSVLQCAFRSGITKRWDHTYVK
>AtSWI3B_AT2G33610
MAMKAPDPGGSGEILPSTPSLSETTSGGAAAASKSAQLPSSSSDIDNIHVPSYSSWFSWTDINDCEVRSLPEFFDSRSSSKNPKFYLYLRNSIIKQYRDDHPRKISFTDVRRTLVSDVVSIRRVFDFLDSWGLINYNSSASAKPLKWEEKEAGKSAGDAASEPATTVKETAKRNCNGCKAICSIACFACDKYDLTLCARCYVRSNYRVGINSSEFKRVEISEESKPEWSDKEILLLLEAVMHYGDDWKKVASHVIGRTEKDCVSQFVKLPFGEQFVKESDSEDGLEMFDQIKDSDIPESEGIDKDGSSPNKRIKLTPLADASNPIMAQAAFLSALAGTNVAEAAARAAVRALSDVDYEADKNASRDPNRQDANAASSGETTRNESERAWADAKSLIEKEEHEVEGAIKETVEVEMKKIRDRIVHFEKLDLEMERSRKQLEEVRNLLFVDQLNIFFHTRKARKTEDRIEC
>AtSWI3C_AT1G21700
MPASEDRRGKWKRKKRGGLSAARKPKQEEEDMEEEDEENNNNNNEEMDDVENADELQQNGGATPDPGLGIGEVVEDSGSRISDFPAVVKRVVIRPHASVMAVVAAERAGLIGETRGQGSLPALENISFGQLQALSTVPADSLDLERSDGSSSAYVISPPPIMDGEGVVKRFGDLVHVLPMHSDWFAPNTVDRLERQVVPQFFSGKSPNHTPESYMEFRNAIVSKYVENPEKTLTISDCQGLVDGVDIEDFARVFRFLDHWGIINYCATAQSHPGPLRDVSDVREDTNGEVNVPSAALTSIDSLIKFDKPNCRHKGGEVYSSLPSLDGDSPDLDIRIREHLCDSHCNHCSRPLPTVYFQSQKKGDILLCCDCFHHGRFVVGHSCLDFVRVDPMKFYGDQDGDNWTDQETLLLLEAVELYNENWVQIADHVGSKSKAQCILHFLRLPVEDGLLDNVEVSGVTNTENPTNGYDHKGTDSNGDLPGYSEQGSDTEIKLPFVKSPNPVMALVAFLASAVGPRVAASCAHESLSVLSEDDRMKSEGMQGKEASLLDGENQQQDGAHKTSSQNGAEAQTPLPQDKVMAAFRAGLSAAATKAKLFADHEEREIQRLSANIVNHQLKRMELKLKQFAEIETLLMKECEQVEKTRQRFSAERARMLSARFGSPGGISPQTNNLQGMSLSTGGNNINSLMHQQHQQQQASATSQPSIIPGFSNNPQVQAQMHFMARQQQQQQQQQQQQQQAFSFGPRLPLNAIQTNAGSTASPNVMFGNNQLNNPAAAGAASINQPSFSHPMVRSSTGSGSGSGLGLN
>AtSWI3D_AT4G34430
MEEKRRDSAGTLAFAGSSGDSPASEPMPAPRRRGGGLKRKANALGGSNFFSSAPSKRMLTREKAMLASFSPVHNGPLTRARQAPSIMPSAADGVKSEVLNVAVGADGEKPKEEEERNKAIREWEALEAKIEADFEAIRSRDSNVHVVPNHCGWFSWEKIHPLEERSLPSFFNGKLEGRTSEVYREIRNWIMGKFHSNPNIQIELKDLTELEVGDSEAKQEVMEFLDYWGLINFHPFPPTDTGSTASDHDDLGDKESLLNSLYRFQVDEACPPLVHKPRFTAQATPSGLFPDPMAADELLKQEGPAVEYHCNSCSADCSRKRYHCPKQADFDLCTECFNSGKFSSDMSSSDFILMEPAEAPGVGSGKWTDQETLLLLEALEIFKENWNEIAEHVATKTKAQCMLHFLQMPIEDAFLDQIDYKDPISKDTTDLAVSKDDNSVLKDAPEEAENKKRVDEDETMKEVPEPEDGNEEKVSQESSKPGDASEETNEMEAEQKTPKLETAIEERCKDEADENIALKALTEAFEDVGHSSTPEASFSFADLGNPVMGLAAFLVRLAGSDVATASARASIKSLHSNSGMLLATRHCYILEDPPDNKKDPTKSKSCSADAEGNDDNSHKDDQPEEKSKKAEEVSLNSDDREMPDTDTGKETQDSVSEEKQPGSRTENSTTKLDAVQEKRSSKPVTTDNSEKPVDIICPSQDKCSGKELQEPLKDGNKLSSENKDASQSTVSQSAADASQPEASRDVEMKDTLQSEKDPEDVVKTVGEKVQLAKEEGANDVLSTPDKSVSQQPIGSASAPENGTAGGNPNIEGKKEKDICEGTKDKYNIEKLKRAAISAISAAAVKAKNLAKQEEDQIRQLSGSLIEKQQLHKLEAKLSIFNEAESLTMRVREQLERSRQRLYHERAQIIAARLGVPPSMSSKASLPTNRIAANFANVAQRPPMGMAFPRPPMPRPPGFPVPGSFVAATTMTGSSDPSPGSDNVSSV
>MpSWI3A/B_Mp8g15610
MADDNEPLLPTTGSAAAAGVGTRRISQQHVELNENLASAVFSSKRKRPGAAGEELAGAGA
GAVGESAADASLESSRLKRRNGAGALEGGGGGMEKGTWGGKVLAGGPGVSSSPVEGAQTR
KRKSLEKLAAVAGAAAAEDDGGSVSPSREVVKISTNSSSSKKRKPAVGDEAVCGMKDGPE
PSDEGRVSQGLRLRFTRSGNSLAAKKVTCEEDTRTGSAGEHTEGPNIRSRGSFDVANRSG
EGEPWTMPAQVRDQSHPSAGDGHGTPANASNAKVSEKSPLTRELYRIPSHAGWFSWSKIH
NIERRSLGEFFDGKSLSKTPKIYKEYRDFIINKYREKEQRLLTFTEVRRMLIGDVNALRR
VFDFLDHWGLINHQVGTESNQEASPTPITDDGVPSGVRVALGPVVSPVLQSESSLGVSSP
LTGLQLHALPSYRNVFAPVIPAGEAEKIPLKFNCSSCGADCSKIRFHCQDEIQAGLDLCP
TCYKSGKFGPMRVPKDFVRINGESDSTGDRWTTKETLSLLEAIGRFGDNWNQVADYVGTK
SRGECVKQFIRLPFGDRFLNDAGADSPAFMDGERMLVDCDEEPRVSDEVHETEGNIKSNG
GKHSAVRGCPVSGKSGRRSTKQELTPLQDVNNPLLGQVALMSAMVGSRVAAAAAQAAIIT
IAEDDPALANHSIMNRYSTTGAQQNFDSRSKEPSRPETPAQGVLAQEVEREADGGPSAVQ
LQVGIATGLAAAAVNAKLLADQEEREMELLMTDIIENQMKALYAKLEHFDELEMLLERER
IQIEQARQTQFLQQIQFTESRLHLTRHG
>MpSWI3C/D_Mp2g06000
MDNWMAPRAFIGGNGKLARPGGKAAVAAAAAAAAAAAAQPLGHGESGEESGGSGMGVLKR
KRTSPPESPAPSKKPTLEESGPPWSSSAPGEFSEVLPGKGQAFPGDSRVTKQQLGQPHES
VTGLLAAEEAVVSGVEKDGDGDPKTKTTTPVENVSHGQGSSVRAPRPAENSGSTMAVTSS
TSPAKPHLIPTHAGWFNWNQIHLLERLGLPEFFSGKNKLKTPEIYKEHRNFIMSKYRENP
SKLLKAEDMQGLLTGDVTGVVRVFEFLDHWGLINYQVVSDFSRFLSPPPGGVEESPNGAL
QLVPTTKPALANLFQFDAPRAAPTKLLTPPVPPTNVPLASLVENVLHESLSGPDVEYHCN
SCQADCSKRRYHCQKQADFDLCPDCYNDGKFGEGMTSTDFLRMDALTDTADADGGGWSDQ
ETLLLLEALELYGDNWSEIAEHVATKSKAQCILHFIRLPIEDPFLENMELLTGGIVAPQP
PPGDSDPKGPASSSPKDGKTDAQKNQNTLTIQGKEEPSAKGEKDSSKLGEQQGQDSGVPT
PSGDKAVVSVDKEKEKDSVAPKGIEAIKTDETSVASVVLAAAEAAGFAGPDGLVAFSDAG
NPVMAQVAFLAAMVGPRVAATAAQAALKALAEEDPVGYLSSKNSFGLEPPDVKGDNVVPA
KPDERSTETPVDQNQAVSTSGPTKDPSDNKASMSTTAEEKKKDEVANVVVGAEGIAADGV
GQKSVKAEERNTNSIVAKEDDAPSISKVKNAAATSLASAAVKAKLLADQEEREIQRLVAS
VIENQLKKLELKLKQFSELETVLGKECEQVEKARAKVIAERARIMQSRGLSSTAPPSQAQ
PASTAAAAYSKAPSQMQSTSSSSAAAYTKAQVTVDQLS
