# Supplementary material for: SWI3A/B regulates the transition from vegetative to reproductive phase in the liverwort Marchantia polymorpha
Source: Plant Reprod. 2026 May 20;39(2):6. doi: 10.1007/s00497-026-00537-5 (PMC13190419; doi:10.1007/s00497-026-00537-5)
Supplement: Supplementary file 2 — Supplementary Material 2 [file 497_2026_537_MOESM2_ESM.xlsx]

## Sheet: 1B
Number of gametangiophores
Day	Replicate plant	WT_male	WT_female	swi3_OE_male	swi3_OE_female
5	1	0	0	0	0
5	2	0	0	0	0
5	3	0	0	0	0
5	4	0	0	0	0
5	5	0	0	0	0
5	6	0	0	0	0
5	7	0	0	0	0
5	8	0	0	0	0
5	9	0	0	0	0
5	10	0	0	0	0
7	1	0	0	0	0
7	2	0	0	0	0
7	3	0	0	0	0
7	4	0	0	0	0
7	5	0	0	0	0
7	6	0	0	0	0
7	7	0	0	0	0
7	8	0	0	0	0
7	9	0	0	0	0
7	10	0	0	0	0
10	1	0	0	0	0
10	2	0	0	0	0
10	3	0	0	0	0
10	4	0	0	0	0
10	5	0	0	0	0
10	6	0	0	0	0
10	7	0	0	0	0
10	8	0	0	0	0
10	9	0	0	0	0
10	10	0	0	0	0
14	1	8	0	5	0
14	2	7	0	4	0
14	3	8	0	3	0
14	4	5	0	3	0
14	5	7	0	4	0
14	6	6	0	4	0
14	7	7	0	4	0
14	8	6	0	4	0
14	9	6	0	5	0
14	10	6	0	3	0
20	1	6	5	5	4
20	2	7	6	3	5
20	3	6	6	2	4
20	4	8	6	5	4
20	5	7	5	4	6
20	6	6	4	6	5
20	7	7	6	5	5
20	8	7	7	6	4
20	9	8	6	4	6
20	10	6	6	5	4

## Sheet: 1C
Sperm motility
Style	WT_male	swi3_OE_male
linear	1	5
immobile/circular	7	7
capsule	5	15

## Sheet: 1D
Sperm motility
Mean speed		Linearity of forward progression		Mean straight line speed
WT_male	swi3_OE_male	WT_male	swi3_OE_male	WT_male	swi3_OE_male
5.18565	15.0717	0.815346	0.547356	4.2281	8.24956
5.48466	9.57059	0.418595	0.700724	2.29585	6.70635
0.501253	9.7315	0.2	0.771558	0.100251	7.50841
0.421714	11.8285	0.138562	0.901465	0.0584335	10.663
4.14528	11.639	0.084615	0.955038	0.350753	11.1157
6.26718	21.653	0.542133	0.427603	3.39764	9.25889
0.323446	11.5747	0.124806	0.860343	0.040368	9.95818
10.39	13.0339	0.362699	0.277029	3.76843	7.84127
23.5753	24.8548	0.245071	0.507639	5.77762	12.6173
17.2312	11.9297	0.290147	0.94016	4.99956	11.2158
3.03976	12.6641	0.0136056	0.129358	0.0413578	6.72732
9.56701	12.8572	0.060876	0.489415	0.582401	7.81801

## Sheet: 1E
LogFC values for genes differentially expressed in swi3OE-♂ under far-red light
Gametangia development					Haploid-to-diploid					Spermiogenesis
Gene name		logFC	PValue	FDR	Gene name		logFC	PValue	FDR	Gene name		logFC	PValue	FDR
MpBNB	Mp3g23300	3.19313280080418	1.59223e-12	3.14262e-11	MpKNOX1	Mp5g01600	-1.20631136353499	0.037369	0.087814		Mp6g07660	3.27048576851811	1.10198e-08	1.31934e-07
MpGLID	Mp3g17000	7.19577446572289	2.65748e-66	6.66354e-64	MpBELL3	Mp8g02970	0.765232982223726	0.33774	0.482141	MpCAPE	Mp7g08500	0.540067183099564	0.15494	0.269297
MpPIF	Mp3g17350	-1.08173992790983	2.79187e-16	8.12152e-15	MpBELL4	Mp8g07680	-1.60150036844894	0.001685	0.006567	MpDUO1	Mp1g13010	2.0260328338405	5.42428e-06	3.97401e-05
MpCKl1	Mp2g02750	-1.01411357070717	0.000127346	0.000678988	MpBELL5	Mp5g11060	2.44610639490554	0.04317	0.098629	MpCEN1	Mp1g00710	0.744975818208146	2.76754e-06	2.14499e-05
MpCPS	Mp2g07200	-0.922941035626453	3.4779e-07	3.24003e-06	MpBELL1	Mp8g18310	1.90885535088048	0.005321	0.017492	MpCAFA	Mp1g04120	-0.212320032847325	0.6519	0.763287
MpKS	Mp6g05950	-0.262604355198091	0.246611	0.381112	MpFIE	Mp3g06080	-0.462476633542176	0.041657	0.095916	MpPKAR1	Mp2g09970	1.8975061467276	1.56093e-05	0.000104119
MpTPS1	Mp6g05430	-0.161986693119639	0.57694	0.703318						MpPKAR2	Mp8g17350	2.71023797790812	1.9287e-06	1.53494e-05
MpKOL1	Mp3g18320	1.26735151517746	2.42777e-05	0.000154694							Mp2g21760	-1.11174128804596	0.0927419	0.181538
MpKOL2	Mp2g01950	-1.09702701474852	3.69804e-05	0.000225235							Mp1g13820	0.733187521728204	5.84157e-05	0.000340752
MpKOL3	Mp4g23680	0.0138578823347124	0.974387	0.984283							Mp2g07850	-0.262814175189708	0.028554	0.0706044
MpKAOL3	Mp2g10420	1.02121531021528	0.00823996	0.0253317							Mp8g01600	-0.717593200749141	0.0528148	0.115767
