# Supplementary material for: SWI3A/B regulates the transition from vegetative to reproductive phase in the liverwort Marchantia polymorpha
Source: Plant Reprod. 2026 May 20;39(2):6. doi: 10.1007/s00497-026-00537-5 (PMC13190419; doi:10.1007/s00497-026-00537-5)
Supplement: Supplementary file 3 — Supplementary Material 3 [file 497_2026_537_MOESM3_ESM.xlsx]

## Sheet: Ct values
Plant line	Target	Cт
BoGA_male	Actin	20.5019
BoGA_male	Actin	21.4746
BoGA_male	Actin	20.0946
BoGA_female	Actin	16.4884
BoGA_female	Actin	22.9044
BoGA_female	Actin	20.0161
swi3OE_male	Actin	23.9937
swi3OE_male	Actin	23.9682
swi3OE_male	Actin	24.4493
swi3_OE_female	Actin	22.4394
swi3_OE_female	Actin	23.1006
swi3_OE_female	Actin	21.5842
BoGA_male	SWI3AB	23.3621
BoGA_male	SWI3AB	22.522
BoGA_male	SWI3AB	23.6329
BoGA_female	SWI3AB	23.4517
BoGA_female	SWI3AB	23.7811
BoGA_female	SWI3AB	23.0927
swi3OE_male	SWI3AB	15.9481
swi3OE_male	SWI3AB	16.0997
swi3OE_male	SWI3AB	16.0901
swi3_OE_female	SWI3AB	21.4517
swi3_OE_female	SWI3AB	20.7811
swi3_OE_female	SWI3AB	23.0927

## Sheet: ΔCt
Replicate	ΔCt(WT_male)	ΔCt(WT_female)	ΔCt(OE_male)	ΔCt(OE_female)
1	2.86024	6.96333	-8.04562	-0.987719
2	1.04742	0.876743	-7.86844	-2.31942
3	3.53832	3.07662	-8.35924	1.50854
Mean ΔCt	2.48199	3.6389	-8.0911	-0.599532
SD	1.287	3.091	0.249	1.926
ΔΔCt vs WT			-10.5731	-4.23843
Fold change (2^-ΔΔCt)			1.52×10³	1.89×10¹
Welch t-test p (vs WT same sex)			5×10⁻⁴	0.09
