# Supplementary material for: SWI3A/B regulates the transition from vegetative to reproductive phase in the liverwort Marchantia polymorpha
Source: Plant Reprod. 2026 May 20;39(2):6. doi: 10.1007/s00497-026-00537-5 (PMC13190419; doi:10.1007/s00497-026-00537-5)
Supplement: Supplementary file 5 — Supplementary Material 5 [file 497_2026_537_MOESM5_ESM.xlsx]

## Sheet: S1A-B
Differentially expressed genes (DEGs; Log2FC>3, P value<10e-6) in swi3OE-_ under far red light and ist functional annotations
Transcriptome outcomes								Individual replicates								Functional categories
geneID	logFC	logCPM	LR	PValue	FDR	logCPM_BoGaFR	logCPM_swi3KOFR	BoGaFR_TPM_1	BoGaFR_TPM_2	BoGaFR_mean_TPM	swi3KOFR_TPM_1	swi3KOFR_TPM_2	swi3KOFR_TPM_3	swi3KOFR_mean_TPM	CDD_ID	CDD_detail	FunFam_ID	FunFam_detail	Gene3D_ID	Gene3D_detail	KEGG_ID	KEGG_detail	KEGG_For_Plot	KOG_ID	KOG_detail	MobiDBLite_ID	MobiDBLite_detail	PANTHER_ID	PANTHER_detail	Pfam_ID	Pfam_detail	ProSitePatterns_ID	ProSitePatterns_detail	ProSiteProfiles_ID	ProSiteProfiles_detail	SMART_ID	SMART_detail	SUPERFAMILY_ID	SUPERFAMILY_detail	Hamap_ID	Hamap_detail	NCBIfam_ID	NCBIfam_detail	Coils_ID	Coils_detail	PIRSF_ID	PIRSF_detail	PRINTS_ID	PRINTS_detail
Mp2g25940.1	3.47034	6.6157	397.687	1.76e-88	8.45e-86	6.48261	6.81426	8.67214	7.78887	8.23051	101.19	102.17	78.485	93.9483	cd11043	CYP90-like			G3DSA:1.10.630.10	Cytochrome P450	K09843	(+)-abscisic acid 8'-hydroxylase [EC:1.14.14.137]	Abscisic Acid breakdown	KOG0157	Cytochrome P450 CYP4/CYP19/CYP26 subfamilies; [QI]			PTHR24286	CYTOCHROME P450 26	PF00067	Cytochrome P450	PS00086	Cytochrome P450 cysteine heme-iron ligand signature.					SSF48264	Cytochrome P450									PR00463	E-class P450 group I signature
Mp2g07800.1	3.19873	3.27837	44.7952	2.19e-11	3.73e-10	6.82978	6.25745	0.463168	1.18412	0.823644	8.13279	7.84439	6.76732	7.5815							K09840	9-cis-epoxycarotenoid dioxygenase [EC:1.13.11.51]	Abscisic Acid synthesis	KOG1285	Beta, beta-carotene 15,15'-dioxygenase and related enzymes; [Q]	mobidb-lite	consensus disorder prediction	PTHR10543	BETA-CAROTENE DIOXYGENASE	PF03055	Retinal pigment epithelial membrane protein
Mp7g12640.4	-8.81478	-0.346024	61.1132	5.39e-15	1.4e-13	4.38696	4.79943	0.795361	0.563276	0.679319	0	0	0	0	cd00987	PDZ_serine_protease			G3DSA:2.40.10.10	-	K22686	pro-apoptotic serine protease NMA111 [EC:3.4.21.-]	Apoptosis	KOG1421	Predicted signaling-associated protein (contains a PDZ domain); C-term missing; [R]	mobidb-lite	consensus disorder prediction	PTHR46366	PRO-APOPTOTIC SERINE PROTEASE NMA111	PF17820	PDZ domain			PS50106	PDZ domain profile.	SM00228	pdz_new	SSF50494	Trypsin-like serine proteases									PR00834	HtrA/DegQ protease family signature
Mp5g21290.1	3.57708	3.39626	112.472	2.82e-26	1.63e-24	6.38985	6.52751	1.17806	1.41219	1.29513	14.9487	17.083	15.3501	15.7939	cd12152	F1-ATPase_delta			G3DSA:2.60.15.10	-	K02134	F-type H+-transporting ATPase subunit delta	ATP synthesis	KOG1758	Mitochondrial F1F0-ATP synthase, subunit delta/ATP16; [C]			PTHR13822	ATP SYNTHASE DELTA/EPSILON CHAIN	PF02823	ATP synthase, Delta/Epsilon chain, beta-sandwich domain							SSF51344	Epsilon subunit of F1F0-ATP synthase N-terminal domain	MF_00530	ATP synthase epsilon chain [atpC].	TIGR01216	ATP synthase F1 subunit epsilon	Coil	Coil
Mp5g02030.3	8.61417	0.109647	54.2706	1.75e-13	3.91e-12	0.322316	2.7859	0	0	0	1.43739	1.67	1.38924	1.49888							K23504	protein SERAC1	Ca homeostasis	KOG2029	Uncharacterized conserved protein; N-term missing; [S]	mobidb-lite	consensus disorder prediction	PTHR48182	PROTEIN SERAC1															Coil	Coil
Mp5g02055.1	-3.05549	0.818414	31.3072	2.2e-08	2.51e-07	1.02035	1.39709	3.1952	3.38011	3.28765	0.624107	0.321288	0.273698	0.406364							K23504	protein SERAC1	Ca homeostasis	KOG2029	Uncharacterized conserved protein; N-term missing; [S]			PTHR48182	PROTEIN SERAC1															Coil	Coil
Mp5g02105.1	-3.09023	1.71456	51.9252	5.77e-13	1.2e-11	4.07573	4.31013	7.18174	5.78028	6.48101	0.764281	0.913518	0.675137	0.784312							K23504	protein SERAC1	Ca homeostasis	KOG2029	Uncharacterized conserved protein; N-term missing; [S]	mobidb-lite	consensus disorder prediction	PTHR48182	PROTEIN SERAC1															Coil	Coil
Mp4g22030.1	-3.15628	4.5525	78.6748	7.32e-19	2.63e-17	6.05586	5.23996	18.1454	20.5476	19.3465	2.91515	2.58416	1.23495	2.24475					G3DSA:3.80.10.10	Ribonuclease Inhibitor	K23504	protein SERAC1	Ca homeostasis	KOG4658	Apoptotic ATPase; [T]			PTHR16083	LEUCINE RICH REPEAT CONTAINING PROTEIN	PF13855	Leucine rich repeat					SM00369	LRR_typ_2	SSF53474	alpha/beta-Hydrolases									PR00364	Disease resistance protein signature
Mp8g04250.1	-3.56772	3.85191	148.996	2.87e-34	2.52e-32	-0.28348	0.149816	27.5909	21.5623	24.5766	2.43798	2.30689	1.68366	2.14284					G3DSA:3.40.50.1820	alpha/beta hydrolase	K23504	protein SERAC1	Ca homeostasis	KOG2029	Uncharacterized conserved protein; N-term missing; [S]			PTHR48182	PROTEIN SERAC1									SSF53474	alpha/beta-Hydrolases
Mp5g02110.2	-6.74177	0.625232	67.0897	2.59e-16	7.58e-15	3.07919	2.96553	1.74797	2.75315	2.25056	0.041634	0	0.0144389	0.018691	cd00325	chitinase_GH19			G3DSA:3.30.20.10	Endochitinase, domain 2	K23504	protein SERAC1	Ca homeostasis	KOG4742	Predicted chitinase; N-term missing; [R]			PTHR22595	CHITINASE-RELATED	PF00182	Chitinase class I							SSF53955	Lysozyme-like
Mp5g02110.1	-7.59827	-1.18571	27.5939	1.5e-07	1.51e-06	5.89158	5.96814	0.888383	0.223008	0.555696	0	0	0.00122751	0.00040917	cd00325	chitinase_GH19			G3DSA:3.30.20.10	Endochitinase, domain 2	K23504	protein SERAC1	Ca homeostasis	KOG4742	Predicted chitinase; N-term missing; [R]			PTHR22595	CHITINASE-RELATED	PF00182	Chitinase class I							SSF53955	Lysozyme-like
Mp5g02100.1	-8.19573	0.784095	89.542	3e-21	1.3e-19	0.467556	-0.63444	3.23589	2.88045	3.05817	0.0240278	0	0	0.00800927							K23504	protein SERAC1	Ca homeostasis	KOG2029	Uncharacterized conserved protein; N-term missing; [S]			PTHR48182	PROTEIN SERAC1															Coil	Coil
Mp5g02050.1	-10.9512	1.73935	116.756	3.25e-27	1.94e-25	3.65882	3.44519	7.46929	4.76258	6.11594	0	0	0	0	cd00325	chitinase_GH19			G3DSA:3.30.20.10	Endochitinase, domain 2	K23504	protein SERAC1	Ca homeostasis	KOG4742	Predicted chitinase; N-term missing; [R]			PTHR22595	CHITINASE-RELATED	PF00182	Chitinase class I							SSF53955	Lysozyme-like
Mp3g00030.2	3.91903	3.77945	120.259	5.55e-28	3.48e-26	4.20312	3.98291	0.679253	1.11854	0.898896	15.2985	15.1348	10.9095	13.7809	cd00200	WD40			G3DSA:2.130.10.10	-	K03363	cell division cycle 20, cofactor of APC complex	Cell cycle regulation	KOG0305	Anaphase promoting complex, Cdc20, Cdh1, and Ama1 subunits; [DO]	mobidb-lite	consensus disorder prediction	PTHR19918	CELL DIVISION CYCLE 20 CDC20 FIZZY -RELATED	PF12894	Anaphase-promoting complex subunit 4 WD40 domain			PS50294	Trp-Asp (WD) repeats circular profile.	SM00320	WD40_4	SSF50978	WD40 repeat-like
Mp3g00030.1	-8.10722	3.05296	54.0306	1.97e-13	4.39e-12	7.51224	7.5116	11.7568	12.9875	12.3721	0	0.141075	0	0.047025	cd00200	WD40			G3DSA:2.130.10.10	-	K03363	cell division cycle 20, cofactor of APC complex	Cell cycle regulation	KOG0305	Anaphase promoting complex, Cdc20, Cdh1, and Ama1 subunits; [DO]	mobidb-lite	consensus disorder prediction	PTHR19918	CELL DIVISION CYCLE 20 CDC20 FIZZY -RELATED	PF12894	Anaphase-promoting complex subunit 4 WD40 domain			PS50294	Trp-Asp (WD) repeats circular profile.	SM00320	WD40_4	SSF50978	WD40 repeat-like
Mp4g18460.2	11.1325	2.52579	109.023	1.6e-25	9.01e-24	5.05072	4.607	0	0	0	4.83015	5.85473	7.49846	6.06111	cd00200	WD40			G3DSA:2.130.10.10	-	K16482	centriolar protein POC1	Cell cycle regulation	KOG1063	RNA polymerase II elongator complex, subunit ELP2, WD repeat superfamily; C-term missing; [BK]	mobidb-lite	consensus disorder prediction	PTHR44019	WD REPEAT-CONTAINING PROTEIN 55	PF00400	WD domain, G-beta repeat	PS00678	Trp-Asp (WD) repeats signature.	PS50294	Trp-Asp (WD) repeats circular profile.	SM00320	WD40_4	SSF50978	WD40 repeat-like									PR00320	G protein beta WD-40 repeat signature
Mp1g13570.1	6.91513	2.90548	146.999	7.85e-34	6.69e-32	5.26127	5.21287	0.0488241	0.10118	0.0750021	9.88952	10.5349	7.38311	9.26918							K16761	centrosomal protein CEP44	Cell cycle regulation			mobidb-lite	consensus disorder prediction	PTHR31477	CENTROSOMAL PROTEIN OF 44 KDA	PF15007	Centrosomal spindle body, CEP44													Coil	Coil
Mp2g14970.1	3.77183	0.586398	30.9293	2.68e-08	3.01e-07	3.172	3.97736	0.0378312	0.1556	0.0967156	1.31591	1.39129	1.1727	1.2933							K23869	galactan beta-1,4-galactosyltransferase [EC:2.4.1.-]	Cell wall biosynthesis	KOG4735	Extracellular protein with conserved cysteines; N-term missing; [S]			PTHR21461	UNCHARACTERIZED	PF01697	Glycosyltransferase family 92
Mp3g21260.1	4.45575	2.87241	58.7052	1.83e-14	4.5e-13	7.42033	7.86903	0.115011	0.429719	0.272365	6.144	5.89174	5.59438	5.87671							K18789	xylogalacturonan beta-1,3-xylosyltransferase [EC:2.4.2.41]	Cell wall biosynthesis	KOG1021	Acetylglucosaminyltransferase EXT1/exostosin 1; N-term missing; [GMW]	mobidb-lite	consensus disorder prediction	PTHR11062	EXOSTOSIN HEPARAN SULFATE GLYCOSYLTRANSFERASE -RELATED	PF03016	Exostosin family
Mp2g12440.1	5.71195	3.84321	252.056	9.25e-57	1.83e-54	-3.52896	-1.84054	0.289537	0.256713	0.273125	16.3198	14.9214	13.5497	14.9303					G3DSA:3.40.50.11340	-	K13681	xyloglucan fucosyltransferase [EC:2.4.1.-]	Cell wall biosynthesis					PTHR31889	FUCOSYLTRANSFERASE 2-RELATED	PF03254	Xyloglucan fucosyltransferase
Mp4g10040.1	3.52526	3.01668	81.2392	2e-19	7.51e-18	8.35906	8.33658	0.672549	0.467065	0.569807	7.12724	6.67047	6.63691	6.81154							K13681	xyloglucan fucosyltransferase [EC:2.4.1.-]	Cell wall biosynthesis					PTHR31889	FUCOSYLTRANSFERASE 2-RELATED	PF03254	Xyloglucan fucosyltransferase
Mp4g23180.1	-10.7067	4.04787	489.886	1.51e-108	9.95e-106	1.90516	-1.64957	26.7446	31.9926	29.3686	0.023593	0	0.0188741	0.0141557			G3DSA:3.40.50.11340:FF:000005	Galactoside 2-alpha-L-fucosyltransferase	G3DSA:3.40.50.11340	-	K13681	xyloglucan fucosyltransferase [EC:2.4.1.-]	Cell wall biosynthesis			mobidb-lite	consensus disorder prediction	PTHR31889	FUCOSYLTRANSFERASE 2-RELATED	PF03254	Xyloglucan fucosyltransferase
Mp3g09750.2	7.75334	-0.671317	35.0828	3.16e-09	4.1e-08	4.14804	3.41187	2.24e-08	0	1.12e-08	1.18572	1.17856	0.719756	1.02801					G3DSA:2.60.40.760	-	K20628	expansin	Cell wall remodeling					PTHR31867	EXPANSIN-A15	PF03330	Lytic transglycolase			PS50843	Expansin, Cellulose-binding-like domain profile.	SM00837	dpbb_1	SSF50685	Barwin-like endoglucanases									PR01226	Expansin signature
Mp1g14140.1	5.23504	2.8631	129.565	5.1e-30	3.59e-28	5.71155	5.64014	0.228907	0.189617	0.209262	8.09398	9.03796	7.7221	8.28468	cd22274	DPBB_EXPA_N	G3DSA:2.60.40.760:FF:000001	Expansin	G3DSA:2.60.40.760	-	K20628	expansin	Cell wall remodeling					PTHR31867	EXPANSIN-A15	PF03330	Lytic transglycolase			PS50843	Expansin, Cellulose-binding-like domain profile.	SM00837	dpbb_1	SSF50685	Barwin-like endoglucanases									PR01226	Expansin signature
Mp3g09770.1	3.98173	2.28366	71.8586	2.31e-17	7.39e-16	5.75464	5.40391	0.47934	0.373453	0.426397	7.23782	6.9928	6.92665	7.05242	cd22274	DPBB_EXPA_N			G3DSA:2.60.40.760	-	K20628	expansin	Cell wall remodeling					PTHR31867	EXPANSIN-A15	PF03330	Lytic transglycolase			PS50843	Expansin, Cellulose-binding-like domain profile.	SM00837	dpbb_1	SSF50685	Barwin-like endoglucanases									PR01226	Expansin signature
Mp8g09330.1	-3.06434	4.54717	66.7398	3.1e-16	8.98e-15	6.39768	6.06313	34.9571	17.4842	26.2206	3.75667	3.46039	2.52246	3.24651	cd15798	PMEI-like_3	G3DSA:2.160.20.10:FF:000001	Pectinesterase	G3DSA:2.160.20.10	-	K01051	pectinesterase [EC:3.1.1.11]	Cell wall remodeling			mobidb-lite	consensus disorder prediction	PTHR31707	PECTINESTERASE	PF04043	Plant invertase/pectin methylesterase inhibitor	PS00800	Pectinesterase signature 1.			SM00856	PMEI_2	SSF51126	Pectin lyase-like			TIGR01614	pectinesterase inhibitor domain
Mp1g13990.1	5.42378	0.254287	39.2101	3.81e-10	5.59e-09	5.54413	3.24669	0.0316253	0	0.0158127	0.882643	1.13381	0.64277	0.886408	cd02176	GH16_XET			G3DSA:2.60.120.200	-	K08235	xyloglucan:xyloglucosyl transferase [EC:2.4.1.207]	Cell wall remodeling			mobidb-lite	consensus disorder prediction	PTHR31062	XYLOGLUCAN ENDOTRANSGLUCOSYLASE/HYDROLASE PROTEIN 8-RELATED	PF06955	Xyloglucan endo-transglycosylase (XET) C-terminus			PS51762	Glycosyl hydrolases family 16 (GH16) domain profile.			SSF49899	Concanavalin A-like lectins/glucanases
Mp3g20360.1	4.89903	2.1317	73.4827	1.02e-17	3.31e-16	4.8447	5.74311	0.343516	0.239317	0.291417	8.94229	8.44559	10.4109	9.26626					G3DSA:2.60.120.200	-	K08235	xyloglucan:xyloglucosyl transferase [EC:2.4.1.207]	Cell wall remodeling					PTHR31062	XYLOGLUCAN ENDOTRANSGLUCOSYLASE/HYDROLASE PROTEIN 8-RELATED	PF06955	Xyloglucan endo-transglycosylase (XET) C-terminus	PS01034	Glycosyl hydrolases family 16 active sites.	PS51762	Glycosyl hydrolases family 16 (GH16) domain profile.			SSF49899	Concanavalin A-like lectins/glucanases							PIRSF005604	EndGlu_transf
Mp2g17780.1	4.40742	1.45216	49.536	1.95e-12	3.8e-11	6.31302	6.47494	0.135441	0.281895	0.208668	5.26347	3.7567	4.35004	4.45674	cd02176	GH16_XET			G3DSA:2.60.120.200	-	K08235	xyloglucan:xyloglucosyl transferase [EC:2.4.1.207]	Cell wall remodeling					PTHR31062	XYLOGLUCAN ENDOTRANSGLUCOSYLASE/HYDROLASE PROTEIN 8-RELATED	PF06955	Xyloglucan endo-transglycosylase (XET) C-terminus	PS01034	Glycosyl hydrolases family 16 active sites.	PS51762	Glycosyl hydrolases family 16 (GH16) domain profile.			SSF49899	Concanavalin A-like lectins/glucanases							PIRSF005604	EndGlu_transf	PR00737	Glycosyl hydrolase family 16 signature
Mp3g20390.1	4.16054	1.43245	51.8927	5.86e-13	1.22e-11	4.72728	4.46632	0.431114	0.301866	0.36649	6.64649	7.01747	7.4311	7.03169					G3DSA:2.60.120.200	-	K08235	xyloglucan:xyloglucosyl transferase [EC:2.4.1.207]	Cell wall remodeling					PTHR31062	XYLOGLUCAN ENDOTRANSGLUCOSYLASE/HYDROLASE PROTEIN 8-RELATED	PF06955	Xyloglucan endo-transglycosylase (XET) C-terminus	PS01034	Glycosyl hydrolases family 16 active sites.	PS51762	Glycosyl hydrolases family 16 (GH16) domain profile.			SSF49899	Concanavalin A-like lectins/glucanases							PIRSF005604	EndGlu_transf
Mp2g17770.1	4.09543	3.30862	87.4593	8.6e-21	3.6e-19	6.3656	6.497	0.617619	1.33334	0.97548	17.8424	15.5255	16.6678	16.6786	cd02176	GH16_XET			G3DSA:2.60.120.200	-	K08235	xyloglucan:xyloglucosyl transferase [EC:2.4.1.207]	Cell wall remodeling					PTHR31062	XYLOGLUCAN ENDOTRANSGLUCOSYLASE/HYDROLASE PROTEIN 8-RELATED	PF06955	Xyloglucan endo-transglycosylase (XET) C-terminus	PS01034	Glycosyl hydrolases family 16 active sites.	PS51762	Glycosyl hydrolases family 16 (GH16) domain profile.			SSF49899	Concanavalin A-like lectins/glucanases							PIRSF005604	EndGlu_transf	PR00737	Glycosyl hydrolase family 16 signature
Mp3g20370.1	3.19732	1.53758	35.4266	2.65e-09	3.48e-08	-0.658987	1.33774	0.820085	0.444904	0.632494	5.74978	6.75182	6.09144	6.19768					G3DSA:2.60.120.200	-	K08235	xyloglucan:xyloglucosyl transferase [EC:2.4.1.207]	Cell wall remodeling					PTHR31062	XYLOGLUCAN ENDOTRANSGLUCOSYLASE/HYDROLASE PROTEIN 8-RELATED	PF06955	Xyloglucan endo-transglycosylase (XET) C-terminus	PS01034	Glycosyl hydrolases family 16 active sites.	PS51762	Glycosyl hydrolases family 16 (GH16) domain profile.			SSF49899	Concanavalin A-like lectins/glucanases							PIRSF005604	EndGlu_transf
Mp2g17820.1	-3.13385	4.87234	57.8177	2.88e-14	6.92e-13	3.78862	4.25092	93.8942	39.1219	66.508	8.36153	8.07174	7.21321	7.88216	cd02176	GH16_XET			G3DSA:2.60.120.200	-	K08235	xyloglucan:xyloglucosyl transferase [EC:2.4.1.207]	Cell wall remodeling					PTHR31062	XYLOGLUCAN ENDOTRANSGLUCOSYLASE/HYDROLASE PROTEIN 8-RELATED	PF06955	Xyloglucan endo-transglycosylase (XET) C-terminus	PS01034	Glycosyl hydrolases family 16 active sites.	PS51762	Glycosyl hydrolases family 16 (GH16) domain profile.			SSF49899	Concanavalin A-like lectins/glucanases							PIRSF005604	EndGlu_transf	PR00737	Glycosyl hydrolase family 16 signature
Mp6g15170.1	10.9718	2.36828	104.977	1.24e-24	6.67e-23	5.00473	4.79408	0	0	0	9.09292	9.24803	12.8974	10.4128	cd06472	ACD_ScHsp26_like			G3DSA:2.60.40.790	-	K13993	HSP20 family protein	Chaperone	KOG0710	Molecular chaperone (small heat-shock protein Hsp26/Hsp42); N-term missing; [O]			PTHR11527	HEAT-SHOCK PROTEIN 20 FAMILY MEMBER	PF00011	Hsp20/alpha crystallin family			PS51203	CS domain profile.			SSF49764	HSP20-like chaperones
Mp3g04180.1	5.38292	3.03266	111.546	4.49e-26	2.57e-24	6.0679	5.48929	0.341803	0.613984	0.477894	18.2309	19.0374	22.947	20.0718			G3DSA:2.60.40.790:FF:000010	17.3 kDa class II heat shock protein-like	G3DSA:2.60.40.790	-	K13993	HSP20 family protein	Chaperone	KOG0710	Molecular chaperone (small heat-shock protein Hsp26/Hsp42); N-term missing; [O]	mobidb-lite	consensus disorder prediction	PTHR11527	HEAT-SHOCK PROTEIN 20 FAMILY MEMBER	PF00011	Hsp20/alpha crystallin family			PS01031	Small heat shock protein (sHSP) domain profile.			SSF49764	HSP20-like chaperones
Mp2g22630.1	4.16171	1.84519	60.1583	8.75e-15	2.21e-13	1.63134	1.42792	0.299915	0.323589	0.311752	6.355	5.06022	5.89425	5.76982	cd06472	ACD_ScHsp26_like	G3DSA:2.60.40.790:FF:000053	17.5 kDa class I heat shock protein	G3DSA:2.60.40.790	-	K13993	HSP20 family protein	Chaperone	KOG0710	Molecular chaperone (small heat-shock protein Hsp26/Hsp42); N-term missing; [O]	mobidb-lite	consensus disorder prediction	PTHR11527	HEAT-SHOCK PROTEIN 20 FAMILY MEMBER	PF00011	Hsp20/alpha crystallin family			PS01031	Small heat shock protein (sHSP) domain profile.			SSF49764	HSP20-like chaperones
Mp6g06660.1	3.91786	3.7389	141.389	1.32e-32	1.06e-30	7.36466	7.38305	0.590403	0.936474	0.763439	11.9297	12.5313	10.4403	11.6338	cd16927	HATPase_Hsp90-like	G3DSA:3.40.50.11260:FF:000001	Heat shock protein 90 alpha	G3DSA:3.40.50.11260	-	K04079	molecular chaperone HtpG	Chaperone	KOG0019	Molecular chaperone (HSP90 family); [O]	mobidb-lite	consensus disorder prediction	PTHR11528	HEAT SHOCK PROTEIN 90 FAMILY MEMBER	PF02518	Histidine kinase-, DNA gyrase B-, and HSP90-like ATPase	PS00298	Heat shock hsp90 proteins family signature.			SM00387	HKATPase_4	SSF55874	ATPase domain of HSP90 chaperone/DNA topoisomerase II/histidine kinase	MF_00505	Chaperone protein HtpG [htpG].			Coil	Coil	PIRSF002583	HSP90_HTPG	PR00775	90kDa heat shock protein signature
MpVg00530.1	-7.66328	-1.39482	43.6272	3.97e-11	6.57e-10	1.42194	-0.64408	0.690038	0.660637	0.675338	0	0	0	0							K17592	sacsin	Chaperone					PTHR15600	SACSIN									SSF55874	ATPase domain of HSP90 chaperone/DNA topoisomerase II/histidine kinase
Mp8g10440.1	4.23891	2.64265	66.766	3.06e-16	8.88e-15	3.97344	2.61602	0.343438	0.901899	0.622668	11.4359	11.9387	11.693	11.6892					G3DSA:3.40.50.1820	alpha/beta hydrolase	K08099	chlorophyllase [EC:3.1.1.14]	Chlorophyll breakdown					PTHR33428	CHLOROPHYLLASE-2, CHLOROPLASTIC	PF12740	Cutinase							SSF53474	alpha/beta-Hydrolases
Mp8g10460.1	-3.28395	3.77134	154.576	1.73e-35	1.62e-33	7.62633	7.59173	31.4265	26.9332	29.1798	3.17644	3.42622	2.6749	3.09252					G3DSA:3.40.50.1820	alpha/beta hydrolase	K08099	chlorophyllase [EC:3.1.1.14]	Chlorophyll breakdown	KOG3847	Phospholipase A2 (platelet-activating factor acetylhydrolase in humans); N-term missing; C-term missing; [I]			PTHR33428	CHLOROPHYLLASE-2, CHLOROPLASTIC	PF12740	Cutinase							SSF53474	alpha/beta-Hydrolases
Mp3g02370.1	3.02448	7.45706	77.9715	1.05e-18	3.7e-17	5.51652	5.82888	57.2276	100.536	78.8818	581.016	582.606	806.447	656.69	cd00074	H2A	G3DSA:1.10.20.10:FF:000009	Histone H2A	G3DSA:1.10.20.10	Histone, subunit A	K11251	histone H2A	Chromatin structure	KOG1756	Histone 2A; [B]			PTHR23430	HISTONE H2A	PF16211	C-terminus of histone H2A	PS00046	Histone H2A signature.			SM00414	h2a4	SSF47113	Histone-fold									PR00620	Histone H2A signature
Mp5g21000.3	11.7259	3.12066	78.0851	9.87e-19	3.51e-17	4.97479	5.70675	1.03e-05	7.18e-09	5.16e-06	3.0885	1.5327	4.43148	3.01756	cd18793	SF2_C_SNF			G3DSA:3.40.50.300	-	K10779	transcriptional regulator ATRX	Chromatin structure	KOG1015	Transcription regulator XNP/ATRX, DEAD-box superfamily; [K]	mobidb-lite	consensus disorder prediction	PTHR45797	RAD54-LIKE	PF17981	Cysteine Rich ADD domain			PS51533	ADD domain profile.	SM00490	helicmild6	SSF57903	FYVE/PHD zinc finger					Coil	Coil
Mp7g09670.1	5.91351	-0.77663	29.1538	6.69e-08	7.15e-07	5.21749	5.7486	0.00467932	0.0123118	0.00849556	0.893037	0.567011	0.6476	0.702549					G3DSA:1.20.1520.10	-	K25395	cilia- and flagella-associated protein 36	Cilium assembly	KOG4511	Uncharacterized conserved protein; C-term missing; [S]			PTHR21532	PHOSPHODIESTERASE HL	PF11527	The ARF-like 2 binding protein BART
Mp8g00640.1	4.22069	-0.187025	25.1656	5.26e-07	4.72e-06	4.00359	3.02359	0	0.071391	0.0356955	0.744955	0.558732	0.585153	0.629613			G3DSA:2.130.10.10:FF:001320	Predicted protein	G3DSA:2.130.10.10	-	K24728	cilia- and flagella-associated protein 52	Cilium assembly	KOG0266	WD40 repeat-containing protein; [R]	mobidb-lite	consensus disorder prediction	PTHR13720	WD-40 REPEAT PROTEIN	PF00400	WD domain, G-beta repeat	PS00678	Trp-Asp (WD) repeats signature.	PS50294	Trp-Asp (WD) repeats circular profile.	SM00320	WD40_4	SSF50978	WD40 repeat-like
Mp6g01320.1	6.2082	1.91041	90.7329	1.64e-21	7.28e-20	4.16617	3.85059	0.0192442	0.0264087	0.0228265	2.0055	1.88028	1.46568	1.78382					G3DSA:1.25.40.10	Tetratricopeptide repeat domain	K24932	cilia- and flagella-associated protein 70	Cilium assembly	KOG1173	Anaphase-promoting complex (APC), Cdc16 subunit; N-term missing; [DO]	mobidb-lite	consensus disorder prediction	PTHR44314	CILIA- AND FLAGELLA-ASSOCIATED PROTEIN 70	PF13414	TPR repeat			PS50005	TPR repeat profile.	SM00028	tpr_5	SSF48452	TPR-like					Coil	Coil
Mp6g01200.1	5.76384	2.04939	87.6518	7.81e-21	3.29e-19	5.06657	5.38848	0.0403268	0.0346932	0.03751	2.48405	2.38278	1.699	2.18861					G3DSA:1.25.40.470	-	K19672	intraflagellar transport protein 140	Cilium assembly	KOG3617	WD40 and TPR repeat-containing protein; N-term missing; [R]			PTHR15722	IFT140/172-RELATED									SSF48452	TPR-like
Mp7g14600.1	5.98751	0.783677	53.9973	2.01e-13	4.45e-12	-0.10311	0.218755	0.0215569	0	0.0107785	1.07062	0.863568	0.727475	0.887221					G3DSA:2.130.10.10	-	K19674	WD repeat-containing protein 35	Cilium assembly	KOG2041	WD40 repeat protein; [R]			PTHR12764	WD REPEAT DOMAIN-RELATED	PF07676	WD40-like Beta Propeller Repeat			PS51257	Prokaryotic membrane lipoprotein lipid attachment site profile.	SM00320	WD40_4	SSF50978	WD40 repeat-like							PIRSF037536	WD35
Mp2g00620.1	6.9886	3.25834	143.999	3.55e-33	2.9e-31	6.36213	6.66711	0	0.22124	0.11062	13.444	12.2577	12.8952	12.8656	cd02187	beta_tubulin	G3DSA:3.40.50.1440:FF:000005	Tubulin beta chain	G3DSA:3.40.50.1440	Tubulin/FtsZ, GTPase domain	K07375	tubulin beta	Cytoskeleton	KOG1375	Beta tubulin; [Z]	mobidb-lite	consensus disorder prediction	PTHR11588	TUBULIN	PF03953	Tubulin C-terminal domain	PS00228	Tubulin-beta mRNA autoregulation signal.			SM00865	Tubulin_C_4	SSF55307	Tubulin C-terminal domain-like					Coil	Coil			PR01163	Beta-tubulin signature
Mp2g00620.2	6.65447	1.41728	68.025	1.61e-16	4.82e-15	3.44233	3.69452	0.0468947	0	0.0234473	3.35839	3.7009	2.25809	3.10579	cd02187	beta_tubulin	G3DSA:3.40.50.1440:FF:000015	Tubulin beta class I	G3DSA:3.40.50.1440	Tubulin/FtsZ, GTPase domain	K07375	tubulin beta	Cytoskeleton	KOG1375	Beta tubulin; [Z]	mobidb-lite	consensus disorder prediction	PTHR11588	TUBULIN	PF03953	Tubulin C-terminal domain	PS00227	Tubulin subunits alpha, beta, and gamma signature.			SM00865	Tubulin_C_4	SSF55307	Tubulin C-terminal domain-like					Coil	Coil			PR01163	Beta-tubulin signature
Mp6g02580.2	3.48366	3.054	34.9554	3.37e-09	4.36e-08	8.06705	6.91269	0.828462	0.453732	0.641097	9.76823	8.97189	4.02654	7.58889	cd18787	SF2_C_DEAD			G3DSA:3.40.50.300	-	K18655	ATP-dependent RNA helicase DDX19/DBP5 [EC:3.6.4.13]	DEAD box helicase	KOG0332	ATP-dependent RNA helicase; [A]	mobidb-lite	consensus disorder prediction	PTHR47958	ATP-DEPENDENT RNA HELICASE DBP3	PF00271	Helicase conserved C-terminal domain			PS51195	DEAD-box RNA helicase Q motif profile.	SM00490	helicmild6	SSF52540	P-loop containing nucleoside triphosphate hydrolases
Mp5g03860.2	3.05894	1.729	36.2247	1.76e-09	2.37e-08	9.06114	8.56854	0.272406	0.230699	0.251553	1.98916	2.79289	1.76586	2.18264	cd18787	SF2_C_DEAD			G3DSA:3.40.50.300	-	K14805	ATP-dependent RNA helicase DDX24/MAK5 [EC:3.6.4.13]	DEAD box helicase	KOG0347	RNA helicase; [A]	mobidb-lite	consensus disorder prediction	PTHR47959	ATP-DEPENDENT RNA HELICASE RHLE-RELATED	PF00271	Helicase conserved C-terminal domain	PS00039	DEAD-box subfamily ATP-dependent helicases signature.	PS51195	DEAD-box RNA helicase Q motif profile.	SM00490	helicmild6	SSF52540	P-loop containing nucleoside triphosphate hydrolases
Mp6g05580.2	7.25127	-1.10441	28.8622	7.77e-08	8.26e-07	-0.953808	1.70611	0	0	0	0.327511	0.292692	0.205542	0.275248	cd18795	SF2_C_Ski2	G3DSA:3.40.50.300:FF:000141	ATP-dependent RNA helicase DOB1	G3DSA:3.40.50.300	-	K12598	ATP-dependent RNA helicase DOB1 [EC:3.6.4.13]	DEAD box helicase	KOG0948	Nuclear exosomal RNA helicase MTR4, DEAD-box superfamily; [A]	mobidb-lite	consensus disorder prediction	PTHR12131	ATP-DEPENDENT RNA AND DNA HELICASE	PF21408	Exosome RNA helicase MTR4-like, stalk			PS51194	Superfamilies 1 and 2 helicase C-terminal domain profile.	SM01142	DSHCT_2	SSF52540	P-loop containing nucleoside triphosphate hydrolases					Coil	Coil	PIRSF005198	SKI2
Mp2g22390.1	-10.1542	4.77937	652.637	5.97e-144	7.08e-141	-2.1525	0.218354	69.9291	66.3992	68.1642	0	0.192442	0	0.0641473	cd03187	GST_C_Phi	G3DSA:1.20.1050.10:FF:000004	Glutathione S-transferase F2	G3DSA:3.40.30.10	Glutaredoxin	K00799	glutathione S-transferase [EC:2.5.1.18]	Detoxification	KOG0867	Glutathione S-transferase; [O]			PTHR43900	GLUTATHIONE S-TRANSFERASE RHO	PF02798	Glutathione S-transferase, N-terminal domain			PS50405	Soluble glutathione S-transferase C-terminal domain profile.			SSF52833	Thioredoxin-like
Mp4g10080.1	4.9306	1.25308	34.167	5.06e-09	6.4e-08	5.04942	5.73652	0.110467	0	0.0552335	1.59169	2.70501	1.6511	1.9826	cd08771	DLP_1	G3DSA:3.40.50.300:FF:000228	dynamin-related protein 1E	G3DSA:3.40.50.300	-	K00558	DNA (cytosine-5)-methyltransferase 1 [EC:2.1.1.37]	DNA methylation	KOG0446	Vacuolar sorting protein VPS1, dynamin, and related proteins; [UR]			PTHR11566	DYNAMIN	PF02212	Dynamin GTPase effector domain	PS00410	Dynamin-type guanine nucleotide-binding (G) domain signature.	PS51718	Dynamin-type guanine nucleotide-binding (G) domain profile.	SM00302	GED_2	SSF52540	P-loop containing nucleoside triphosphate hydrolases									PR00195	Dynamin signature
Mp4g07860.3	9.58802	1.0254	61.7139	3.97e-15	1.04e-13	6.45188	5.01375	0	0	0	1.10606	2.03602	1.44798	1.53002			G3DSA:3.40.50.300:FF:002337	Transcription factor bHLH140	G3DSA:3.40.50.300	-	K10863	aprataxin [EC:3.6.1.70 3.6.1.71 3.6.1.72]	DNA repair	KOG2134	Polynucleotide kinase 3' phosphatase; [L]	mobidb-lite	consensus disorder prediction	PTHR12486	APRATAXIN-RELATED	PF16278	C2HE / C2H2 / C2HC zinc-binding finger			PS51154	Macro domain profile.	SM00506	YBR022w_8	SSF54197	HIT-like
Mp3g01040.2	10.3562	2.02961	95.0002	1.9e-22	9.13e-21	6.97813	3.76081	0.000341742	0	0.000170871	1.15961	1.86929	1.59065	1.53985					G3DSA:3.40.50.300	-	K26118	ATPase family AAA domain-containing protein 5	DNA repair	KOG1968	Replication factor C, subunit RFC1 (large subunit); N-term missing; C-term missing; [L]	mobidb-lite	consensus disorder prediction	PTHR12172	CELL CYCLE CHECKPOINT PROTEIN RAD17									SSF52540	P-loop containing nucleoside triphosphate hydrolases					Coil	Coil
Mp6g15570.6	-5.89427	1.07926	26.2499	3e-07	2.83e-06	-1.69054	1.90883	4.29272	2.3462	3.31946	0	0.0163499	0.132682	0.0496773			G3DSA:3.40.50.1000:FF:000198	Bifunctional polynucleotide phosphatase/kinase	G3DSA:3.40.50.1000	-	K08073	bifunctional polynucleotide phosphatase/kinase [EC:3.1.3.32 2.7.1.78]	DNA repair	KOG2134	Polynucleotide kinase 3' phosphatase; C-term missing; [L]	mobidb-lite	consensus disorder prediction	PTHR12083	BIFUNCTIONAL POLYNUCLEOTIDE PHOSPHATASE/KINASE	PF08645	Polynucleotide kinase 3 phosphatase							SSF56784	HAD-like			TIGR01664	DNA 3'-phosphatase
Mp2g15520.1	-4.47059	2.53277	67.7996	1.81e-16	5.38e-15	6.22606	6.33947	1.43645	2.12144	1.77894	0.0441645	0.126709	0.0729045	0.0812593	cd05778	DNA_polB_zeta_exo	G3DSA:1.10.287.690:FF:000002	DNA polymerase zeta	G3DSA:3.90.1600.10	Palm domain of DNA polymerase	K02350	DNA polymerase zeta [EC:2.7.7.7]	DNA repair	KOG1989	ARK protein kinase family; N-term missing; [T]	mobidb-lite	consensus disorder prediction	PTHR45812	DNA POLYMERASE ZETA CATALYTIC SUBUNIT	PF14260	C4-type zinc-finger of DNA polymerase delta	PS00116	DNA polymerase family B signature.			SM00486	polmehr3	SSF56672	DNA/RNA polymerases									PR00106	DNA-directed DNA-polymerase family B signature
Mp2g15520.4	-8.03771	3.52956	29.4059	5.87e-08	6.34e-07	1.59638	2.49874	4.87636	3.57364	4.225	0.0483671	0.000600991	0	0.0163227	cd05778	DNA_polB_zeta_exo	G3DSA:1.10.287.690:FF:000002	DNA polymerase zeta	G3DSA:3.90.1600.10	Palm domain of DNA polymerase	K02350	DNA polymerase zeta [EC:2.7.7.7]	DNA repair	KOG1989	ARK protein kinase family; N-term missing; [T]	mobidb-lite	consensus disorder prediction	PTHR45812	DNA POLYMERASE ZETA CATALYTIC SUBUNIT	PF14260	C4-type zinc-finger of DNA polymerase delta	PS00116	DNA polymerase family B signature.			SM00486	polmehr3	SSF56672	DNA/RNA polymerases									PR00106	DNA-directed DNA-polymerase family B signature
Mp5g20840.1	-3.13899	6.53966	26.4413	2.72e-07	2.59e-06	7.63748	6.70019	727.394	616.706	672.05	76.3997	30.245	131.461	79.3686			G3DSA:1.10.1670.10:FF:000003	Endonuclease III homolog	G3DSA:1.10.1670.10	-	K10773	endonuclease III [EC:3.2.2.- 4.2.99.18]	DNA repair	KOG1921	Endonuclease III; N-term missing; [L]			PTHR43286	ENDONUCLEASE III-LIKE PROTEIN 1							SM00525	ccc3	SSF48150	DNA-glycosylase
Mp4g00430.3	9.05524	0.519246	43.996	3.29e-11	5.51e-10	1.22833	0.617002	0	0	0	2.02937	1.12411	0.847564	1.33368	cd00056	ENDO3c	G3DSA:1.10.1670.10:FF:000005	N-glycosylase/DNA lyase OGG1	G3DSA:3.30.310.40	-	K03660	N-glycosylase/DNA lyase [EC:3.2.2.- 4.2.99.18]	DNA repair	KOG2875	8-oxoguanine DNA glycosylase; [L]			PTHR10242	8-OXOGUANINE DNA GLYCOSYLASE	PF07934	8-oxoguanine DNA glycosylase, N-terminal domain					SM00478	endo3end	SSF55945	TATA-box binding protein-like
Mp6g18880.2	-7.5247	-1.54079	34.7798	3.69e-09	4.76e-08	3.24793	3.13786	0.223021	0.472363	0.347692	0	0	0	0					G3DSA:2.130.10.10	-	K03351	anaphase-promoting complex subunit 4	E3 ubiquitin ligase	KOG4640	Anaphase-promoting complex (APC), subunit 4; C-term missing; [DO]			PTHR13260	ANAPHASE PROMOTING COMPLEX SUBUNIT 4 APC4	PF12896	Anaphase-promoting complex, cyclosome, subunit 4							SSF117289	Nucleoporin domain
Mp5g21820.1	-3.36571	4.96576	92.1758	7.93e-22	3.62e-20	5.49328	5.33735	23.8176	23.1919	23.5048	1.8601	3.58617	1.61715	2.35447	cd16615	RING-HC_ZNF598			G3DSA:4.10.1060.10	-	K22381	E3 ubiquitin-protein ligase ZNF598 [EC:2.3.2.27]	E3 ubiquitin ligase	KOG4198	RNA-binding Ran Zn-finger protein and related proteins; N-term missing; C-term missing; [R]	mobidb-lite	consensus disorder prediction	PTHR22938	ZINC FINGER PROTEIN 598			PS01358	Zinc finger RanBP2-type signature.	PS50199	Zinc finger RanBP2 type profile.	SM00547	zf_4
Mp4g22510.1	4.45847	3.35799	110.726	6.79e-26	3.84e-24	3.68152	2.98387	0.466067	0.320998	0.393533	9.44795	10.9815	6.91182	9.11376	cd03213	ABCG_EPDR			G3DSA:3.40.50.300	-	K05681	ATP-binding cassette, subfamily G (WHITE), member 2	Efflux transporter	KOG0996	Structural maintenance of chromosome protein 4 (chromosome condensation complex Condensin, subunit C); C-term missing; [BD]	mobidb-lite	consensus disorder prediction	PTHR48041	ABC TRANSPORTER G FAMILY MEMBER 28	PF19055	ABC-2 type transporter	PS00211	ABC transporters family signature.	PS50893	ATP-binding cassette, ABC transporter-type domain profile.	SM00382	AAA_5	SSF52540	P-loop containing nucleoside triphosphate hydrolases
Mp2g17910.1	3.18399	3.73845	116.247	4.2e-27	2.5e-25	7.35111	7.02525	0.814112	0.834689	0.8244	8.15174	8.59528	6.3165	7.68784	cd03213	ABCG_EPDR			G3DSA:3.40.50.300	-	K05681	ATP-binding cassette, subfamily G (WHITE), member 2	Efflux transporter	KOG0061	Transporter, ABC superfamily (Breast cancer resistance protein); [Q]	mobidb-lite	consensus disorder prediction	PTHR48041	ABC TRANSPORTER G FAMILY MEMBER 28	PF19055	ABC-2 type transporter	PS00211	ABC transporters family signature.	PS50893	ATP-binding cassette, ABC transporter-type domain profile.	SM00382	AAA_5	SSF52540	P-loop containing nucleoside triphosphate hydrolases
Mp2g03890.2	3.90187	1.48397	47.6128	5.19e-12	9.61e-11	3.59343	3.42776	0.100811	0.0502962	0.0755536	1.31152	1.27185	1.04665	1.21001	cd03233	ABCG_PDR_domain1	G3DSA:3.40.50.300:FF:000532	ABC transporter G family member 34	G3DSA:3.40.50.300	-	K08711	ATP-binding cassette, subfamily G (WHITE), member 2, PDR	Efflux transporter	KOG0065	Pleiotropic drug resistance proteins (PDR1-15), ABC superfamily; [Q]	mobidb-lite	consensus disorder prediction	PTHR48040	PLEIOTROPIC DRUG RESISTANCE PROTEIN 1-LIKE ISOFORM X1	PF08370	Plant PDR ABC transporter associated			PS50893	ATP-binding cassette, ABC transporter-type domain profile.	SM00382	AAA_5	SSF52540	P-loop containing nucleoside triphosphate hydrolases
Mp1g06980.3	6.97887	-1.32887	26.2161	3.05e-07	2.88e-06	7.30662	7.40361	7.28e-10	4.96e-10	6.12e-10	0.0530109	0.0525902	0.0529575	0.0528529			G3DSA:3.40.50.300:FF:002141	Dynein heavy chain	G3DSA:6.10.140.1060	-	K10408	dynein axonemal heavy chain	Flagella motility	KOG3595	Dyneins, heavy chain; [Z]			PTHR45703	DYNEIN HEAVY CHAIN	PF18199	Dynein heavy chain C-terminal domain							SSF52540	P-loop containing nucleoside triphosphate hydrolases					Coil	Coil
Mp6g21180.1	8.80551	0.288351	54.9775	1.22e-13	2.78e-12	0.704617	0.545565	0	0	0	0.722902	0.8852	0.878576	0.828893							K23728	dynein regulatory complex subunit 2	Flagella motility	KOG0243	Kinesin-like protein; N-term missing; C-term missing; [Z]			PTHR21625	NYD-SP28 PROTEIN	PF14772	Sperm tail													Coil	Coil
Mp6g07660.1	3.27049	1.57128	32.6525	1.1e-08	1.32e-07	6.9035	6.46212	0.14549	0.375812	0.260651	2.65097	2.74659	2.1346	2.51072							K23965	radial spoke head protein 3	Flagella motility	KOG1029	Endocytic adaptor protein intersectin; N-term missing; C-term missing; [TU]	mobidb-lite	consensus disorder prediction	PTHR21648	FLAGELLAR RADIAL SPOKE PROTEIN 3	PF06098	Radial spoke protein 3													Coil	Coil
Mp4g03580.1	4.08964	1.64594	47.6882	5e-12	9.26e-11	5.97424	5.71489	0.387607	0.134359	0.260983	5.08066	4.83347	4.66609	4.86007	cd00831	CHS_like	G3DSA:3.40.47.10:FF:000025	Chalcone synthase 2	G3DSA:3.40.47.10	-	K00660	chalcone synthase [EC:2.3.1.74]	Flavonoid biosynthesis					PTHR11877	HYDROXYMETHYLGLUTARYL-COA SYNTHASE	PF02797	Chalcone and stilbene synthases, C-terminal domain							SSF53901	Thiolase-like							PIRSF000451	PKS_III
Mp4g14450.1	3.38704	8.27208	314.491	2.3e-70	6.59e-68	5.53648	6.28641	48.1416	37.8315	42.9866	463.883	464.326	459.152	462.454	cd00831	CHS_like	G3DSA:3.40.47.10:FF:000025	Chalcone synthase 2	G3DSA:3.40.47.10	-	K00660	chalcone synthase [EC:2.3.1.74]	Flavonoid biosynthesis					PTHR11877	HYDROXYMETHYLGLUTARYL-COA SYNTHASE	PF02797	Chalcone and stilbene synthases, C-terminal domain							SSF53901	Thiolase-like							PIRSF000451	PKS_III
Mp5g08180.1	10.8335	2.23631	41.5341	1.16e-10	1.82e-09	-0.165293	-1.34803	5.58e-09	5.57e-08	3.06e-08	3.37547	1.23634	6.34354	3.65178					G3DSA:2.170.270.10	SET domain	K24634	SET and MYND domain-containing protein 4 [EC:2.1.1.-]	Histone modification	KOG2084	Predicted histone tail methylase containing SET domain; N-term missing; C-term missing; [B]			PTHR47337	TETRATRICOPEPTIDE REPEAT (TPR)-LIKE SUPERFAMILY PROTEIN	PF13181	Tetratricopeptide repeat			PS50280	SET domain profile.	SM00028	tpr_5	SSF82199	SET domain
Mp3g14660.1	4.1002	5.80748	362.291	8.93e-81	3.46e-78	4.41923	4.75155	2.27577	2.09252	2.18415	42.4329	42.8246	30.5487	38.6021	cd00038	CAP_ED			G3DSA:2.60.120.10	Jelly Rolls	K05391	cyclic nucleotide gated channel, plant	Ion transport	KOG0498	K+-channel ERG and related proteins, contain PAS/PAC sensor domain; [PT]	mobidb-lite	consensus disorder prediction	PTHR45651	CYCLIC NUCLEOTIDE-GATED ION CHANNEL 15-RELATED-RELATED	PF00027	Cyclic nucleotide-binding domain			PS50042	cAMP/cGMP binding motif profile.			SSF81324	Voltage-gated potassium channels
Mp5g07780.2	-10.4589	1.2256	59.8808	1.01e-14	2.53e-13	5.47691	4.97225	0.901654	3.27072	2.08619	0	0	0	0	cd00038	CAP_ED			G3DSA:2.60.120.10	Jelly Rolls	K05391	cyclic nucleotide gated channel, plant	Ion transport	KOG0498	K+-channel ERG and related proteins, contain PAS/PAC sensor domain; C-term missing; [PT]			PTHR45651	CYCLIC NUCLEOTIDE-GATED ION CHANNEL 15-RELATED-RELATED	PF00520	Ion transport protein			PS50096	IQ motif profile.			SSF81324	Voltage-gated potassium channels
Mp2g21840.1	4.78952	3.70992	118.963	1.07e-27	6.64e-26	2.65071	3.20011	0.195289	0.516637	0.355963	10.7152	9.8522	8.65159	9.73966			G3DSA:3.40.50.1000:FF:000047	Sodium P-type ATPase	G3DSA:3.40.50.1000	-	K01536	P-type Na+/K+ transporter [EC:7.2.2.3 7.2.2.-]	Ion transport	KOG0202	Ca2+ transporting ATPase; [P]			PTHR42861	CALCIUM-TRANSPORTING ATPASE	PF13246	Cation transport ATPase (P-type)	PS00154	E1-E2 ATPases phosphorylation site.			SM00831	Cation_ATPase_N_a_2	SSF81665	Calcium ATPase, transmembrane domain M			TIGR01523	potassium/sodium efflux P-type ATPase, fungal-type					PR00121	Sodium/potassium-transporting ATPase signature
Mp6g11890.1	-3.07627	-0.397516	24.4289	7.71e-07	6.68e-06	0.742886	1.28066	0.774796	0.509663	0.64223	0.0722014	0.0626766	0.0909653	0.0752811	cd06186	NOX_Duox_like_FAD_NADP			G3DSA:3.40.50.80	-	K00521	ferric-chelate reductase [EC:1.16.1.7]	Iron uptake	KOG0039	Ferric reductase, NADH/NADPH oxidase and related proteins; N-term missing; [PQ]			PTHR11972	NADPH OXIDASE	PF08030	Ferric reductase NAD binding domain			PS51384	Ferredoxin reductase-type FAD binding domain profile.			SSF52343	Ferredoxin reductase-like, C-terminal NADP-linked domain
Mp5g00830.1	-3.08783	2.60325	73.5861	9.63e-18	3.15e-16	2.4012	2.33668	6.16874	8.29494	7.23184	0.946357	0.875797	0.771696	0.864617	cd06186	NOX_Duox_like_FAD_NADP			G3DSA:3.40.50.80	-	K00521	ferric-chelate reductase [EC:1.16.1.7]	Iron uptake	KOG0039	Ferric reductase, NADH/NADPH oxidase and related proteins; [PQ]	mobidb-lite	consensus disorder prediction	PTHR11972	NADPH OXIDASE	PF08030	Ferric reductase NAD binding domain			PS51384	Ferredoxin reductase-type FAD binding domain profile.			SSF63380	Riboflavin synthase domain-like
Mp1g03800.3	8.66944	0.204147	43.9205	3.42e-11	5.7e-10	3.24916	3.93511	8.33e-05	0	4.16e-05	0.606417	0.783947	0.351922	0.580762	cd16024	GPI_EPT_2			G3DSA:3.40.720.10	Alkaline Phosphatase, subunit A	K05310	ethanolamine phosphate transferase 2 subunit G [EC:2.7.-.-]	Lipid biosynthesis	KOG2125	Glycosylphosphatidylinositol anchor synthesis protein; [T]			PTHR23072	PHOSPHATIDYLINOSITOL GLYCAN-RELATED	PF19316	GPI ethanolamine phosphate transferase membrane region							SSF53649	Alkaline phosphatase-like
Mp5g08670.1	5.60926	4.06947	252.072	9.18e-57	1.83e-54	-3.89756	-1.45501	0.383928	0.323689	0.353809	17.4577	17.6112	18.7099	17.9263					G3DSA:3.40.50.1820	alpha/beta hydrolase	K01052	lysosomal acid lipase/cholesteryl ester hydrolase [EC:3.1.1.13]	Lipid degradation	KOG2624	Triglyceride lipase-cholesterol esterase; [I]			PTHR11005	LYSOSOMAL ACID LIPASE-RELATED									SSF53474	alpha/beta-Hydrolases							PIRSF000862	Steryl_ester_lip
Mp2g09690.1	-3.71126	1.60216	37.169	1.08e-09	1.5e-08	5.83417	5.38094	1.99912	4.41631	3.20771	0.200875	0.199103	0.321245	0.240408					G3DSA:3.40.50.1820	alpha/beta hydrolase	K01052	lysosomal acid lipase/cholesteryl ester hydrolase [EC:3.1.1.13]	Lipid degradation	KOG2624	Triglyceride lipase-cholesterol esterase; [I]	mobidb-lite	consensus disorder prediction	PTHR11005	LYSOSOMAL ACID LIPASE-RELATED	PF04083	Partial alpha/beta-hydrolase lipase region							SSF53474	alpha/beta-Hydrolases
Mp1g07360.2	9.48911	0.937736	43.1823	4.99e-11	8.15e-10	1.01985	-0.844136	0	0	0	2.29862	1.85975	4.41326	2.85721					G3DSA:1.10.225.10	-	K12382	saposin	Lipid degradation	KOG1340	Prosaposin; [IG]			PTHR11480	SAPOSIN-RELATED	PF05184	Saposin-like type B, region 1			PS50015	Saposin B type domain profile.	SM00741	sapb_4	SSF47862	Saposin
Mp7g11830.1	10.0578	1.47726	93.874	3.36e-22	1.57e-20	5.5958	5.57504	0	0	0	3.12647	3.186	2.71075	3.00774					G3DSA:3.30.900.10	HORMA domain	K12778	meiosis-specific protein	Meiosis	KOG4652	HORMA domain; C-term missing; [B]	mobidb-lite	consensus disorder prediction	PTHR48225	HORMA DOMAIN-CONTAINING PROTEIN 1	PF02301	HORMA domain			PS50815	HORMA domain profile.			SSF56019	The spindle assembly checkpoint protein mad2
Mp5g18080.3	5.21741	1.11951	45.3655	1.63e-11	2.84e-10	6.55867	6.72058	0.101452	0	0.050726	2.01326	2.19692	2.56708	2.25909	cd19508	RecA-like_Pch2-like	G3DSA:3.40.50.300:FF:000680	pachytene checkpoint protein 2 homolog	G3DSA:3.40.50.300	-	K22399	pachytene checkpoint protein 2	Meiosis	KOG0744	AAA+-type ATPase; [O]			PTHR45991	PACHYTENE CHECKPOINT PROTEIN 2	PF00004	ATPase family associated with various cellular activities (AAA)	PS00674	AAA-protein family signature.			SM00382	AAA_5	SSF52540	P-loop containing nucleoside triphosphate hydrolases									PR00300	ATP-dependent Clp protease ATP-binding subunit signature
Mp3g17000.1	7.19577	5.07464	295.838	2.66e-66	6.66e-64	4.04075	0.0798368	0.0729791	0.28105	0.177015	29.0872	27.4486	18.8174	25.1177	cd15556	PHD_MMD1_like			G3DSA:3.30.40.10	Zinc/RING finger domain, C3HC4 (zinc finger)	K26271	PHD finger protein MS1/MMD1	Meiosis	KOG1844	PHD Zn-finger proteins; [R]			PTHR46201	PHD FINGER PROTEIN MALE MEIOCYTE DEATH 1-RELATED	PF00628	PHD-finger	PS01359	Zinc finger PHD-type signature.			SM00249	PHD_3	SSF57903	FYVE/PHD zinc finger
Mp3g06700.1	3.46115	0.94415	32.9483	9.46e-09	1.14e-07	2.02362	-0.0251927	0.0814853	0.179458	0.130472	1.39748	1.36063	1.52032	1.42614	cd15556	PHD_MMD1_like			G3DSA:3.30.40.10	Zinc/RING finger domain, C3HC4 (zinc finger)	K26271	PHD finger protein MS1/MMD1	Meiosis	KOG1844	PHD Zn-finger proteins; [R]	mobidb-lite	consensus disorder prediction	PTHR46201	PHD FINGER PROTEIN MALE MEIOCYTE DEATH 1-RELATED			PS01359	Zinc finger PHD-type signature.					SSF57903	FYVE/PHD zinc finger
Mp6g11840.2	11.7402	3.12373	206.142	9.54e-47	1.37e-44	2.33915	3.0248	0	0	0	16.013	16.7103	16.6731	16.4655	cd00555	Maf			G3DSA:3.90.950.10	-	K06287	nucleoside triphosphate pyrophosphatase [EC:3.6.1.-]	Metabolism- Nucleotide	KOG1509	Predicted nucleic acid-binding protein ASMTL; [D]			PTHR43213	BIFUNCTIONAL DTTP/UTP PYROPHOSPHATASE/METHYLTRANSFERASE PROTEIN-RELATED	PF02545	Maf-like protein							SSF52972	ITPase-like	MF_00528	dTTP/UTP pyrophosphatase.	TIGR00172	Maf family nucleotide pyrophosphatase			PIRSF006305	Maf
Mp8g04340.1	-8.89473	-0.310756	46.6057	8.68e-12	1.56e-10	3.62429	3.84304	0.587902	1.57632	1.08211	0	0	0	0			G3DSA:2.70.98.20:FF:000004	Amine oxidase	G3DSA:3.10.450.40	-	K00276	primary-amine oxidase [EC:1.4.3.21]	Metabolism-Amine	KOG1186	Copper amine oxidase; [Q]			PTHR10638	COPPER AMINE OXIDASE	PF02728	Copper amine oxidase, N3 domain	PS01165	Copper amine oxidase copper-binding site signature.					SSF54416	Amine oxidase N-terminal region
Mp4g17360.1	4.10741	6.20473	197.287	8.16e-45	1.1e-42	-0.538479	1.06724	3.55478	6.62647	5.09063	91.3554	88.2377	86.1139	88.569	cd08188	PDDH	G3DSA:3.40.50.1970:FF:000003	Alcohol dehydrogenase, iron-containing	G3DSA:3.40.50.1970	-	K13954	alcohol dehydrogenase [EC:1.1.1.1]	Metabolism-Carbon	KOG3857	Alcohol dehydrogenase, class IV; [C]			PTHR11496	ALCOHOL DEHYDROGENASE	PF00465	Iron-containing alcohol dehydrogenase	PS00060	Iron-containing alcohol dehydrogenases signature 2.					SSF56796	Dehydroquinate synthase-like
Mp8g04380.1	4.5666	3.51635	163.653	1.8e-37	1.89e-35	-3.89756	-0.652399	0.861185	0.988112	0.924648	25.2747	22.5228	20.0196	22.6057	cd06105	ScCit1-2_like	G3DSA:1.10.580.10:FF:000001	Citrate synthase	G3DSA:1.10.580.10	Citrate Synthase, domain 1	K01647	citrate synthase [EC:2.3.3.1]	Metabolism-Carbon	KOG2617	Citrate synthase; [C]			PTHR11739	CITRATE SYNTHASE	PF00285	Citrate synthase, C-terminal domain	PS00480	Citrate synthase signature.					SSF48256	Citrate synthase			TIGR01793	citrate (Si)-synthase, eukaryotic	Coil	Coil			PR00143	Citrate synthase signature
Mp8g04310.1	3.44257	4.04797	127.894	1.18e-29	8.17e-28	4.07444	4.3692	3.32171	2.2507	2.7862	31.8837	33.443	29.8048	31.7105	cd06105	ScCit1-2_like	G3DSA:1.10.580.10:FF:000001	Citrate synthase	G3DSA:1.10.580.10	Citrate Synthase, domain 1	K01647	citrate synthase [EC:2.3.3.1]	Metabolism-Carbon	KOG2617	Citrate synthase; [C]			PTHR11739	CITRATE SYNTHASE	PF00285	Citrate synthase, C-terminal domain	PS00480	Citrate synthase signature.					SSF48256	Citrate synthase			TIGR01793	citrate (Si)-synthase, eukaryotic	Coil	Coil			PR00143	Citrate synthase signature
Mp6g04740.6	10.3984	1.80673	98.0003	4.18e-23	2.08e-21	4.13954	3.8284	0	5.46e-09	2.73e-09	3.07073	3.05622	2.03071	2.71922	cd05016	SIS_PGI_2	G3DSA:3.40.50.10490:FF:000048	Glucose-6-phosphate isomerase	G3DSA:3.40.50.10490	-	K01810	glucose-6-phosphate isomerase [EC:5.3.1.9]	Metabolism-Carbon	KOG2446	Glucose-6-phosphate isomerase; [G]			PTHR11469	GLUCOSE-6-PHOSPHATE ISOMERASE	PF00342	Phosphoglucose isomerase	PS00765	Phosphoglucose isomerase signature 1.	PS51463	Glucose-6-phosphate isomerase family profile.			SSF53697	SIS domain	MF_00473	Glucose-6-phosphate isomerase [pgi].							PR00662	Glucose-6-phosphate isomerase signature
Mp7g10790.1	8.45589	-0.0309473	30.9472	2.65e-08	2.99e-07	-1.10388	-0.783429	0	0	0	0.62101	0.204357	0.458218	0.427862			G3DSA:3.40.50.720:FF:000635	NADP-dependent malic enzyme	G3DSA:3.40.50.720	-	K00029	malate dehydrogenase (oxaloacetate-decarboxylating)(NADP+) [EC:1.1.1.40]	Metabolism-Carbon	KOG1257	NADP+-dependent malic enzyme; [C]			PTHR23406	MALIC ENZYME-RELATED	PF03949	Malic enzyme, NAD binding domain	PS00331	Malic enzymes signature.			SM01274	malic_2	SSF53223	Aminoacid dehydrogenase-like, N-terminal domain									PR00072	Malic enzyme signature
Mp4g06010.1	-3.8628	7.73716	188.61	6.39e-43	8.19e-41	3.45427	4.45758	969.488	888.591	929.039	54.1726	58.6245	83.995	65.5974	cd03527	RuBisCO_small	G3DSA:3.30.190.10:FF:000001	Ribulose bisphosphate carboxylase small chain, chloroplastic	G3DSA:3.30.190.10	Ribulose bisphosphate carboxylase, small subunit	K01602	ribulose-bisphosphate carboxylase small chain [EC:4.1.1.39]	Metabolism-Carbon					PTHR31262	RIBULOSE BISPHOSPHATE CARBOXYLASE SMALL CHAIN 1, CHLOROPLASTIC	PF00101	Ribulose bisphosphate carboxylase, small chain					SM00961	RuBisCO_small_2_a	SSF55239	RuBisCO, small subunit	MF_00859	Ribulose bisphosphate carboxylase small subunit [cbbS].							PR00152	RuBisCO small subunit signature
Mp1g02140.1	-12.6625	5.37028	1096.54	1.87e-240	6.64e-237	3.97475	3.21125	115.936	108.61	112.273	0	0.044338	0	0.0147793					G3DSA:3.20.20.70	Aldolase class I	K00616	transaldolase [EC:2.2.1.2]	Metabolism-Carbon	KOG2772	Transaldolase; C-term missing; [G]			PTHR10683	TRANSALDOLASE	PF00923	Transaldolase/Fructose-6-phosphate aldolase							SSF51569	Aldolase
Mp6g03970.2	3.32056	1.17656	34.0674	5.32e-09	6.72e-08	1.56011	1.62283	0.154065	0.219699	0.186882	1.68071	1.83315	2.13646	1.88344							K17911	beta-carotene isomerase [EC:5.2.1.14]	Metabolism-Carotenoid					PTHR33591	BETA-CAROTENE ISOMERASE D27	PF13225	Beta-carotene isomerase D27-like, C-terminal
Mp3g14970.1	3.43317	7.97948	104.029	1.99e-24	1.06e-22	5.87026	5.51926	11.8001	24.6007	18.2004	204.288	203.232	188.781	198.767	cd05302	FDH	G3DSA:3.40.50.720:FF:000057	Formate dehydrogenase	G3DSA:3.40.50.720	-	K00122	formate dehydrogenase [EC:1.17.1.9]	Metabolism-Single carbon	KOG0069	Glyoxylate/hydroxypyruvate reductase (D-isomer-specific 2-hydroxy acid dehydrogenase superfamily); [C]			PTHR42938	FORMATE DEHYDROGENASE 1	PF02826	D-isomer specific 2-hydroxyacid dehydrogenase, NAD binding domain	PS00671	D-isomer specific 2-hydroxyacid dehydrogenases signature 3.					SSF52283	Formate/glycerate dehydrogenase catalytic domain-like	MF_03210	Formate dehydrogenase, mitochondrial.
Mp5g14180.2	9.9636	1.38677	76.8443	1.85e-18	6.43e-17	7.29291	7.24342	0	0	0	4.00396	2.60103	2.76982	3.12494							K16587	HAUS augmin-like complex subunit 4	Microtubule organisation					PTHR16219	AUGMIN SUBUNIT 4 FAMILY MEMBER	PF14735	HAUS augmin-like complex subunit 4
Mp5g14180.4	7.05283	-1.27191	24.3375	8.08e-07	6.96e-06	4.12999	4.63932	0	0	0	0.549556	0.397685	0.267104	0.404782							K16587	HAUS augmin-like complex subunit 4	Microtubule organisation					PTHR16219	AUGMIN SUBUNIT 4 FAMILY MEMBER	PF14735	HAUS augmin-like complex subunit 4
Mp1g27070.2	-7.11034	1.64695	55.062	1.17e-13	2.67e-12	1.8591	2.59294	2.36304	2.63274	2.49789	0.0533041	0	0	0.017768					G3DSA:1.25.70.10	Transcription termination factor 3, mitochondrial	K15032	mTERF domain-containing protein, mitochondrial	Mitochondrial gene regulation	KOG1267	Mitochondrial transcription termination factor, mTERF; N-term missing; [KR]			PTHR13068	CGI-12 PROTEIN-RELATED	PF02536	mTERF					SM00733	mt_12
Mp8g03460.1	-4.88191	0.48933	32.0092	1.53e-08	1.79e-07	4.76242	4.22689	3.42999	3.84787	3.63893	0	0.131442	0.216949	0.11613					G3DSA:1.10.10.140	Cytochrome c oxidase, subunit VIb	K18179	cytochrome c oxidase assembly factor 6	Mitochondrial respiration					PTHR47445	OS08G0441400 PROTEIN	PF02297	Cytochrome oxidase c subunit VIb							SSF47694	Cytochrome c oxidase subunit h
Mp8g03330.4	4.02341	3.42703	67.3962	2.22e-16	6.54e-15	5.23856	4.78848	0.728721	0.282504	0.505613	8.90793	9.91228	7.30047	8.70689			G3DSA:3.30.70.20:FF:000015	Electron transfer flavoprotein-ubiquinone oxidoreductase	G3DSA:3.50.50.60	-	K00311	electron-transferring-flavoprotein dehydrogenase [EC:1.5.5.1]	Mitochondrial respiration	KOG2415	Electron transfer flavoprotein ubiquinone oxidoreductase; N-term missing; [C]			PTHR10617	ELECTRON TRANSFER FLAVOPROTEIN-UBIQUINONE OXIDOREDUCTASE	PF21162	ETF-QO, ubiquinone-binding							SSF54862	4Fe-4S ferredoxins
Mp8g03330.2	-4.82933	2.72124	35.056	3.2e-09	4.15e-08	5.42329	5.78098	5.30855	7.81907	6.56381	0.477961	0.181106	0.0590904	0.239386					G3DSA:3.50.50.60	-	K00311	electron-transferring-flavoprotein dehydrogenase [EC:1.5.5.1]	Mitochondrial respiration	KOG2415	Electron transfer flavoprotein ubiquinone oxidoreductase; [C]			PTHR10617	ELECTRON TRANSFER FLAVOPROTEIN-UBIQUINONE OXIDOREDUCTASE	PF21162	ETF-QO, ubiquinone-binding							SSF54862	4Fe-4S ferredoxins
Mp8g03330.5	-8.73712	2.96949	185.736	2.71e-42	3.42e-40	5.12878	4.66669	10.5577	8.99616	9.77693	0	0	0.0544813	0.0181604			G3DSA:3.30.70.20:FF:000015	Electron transfer flavoprotein-ubiquinone oxidoreductase	G3DSA:3.50.50.60	-	K00311	electron-transferring-flavoprotein dehydrogenase [EC:1.5.5.1]	Mitochondrial respiration	KOG2415	Electron transfer flavoprotein ubiquinone oxidoreductase; [C]			PTHR10617	ELECTRON TRANSFER FLAVOPROTEIN-UBIQUINONE OXIDOREDUCTASE	PF21162	ETF-QO, ubiquinone-binding							SSF54862	4Fe-4S ferredoxins
Mp5g18210.2	10.6835	2.09344	33.564	6.9e-09	8.56e-08	5.57566	5.65257	0	1.11e-05	5.57e-06	1.69522	2.54255	9.4058	4.54786			G3DSA:2.130.10.10:FF:000146	protein RAE1 isoform X1	G3DSA:2.130.10.10	-	K14298	mRNA export factor	mRNA export	KOG0647	mRNA export protein (contains WD40 repeats); [A]			PTHR10971	MRNA EXPORT FACTOR AND BUB3	PF00400	WD domain, G-beta repeat			PS50294	Trp-Asp (WD) repeats circular profile.	SM00320	WD40_4	SSF50978	WD40 repeat-like									PR00320	G protein beta WD-40 repeat signature
Mp2g07300.2	9.09912	0.563462	46.9009	7.47e-12	1.36e-10	0.767932	0.67556	0	0	0	2.33041	4.49744	4.22744	3.6851			G3DSA:3.90.105.20:FF:000004	Ribosome assembly factor mrt4	G3DSA:3.90.105.20	-	K14815	mRNA turnover protein 4	mRNA turnover	KOG0816	Protein involved in mRNA turnover; [A]			PTHR45841	MRNA TURNOVER PROTEIN 4 MRTO4	PF17777	Insertion domain in 60S ribosomal protein L10P							SSF160369	Ribosomal protein L10-like
Mp3g09300_L1.1	3.39014	6.35501	200.67	1.49e-45	2.04e-43	3.29131	3.20896	7.51963	12.2123	9.86596	108.753	104.067	101.757	104.859			G3DSA:3.30.590.10:FF:000004	Glutamine synthetase	G3DSA:3.30.590.10	Glutamine synthetase/guanido kinase, catalytic domain	K01915	glutamine synthetase [EC:6.3.1.2]	Nitrogen assimilation	KOG0683	Glutamine synthetase; N-term missing; [E]			PTHR20852	GLUTAMINE SYNTHETASE	PF00120	Glutamine synthetase, catalytic domain	PS00181	Glutamine synthetase putative ATP-binding region signature.	PS51987	Glutamine synthetase (GS) catalytic domain profile.	SM01230	Gln_synt_C_2	SSF55931	Glutamine synthetase/guanido kinase
Mp4g16320.1	3.16951	6.20068	329.6	1.17e-73	4.02e-71	4.56114	4.58087	7.00553	8.25547	7.6305	75.6961	76.774	58.2933	70.2545	cd17341	MFS_NRT2_like	G3DSA:1.20.1250.20:FF:000053	Nitrate transporter 2.1	G3DSA:1.20.1250.20	MFS general substrate transporter like domains	K02575	MFS transporter, NNP family, nitrate/nitrite transporter	Nitrogen uptake	KOG2533	Permease of the major facilitator superfamily; [G]	mobidb-lite	consensus disorder prediction	PTHR23515	HIGH-AFFINITY NITRATE TRANSPORTER 2.3	PF07690	Major Facilitator Superfamily			PS50850	Major facilitator superfamily (MFS) profile.			SSF103473	MFS general substrate transporter			TIGR00886	NarK family nitrate/nitrite MFS transporter
Mp3g08550.1	10.0924	1.51191	75.8885	3e-18	1.02e-16	2.15633	2.53137	0	0	0	2.22056	3.02962	3.38696	2.87905					G3DSA:1.20.1250.20	MFS general substrate transporter like domains	K26548	MFS transporter, POT/PTR family, nitrate transporter	Nitrogen uptake	KOG1237	H+/oligopeptide symporter; [E]			PTHR11654	OLIGOPEPTIDE TRANSPORTER-RELATED	PF00854	POT family							SSF103473	MFS general substrate transporter
Mp5g19160.1	4.06508	5.51033	340.536	4.88e-76	1.74e-73	6.43081	5.97294	2.72642	2.90269	2.81455	47.4551	45.6053	50.692	47.9175							K23222	nuclease HARBI1 [EC:3.1.-.-]	Nuclease	KOG4585	Predicted transposase; [L]	mobidb-lite	consensus disorder prediction	PTHR22930	UNCHARACTERIZED	PF13359	DDE superfamily endonuclease													Coil	Coil
Mp6g03490.1	8.60996	0.105971	54.9629	1.23e-13	2.8e-12	-0.628218	-1.52992	0	0	0	3.26349	3.25094	2.9185	3.14431	cd00693	secretory_peroxidase	G3DSA:1.10.420.10:FF:000001	Peroxidase	G3DSA:1.10.520.10	-	K00430	peroxidase [EC:1.11.1.7]	Peroxidase					PTHR31235	PEROXIDASE 25-RELATED	PF00141	Peroxidase	PS00436	Peroxidases active site signature.	PS50873	Plant heme peroxidase family profile.			SSF48113	Heme-dependent peroxidases									PR00461	Plant peroxidase signature
Mp5g02610.1	4.36072	0.158871	33.3018	7.89e-09	9.7e-08	6.08212	5.79414	0.189724	0.088948	0.139336	2.67997	3.60812	3.55545	3.28118	cd00693	secretory_peroxidase	G3DSA:1.10.520.10:FF:000006	Peroxidase	G3DSA:1.10.520.10	-	K00430	peroxidase [EC:1.11.1.7]	Peroxidase					PTHR31235	PEROXIDASE 25-RELATED	PF00141	Peroxidase	PS00436	Peroxidases active site signature.	PS50873	Plant heme peroxidase family profile.			SSF48113	Heme-dependent peroxidases									PR00461	Plant peroxidase signature
Mp5g06830.1	3.5589	1.07012	39.5814	3.15e-10	4.69e-09	8.81402	8.46959	0.32426	0.547607	0.435933	5.60197	4.93231	5.18437	5.23955	cd00693	secretory_peroxidase	G3DSA:1.10.520.10:FF:000006	Peroxidase	G3DSA:1.10.520.10	-	K00430	peroxidase [EC:1.11.1.7]	Peroxidase					PTHR31235	PEROXIDASE 25-RELATED	PF00141	Peroxidase	PS00436	Peroxidases active site signature.	PS50873	Plant heme peroxidase family profile.			SSF48113	Heme-dependent peroxidases									PR00461	Plant peroxidase signature
Mp2g16635.1	3.44349	1.52891	26.2258	3.04e-07	2.87e-06	-0.559829	2.44503	0.640192	0.202689	0.42144	4.12145	4.82463	5.78801	4.91136	cd00693	secretory_peroxidase	G3DSA:1.10.520.10:FF:000006	Peroxidase	G3DSA:1.10.520.10	-	K00430	peroxidase [EC:1.11.1.7]	Peroxidase					PTHR31235	PEROXIDASE 25-RELATED	PF00141	Peroxidase	PS00436	Peroxidases active site signature.	PS50873	Plant heme peroxidase family profile.			SSF48113	Heme-dependent peroxidases									PR00461	Plant peroxidase signature
Mp7g14420.1	3.39952	2.50225	63.5536	1.56e-15	4.24e-14	5.86896	5.2498	1.48616	1.23397	1.36007	15.7352	14.4585	14.9621	15.0519	cd00693	secretory_peroxidase	G3DSA:1.10.420.10:FF:000001	Peroxidase	G3DSA:1.10.520.10	-	K00430	peroxidase [EC:1.11.1.7]	Peroxidase					PTHR31235	PEROXIDASE 25-RELATED	PF00141	Peroxidase	PS00436	Peroxidases active site signature.	PS50873	Plant heme peroxidase family profile.			SSF48113	Heme-dependent peroxidases									PR00461	Plant peroxidase signature
Mp8g00260.1	3.38595	0.518506	26.8364	2.21e-07	2.15e-06	4.63976	5.20313	0.12451	0.258819	0.191664	2.5715	1.77529	1.73179	2.02619	cd00693	secretory_peroxidase	G3DSA:1.10.520.10:FF:000006	Peroxidase	G3DSA:1.10.520.10	-	K00430	peroxidase [EC:1.11.1.7]	Peroxidase					PTHR31235	PEROXIDASE 25-RELATED	PF00141	Peroxidase	PS00436	Peroxidases active site signature.	PS50873	Plant heme peroxidase family profile.			SSF48113	Heme-dependent peroxidases									PR00461	Plant peroxidase signature
Mp5g13810.1	3.37243	0.409283	25.9079	3.58e-07	3.33e-06	-0.600099	0.508725	0.146576	0.378304	0.26244	2.40036	2.73795	2.98425	2.70752	cd00693	secretory_peroxidase	G3DSA:1.10.520.10:FF:000028	Peroxidase	G3DSA:1.10.520.10	-	K00430	peroxidase [EC:1.11.1.7]	Peroxidase					PTHR31235	PEROXIDASE 25-RELATED	PF00141	Peroxidase	PS00435	Peroxidases proximal heme-ligand signature.	PS50873	Plant heme peroxidase family profile.			SSF48113	Heme-dependent peroxidases									PR00461	Plant peroxidase signature
Mp5g04330.1	3.18782	1.82091	35.7034	2.3e-09	3.05e-08	1.12312	1.26803	1.40836	0.691776	1.05007	11.1503	11.3936	8.53381	10.3592	cd00693	secretory_peroxidase	G3DSA:1.10.520.10:FF:000006	Peroxidase	G3DSA:1.10.520.10	-	K00430	peroxidase [EC:1.11.1.7]	Peroxidase					PTHR31235	PEROXIDASE 25-RELATED	PF00141	Peroxidase	PS00436	Peroxidases active site signature.	PS50873	Plant heme peroxidase family profile.			SSF48113	Heme-dependent peroxidases									PR00461	Plant peroxidase signature
Mp8g09590.1	-3.5063	4.6652	330.137	8.97e-74	3.13e-71	6.44079	6.32598	60.7869	63.4939	62.1404	5.9773	5.50159	5.35019	5.60969	cd00693	secretory_peroxidase	G3DSA:1.10.420.10:FF:000001	Peroxidase	G3DSA:1.10.520.10	-	K00430	peroxidase [EC:1.11.1.7]	Peroxidase					PTHR31235	PEROXIDASE 25-RELATED	PF00141	Peroxidase	PS00435	Peroxidases proximal heme-ligand signature.	PS50873	Plant heme peroxidase family profile.			SSF48113	Heme-dependent peroxidases									PR00461	Plant peroxidase signature
Mp5g10730.1	-4.48426	1.80488	84.6529	3.56e-20	1.41e-18	3.38958	3.36147	10.1962	8.21939	9.2078	0.532649	0.364993	0.365236	0.420959	cd00693	secretory_peroxidase	G3DSA:1.10.520.10:FF:000009	Peroxidase	G3DSA:1.10.520.10	-	K00430	peroxidase [EC:1.11.1.7]	Peroxidase					PTHR31235	PEROXIDASE 25-RELATED	PF00141	Peroxidase	PS00435	Peroxidases proximal heme-ligand signature.	PS50873	Plant heme peroxidase family profile.			SSF48113	Heme-dependent peroxidases									PR00461	Plant peroxidase signature
Mp5g10750.1	-4.55342	1.44071	67.3907	2.23e-16	6.54e-15	5.44522	5.78256	6.49606	8.50479	7.50042	0.292007	0.49773	0.201094	0.330277	cd00693	secretory_peroxidase	G3DSA:1.10.520.10:FF:000009	Peroxidase	G3DSA:1.10.520.10	-	K00430	peroxidase [EC:1.11.1.7]	Peroxidase					PTHR31235	PEROXIDASE 25-RELATED	PF00141	Peroxidase	PS00436	Peroxidases active site signature.	PS50873	Plant heme peroxidase family profile.			SSF48113	Heme-dependent peroxidases									PR00461	Plant peroxidase signature
Mp5g17090.1	-7.50683	-1.53373	40.7726	1.71e-10	2.63e-09	-0.187004	0.121369	0.735274	0.874939	0.805106	0	0	0	0	cd00693	secretory_peroxidase	G3DSA:1.10.420.10:FF:000001	Peroxidase	G3DSA:1.10.520.10	-	K00430	peroxidase [EC:1.11.1.7]	Peroxidase					PTHR31235	PEROXIDASE 25-RELATED	PF00141	Peroxidase	PS00436	Peroxidases active site signature.	PS50873	Plant heme peroxidase family profile.			SSF48113	Heme-dependent peroxidases									PR00461	Plant peroxidase signature
Mp3g12240.1	-7.68268	-1.35838	37.6084	8.65e-10	1.21e-08	4.22446	4.22361	1.09183	0.596589	0.844209	0	0	0	0	cd00693	secretory_peroxidase	G3DSA:1.10.520.10:FF:000001	Peroxidase	G3DSA:1.10.520.10	-	K00430	peroxidase [EC:1.11.1.7]	Peroxidase					PTHR31235	PEROXIDASE 25-RELATED	PF00141	Peroxidase	PS00436	Peroxidases active site signature.	PS50873	Plant heme peroxidase family profile.			SSF48113	Heme-dependent peroxidases									PR00461	Plant peroxidase signature
Mp1g11670.1	3.44045	-0.119386	25.6743	4.04e-07	3.71e-06	3.98682	4.46123	0.0710257	0.0980931	0.0845594	0.830479	1.11798	0.911146	0.953202	cd05904	4CL	G3DSA:3.40.50.12780:FF:000003	Long-chain-fatty-acid--CoA ligase FadD	G3DSA:3.40.50.12780	-	K01904	4-coumarate--CoA ligase [EC:6.2.1.12]	Phenylpropanoid synthesis	KOG1176	Acyl-CoA synthetase; [I]			PTHR24096	LONG-CHAIN-FATTY-ACID--COA LIGASE	PF13193	AMP-binding enzyme C-terminal domain	PS00455	Putative AMP-binding domain signature.					SSF56801	Acetyl-CoA synthetase-like
Mp4g03590.1	6.07318	3.8312	205.783	1.14e-46	1.63e-44	6.30292	6.23252	0.285581	0.112521	0.199051	16.8687	13.7556	13.2965	14.6403	cd00332	PAL-HAL	G3DSA:1.10.275.10:FF:000009	Phenylalanine ammonia-lyase	G3DSA:1.20.200.10	Fumarase/aspartase (Central domain)	K10775	phenylalanine ammonia-lyase [EC:4.3.1.24]	Phenylpropanoid synthesis	KOG0222	Phenylalanine and histidine ammonia-lyase; [Q]			PTHR10362	HISTIDINE AMMONIA-LYASE	PF00221	Aromatic amino acid lyase							SSF48557	L-aspartase-like			TIGR01226	phenylalanine ammonia-lyase
Mp6g06330.1	7.16436	1.118	72.3096	1.84e-17	5.93e-16	2.65546	2.78738	0	0.0711336	0.0355668	5.89999	5.7753	4.58249	5.41926	cd05381	CAP_PR-1	G3DSA:3.40.33.10:FF:000004	CAP, cysteine-rich secretory protein, antigen 5	G3DSA:3.40.33.10	CAP	K13449	pathogenesis-related protein 1	Plant defence	KOG3017	Defense-related protein containing SCP domain; [S]			PTHR10334	CYSTEINE-RICH SECRETORY PROTEIN-RELATED	PF00188	Cysteine-rich secretory protein family	PS01010	CRISP family signature 2.			SM00198	SCP_3	SSF55797	PR-1-like									PR00838	Venom allergen 5 signature
Mp6g06340.1	4.91153	0.663301	44.2645	2.87e-11	4.83e-10	3.06193	3.33861	0.0795286	0.0369155	0.058222	2.0037	2.48076	1.52967	2.00471	cd05381	CAP_PR-1	G3DSA:3.40.33.10:FF:000004	CAP, cysteine-rich secretory protein, antigen 5	G3DSA:3.40.33.10	CAP	K13449	pathogenesis-related protein 1	Plant defence	KOG3017	Defense-related protein containing SCP domain; [S]			PTHR10334	CYSTEINE-RICH SECRETORY PROTEIN-RELATED	PF00188	Cysteine-rich secretory protein family	PS01010	CRISP family signature 2.			SM00198	SCP_3	SSF55797	PR-1-like									PR00838	Venom allergen 5 signature
Mp5g12510.1	3.50063	5.06074	124.245	7.45e-29	4.89e-27	3.74941	3.14021	4.45348	8.32486	6.38917	74.1722	85.2357	62.0609	73.8229	cd05381	CAP_PR-1	G3DSA:3.40.33.10:FF:000004	CAP, cysteine-rich secretory protein, antigen 5	G3DSA:3.40.33.10	CAP	K13449	pathogenesis-related protein 1	Plant defence	KOG3017	Defense-related protein containing SCP domain; [S]			PTHR10334	CYSTEINE-RICH SECRETORY PROTEIN-RELATED	PF00188	Cysteine-rich secretory protein family	PS01009	CRISP family signature 1.	PS51257	Prokaryotic membrane lipoprotein lipid attachment site profile.	SM00198	SCP_3	SSF55797	PR-1-like									PR00838	Venom allergen 5 signature
Mp3g14130.1	3.28915	4.10995	148.771	3.22e-34	2.79e-32	3.52401	4.29355	2.66575	3.07543	2.87059	27.9363	28.6849	29.3604	28.6605	cd05381	CAP_PR-1	G3DSA:3.40.33.10:FF:000004	CAP, cysteine-rich secretory protein, antigen 5	G3DSA:3.40.33.10	CAP	K13449	pathogenesis-related protein 1	Plant defence	KOG3017	Defense-related protein containing SCP domain; [S]			PTHR10334	CYSTEINE-RICH SECRETORY PROTEIN-RELATED	PF00188	Cysteine-rich secretory protein family					SM00198	SCP_3	SSF55797	PR-1-like									PR00838	Venom allergen 5 signature
Mp4g16750.1	-3.66281	0.835837	30.6451	3.1e-08	3.45e-07	0.174326	-0.162361	6.69037	5.20186	5.94611	0.755612	0.552907	0.180122	0.496214			G3DSA:3.40.33.10:FF:000004	CAP, cysteine-rich secretory protein, antigen 5	G3DSA:3.40.33.10	CAP	K13449	pathogenesis-related protein 1	Plant defence	KOG3017	Defense-related protein containing SCP domain; [S]			PTHR10334	CYSTEINE-RICH SECRETORY PROTEIN-RELATED	PF00188	Cysteine-rich secretory protein family					SM00198	SCP_3	SSF55797	PR-1-like									PR00837	Allergen V5/Tpx-1 family signature
Mp2g06570.1	-4.87482	0.679321	62.792	2.3e-15	6.17e-14	4.54117	4.55152	5.6791	4.51696	5.09803	0.13757	0.243734	0.147577	0.176294			G3DSA:3.40.33.10:FF:000004	CAP, cysteine-rich secretory protein, antigen 5	G3DSA:3.40.33.10	CAP	K13449	pathogenesis-related protein 1	Plant defence	KOG3017	Defense-related protein containing SCP domain; N-term missing; [S]			PTHR10334	CYSTEINE-RICH SECRETORY PROTEIN-RELATED	PF00188	Cysteine-rich secretory protein family	PS01009	CRISP family signature 1.			SM00198	SCP_3	SSF55797	PR-1-like									PR00838	Venom allergen 5 signature
Mp3g03430.1	-8.60586	-0.549621	61.9127	3.59e-15	9.46e-14	1.52175	3.21949	1.11609	1.02677	1.07143	0	0	0	0	cd05381	CAP_PR-1	G3DSA:3.40.33.10:FF:000004	CAP, cysteine-rich secretory protein, antigen 5	G3DSA:3.40.33.10	CAP	K13449	pathogenesis-related protein 1	Plant defence	KOG3017	Defense-related protein containing SCP domain; [S]			PTHR10334	CYSTEINE-RICH SECRETORY PROTEIN-RELATED	PF00188	Cysteine-rich secretory protein family					SM00198	SCP_3	SSF55797	PR-1-like									PR00837	Allergen V5/Tpx-1 family signature
Mp5g21460.1	10.3462	1.7571	91.266	1.26e-21	5.63e-20	4.55552	4.53088	0	0	0	3.05389	4.29399	4.03207	3.79332					G3DSA:1.10.1280.10	-	K00422	polyphenol oxidase [EC:1.10.3.1]	Plant defence					PTHR11474	TYROSINASE FAMILY MEMBER	PF12143	Protein of unknown function (DUF_B2219)	PS00498	Tyrosinase and hemocyanins CuB-binding region signature.					SSF48056	Di-copper centre-containing domain									PR00092	Tyrosinase copper-binding domain signature
Mp3g03300.1	4.11392	-0.274086	28.4078	9.83e-08	1.03e-06	6.10905	6.0017	0.135689	0.032733	0.084211	1.69938	2.09741	1.45481	1.75053					G3DSA:1.10.1280.10	-	K00422	polyphenol oxidase [EC:1.10.3.1]	Plant defence					PTHR11474	TYROSINASE FAMILY MEMBER	PF12142	Polyphenol oxidase middle domain	PS00497	Tyrosinase CuA-binding region signature.					SSF48056	Di-copper centre-containing domain									PR00092	Tyrosinase copper-binding domain signature
Mp3g03320.1	4.11392	-0.274086	28.4078	9.83e-08	1.03e-06	6.56978	6.06034	0.135689	0.032733	0.084211	1.69938	2.09741	1.45481	1.75053					G3DSA:1.10.1280.10	-	K00422	polyphenol oxidase [EC:1.10.3.1]	Plant defence					PTHR11474	TYROSINASE FAMILY MEMBER	PF12142	Polyphenol oxidase middle domain	PS00497	Tyrosinase CuA-binding region signature.					SSF48056	Di-copper centre-containing domain									PR00092	Tyrosinase copper-binding domain signature
Mp3g03270.1	3.87338	0.0268519	24.3134	8.19e-07	7.03e-06	7.51581	6.62347	0.184356	0	0.092178	1.61697	1.5402	1.69322	1.6168					G3DSA:1.10.1280.10	-	K00422	polyphenol oxidase [EC:1.10.3.1]	Plant defence					PTHR11474	TYROSINASE FAMILY MEMBER	PF12142	Polyphenol oxidase middle domain	PS00497	Tyrosinase CuA-binding region signature.					SSF48056	Di-copper centre-containing domain									PR00092	Tyrosinase copper-binding domain signature
Mp3g03330.1	3.78779	0.801552	25.489	4.45e-07	4.05e-06	6.80303	6.82244	0.283985	0.243244	0.263614	6.01005	2.8146	2.88954	3.90473					G3DSA:1.10.1280.10	-	K00422	polyphenol oxidase [EC:1.10.3.1]	Plant defence					PTHR11474	TYROSINASE FAMILY MEMBER	PF12142	Polyphenol oxidase middle domain	PS00497	Tyrosinase CuA-binding region signature.					SSF48056	Di-copper centre-containing domain									PR00092	Tyrosinase copper-binding domain signature
Mp2g05850.1	3.77213	5.31344	119.884	6.71e-28	4.19e-26	2.74667	3.36771	3.83762	1.95971	2.89866	43.6351	43.2636	36.7352	41.2113					G3DSA:1.10.1280.10	-	K00422	polyphenol oxidase [EC:1.10.3.1]	Plant defence					PTHR11474	TYROSINASE FAMILY MEMBER	PF12142	Polyphenol oxidase middle domain	PS00498	Tyrosinase and hemocyanins CuB-binding region signature.					SSF48056	Di-copper centre-containing domain									PR00092	Tyrosinase copper-binding domain signature
Mp2g05780.1	-3.74214	0.5945	39.7912	2.83e-10	4.24e-09	5.7229	6.14922	2.95968	2.33354	2.64661	0.169111	0.142068	0.272466	0.194548					G3DSA:1.10.1280.10	-	K00422	polyphenol oxidase [EC:1.10.3.1]	Plant defence					PTHR11474	TYROSINASE FAMILY MEMBER	PF12142	Polyphenol oxidase middle domain							SSF48056	Di-copper centre-containing domain									PR00092	Tyrosinase copper-binding domain signature
Mp3g24040.1	-3.86387	1.88495	47.1953	6.43e-12	1.17e-10	5.89465	4.9931	4.83681	10.8154	7.82611	0.6166	0.428169	0.567496	0.537422					G3DSA:1.10.1280.10	-	K00422	polyphenol oxidase [EC:1.10.3.1]	Plant defence			mobidb-lite	consensus disorder prediction	PTHR11474	TYROSINASE FAMILY MEMBER	PF12143	Protein of unknown function (DUF_B2219)	PS00497	Tyrosinase CuA-binding region signature.					SSF48056	Di-copper centre-containing domain									PR00092	Tyrosinase copper-binding domain signature
Mp5g20047.1	-4.37922	-0.21496	34.8968	3.48e-09	4.49e-08	5.25313	5.04361	1.27333	1.07785	1.17559	0.0297597	0.027985	0.0980309	0.0519252					G3DSA:1.10.1280.10	-	K00422	polyphenol oxidase [EC:1.10.3.1]	Plant defence					PTHR11474	TYROSINASE FAMILY MEMBER	PF12143	Protein of unknown function (DUF_B2219)	PS00498	Tyrosinase and hemocyanins CuB-binding region signature.					SSF48056	Di-copper centre-containing domain									PR00092	Tyrosinase copper-binding domain signature
Mp5g21389.1	-9.60406	0.396647	82.9706	8.33e-20	3.21e-18	4.75608	3.87333	1.66961	2.24444	1.95703	0	0	0	0					G3DSA:1.10.1280.10	-	K00422	polyphenol oxidase [EC:1.10.3.1]	Plant defence					PTHR11474	TYROSINASE FAMILY MEMBER	PF12143	Protein of unknown function (DUF_B2219)	PS00498	Tyrosinase and hemocyanins CuB-binding region signature.					SSF48056	Di-copper centre-containing domain									PR00092	Tyrosinase copper-binding domain signature
Mp5g20045.1	-10.4343	1.21078	90.4654	1.88e-21	8.25e-20	1.19908	0.955945	2.55436	4.90451	3.72944	0	0	0	0					G3DSA:1.10.1280.10	-	K00422	polyphenol oxidase [EC:1.10.3.1]	Plant defence					PTHR11474	TYROSINASE FAMILY MEMBER	PF12143	Protein of unknown function (DUF_B2219)							SSF48056	Di-copper centre-containing domain									PR00092	Tyrosinase copper-binding domain signature
Mp4g20530.1	7.26277	-1.09588	28.4999	9.37e-08	9.81e-07	5.18547	5.2077	0	0	0	3.18393	3.26442	2.02588	2.82474					G3DSA:3.40.50.150	Vaccinia Virus protein VP39	K00797	spermidine synthase [EC:2.5.1.16]	Polyamine biosynthesis	KOG1562	Spermidine synthase; N-term missing; [E]	mobidb-lite	consensus disorder prediction	PTHR11558	SPERMIDINE/SPERMINE SYNTHASE	PF01564	Spermine/spermidine synthase domain			PS51006	Polyamine biosynthesis (PABS) domain profile.			SSF53335	S-adenosyl-L-methionine-dependent methyltransferases
Mp5g16430.1	-4.05604	1.25879	44.0615	3.18e-11	5.34e-10	7.65678	7.74897	3.72865	5.42726	4.57796	0.223549	0.475179	0.155555	0.284761			G3DSA:2.40.70.10:FF:000016	Probable aspartic protease At2g35615	G3DSA:2.40.70.10	Acid Proteases	K22683	aspartyl protease family protein [EC:3.4.23.-]	Protease	KOG1339	Aspartyl protease; [O]			PTHR47967	OS07G0603500 PROTEIN-RELATED	PF14543	Xylanase inhibitor N-terminal	PS00141	Eukaryotic and viral aspartyl proteases active site.	PS51767	Peptidase family A1 domain profile.			SSF50630	Acid proteases									PR00792	Pepsin (A1) aspartic protease family signature
Mp5g09960.1	-8.15172	3.54355	29.0191	7.17e-08	7.64e-07	1.4871	0.718176	12.5515	13.2006	12.876	0	0.142117	0	0.0473723					G3DSA:3.30.540.30	-	K01277	dipeptidyl-peptidase III [EC:3.4.14.4]	Proteolysis	KOG3675	Dipeptidyl peptidase III; [R]	mobidb-lite	consensus disorder prediction	PTHR23422	DIPEPTIDYL PEPTIDASE III-RELATED	PF03571	Peptidase family M49															PIRSF007828	Dipeptidyl-peptidase_III
Mp5g09960.2	-8.31417	4.13249	366.674	9.92e-82	4.01e-79	7.92066	7.74755	20.2696	18.0285	19.149	0.101917	2.65e-05	0.0698486	0.057264					G3DSA:3.30.540.30	-	K01277	dipeptidyl-peptidase III [EC:3.4.14.4]	Proteolysis	KOG3675	Dipeptidyl peptidase III; [R]	mobidb-lite	consensus disorder prediction	PTHR23422	DIPEPTIDYL PEPTIDASE III-RELATED	PF03571	Peptidase family M49															PIRSF007828	Dipeptidyl-peptidase_III
Mp5g06940.1	5.17404	1.17356	50.2743	1.34e-12	2.66e-11	5.1342	4.75188	0.095235	0	0.0476175	2.13734	2.36121	1.73612	2.07822			G3DSA:3.40.50.1820:FF:000030	Carboxypeptidase	G3DSA:6.10.250.940	-	K16297	serine carboxypeptidase-like clade II [EC:3.4.16.-]	Proteolysis	KOG1282	Serine carboxypeptidases (lysosomal cathepsin A); [OE]			PTHR11802	SERINE PROTEASE FAMILY S10 SERINE CARBOXYPEPTIDASE	PF00450	Serine carboxypeptidase	PS00131	Serine carboxypeptidases, serine active site.					SSF53474	alpha/beta-Hydrolases									PR00724	Carboxypeptidase C serine protease (S10) family signature
Mp8g09544.1	-4.73828	2.93125	118.096	1.65e-27	1.02e-25	3.15518	4.00108	12.0882	21.3242	16.7062	0.631362	0.674974	0.593727	0.633354					G3DSA:3.60.20.10	Glutamine Phosphoribosylpyrophosphate, subunit 1, domain 1	K02727	20S proteasome subunit alpha 7 [EC:3.4.25.1]	Proteosome complex	KOG0184	20S proteasome, regulatory subunit alpha type PSMA3/PRE10; N-term missing; [O]			PTHR11599	PROTEASOME SUBUNIT ALPHA/BETA	PF00227	Proteasome subunit							SSF57850	RING/U-box
Mp3g12400.3	3.97534	2.12431	67.4178	2.2e-16	6.47e-15	4.36809	4.68622	0.158357	0.217783	0.18807	3.19679	2.89496	2.8999	2.99722	cd02076	P-type_ATPase_H	G3DSA:3.40.50.1000:FF:000211	Plasma membrane ATPase	G3DSA:6.10.140.890	-	K01535	H+-transporting ATPase [EC:7.1.2.1]	Proton transport	KOG0205	Plasma membrane H+-transporting ATPase; [P]			PTHR42861	CALCIUM-TRANSPORTING ATPASE	PF00702	haloacid dehalogenase-like hydrolase	PS00154	E1-E2 ATPases phosphorylation site.			SM00831	Cation_ATPase_N_a_2	SSF81665	Calcium ATPase, transmembrane domain M			TIGR01647	plasma-membrane proton-efflux P-type ATPase					PR00120	H+-transporting ATPase (proton pump) signature
Mp1g11790.2	3.66572	4.03688	108.425	2.17e-25	1.21e-23	2.46295	2.35085	3.73445	2.58146	3.15795	39.4613	39.3442	46.7197	41.8417	cd03015	PRX_Typ2cys	G3DSA:3.40.30.10:FF:000063	2-Cys peroxiredoxin BAS1, chloroplastic	G3DSA:3.40.30.10	Glutaredoxin	K03386	peroxiredoxin 2/4 [EC:1.11.1.24]	Redox balance	KOG0852	Alkyl hydroperoxide reductase, thiol specific antioxidant and related enzymes; [O]			PTHR10681	THIOREDOXIN PEROXIDASE	PF10417	C-terminal domain of 1-Cys peroxiredoxin			PS51352	Thioredoxin domain profile.			SSF52833	Thioredoxin-like							PIRSF000239	AHPC
Mp5g08780.1	3.2567	3.61701	70.6476	4.27e-17	1.34e-15	4.84496	4.42891	1.12005	2.28617	1.70311	16.5794	17.5471	15.0912	16.4059	cd00577	PCNA	G3DSA:3.70.10.10:FF:000001	Proliferating cell nuclear antigen	G3DSA:3.10.150.10	DNA Polymerase III, subunit A, domain 2	K04802	proliferating cell nuclear antigen	Replication	KOG1636	DNA polymerase delta processivity factor (proliferating cell nuclear antigen); [L]			PTHR11352	PROLIFERATING CELL NUCLEAR ANTIGEN	PF02747	Proliferating cell nuclear antigen, C-terminal domain	PS01251	Proliferating cell nuclear antigen signature 1.					SSF55979	DNA clamp	MF_00317	DNA polymerase sliding clamp [pcn].	TIGR00590	proliferating cell nuclear antigen (pcna)					PR00339	Proliferating cell nuclear antigen (cyclin) signature
Mp1g29790.2	9.27897	0.737074	46.4133	9.58e-12	1.71e-10	2.44921	2.29577	0	0	0	2.38018	1.63295	3.39994	2.47102	cd13778	Aar2_C	G3DSA:1.25.40.550:FF:000002	AAR2 protein family	G3DSA:1.25.40.550	-	K13205	A1 cistron-splicing factor AAR2	Ribonucleoprotein (snRNP) assembly	KOG3937	mRNA splicing factor; N-term missing; [A]	mobidb-lite	consensus disorder prediction	PTHR12689	A1 CISTRON SPLICING FACTOR AAR2-RELATED	PF20981	AAR2 N-terminal domain
Mp5g18700.1	-8.8113	-0.353078	64.0873	1.19e-15	3.28e-14	4.40276	4.90163	1.06458	0.856715	0.960647	0	0	0	0					G3DSA:1.20.1070.10	-	K22987	cAMP receptor-like G-protein coupled receptor	Signaling	KOG4193	G protein-coupled receptors; N-term missing; C-term missing; [T]			PTHR23112	G PROTEIN-COUPLED RECEPTOR 157-RELATED	PF05462	Slime mold cyclic AMP receptor			PS50261	G-protein coupled receptors family 2 profile 2.			SSF81321	Family A G protein-coupled receptor-like									PR02001	GCR1-cAMP receptor family signature
Mp6g13710.7	6.83783	-0.967149	24.1013	9.14e-07	7.77e-06	2.16099	3.68297	0.00144707	0	0.000723535	0.3972	0.354097	0.148731	0.300009			G3DSA:3.90.190.10:FF:000157	Protein-tyrosine phosphatase	G3DSA:3.90.190.10	Protein tyrosine phosphatase superfamily	K18078	protein tyrosine phosphatase domain-containing protein 1 [EC:3.1.3.-]	Signaling	KOG1720	Protein tyrosine phosphatase CDC14; [V]	mobidb-lite	consensus disorder prediction	PTHR23339	TYROSINE SPECIFIC PROTEIN PHOSPHATASE AND DUAL SPECIFICITY PROTEIN PHOSPHATASE	PF00782	Dual specificity phosphatase, catalytic domain	PS00383	Tyrosine specific protein phosphatases active site.	PS50056	Tyrosine specific protein phosphatases domain profile.	SM00404	ptp_7	SSF52799	(Phosphotyrosine protein) phosphatases II
Mp2g04930.1	3.4998	4.41717	165.322	7.78e-38	8.25e-36	5.0894	4.56521	2.48608	3.40235	2.94421	39.0628	32.6497	30.1837	33.9654			G3DSA:3.40.50.1820:FF:000042	probable strigolactone esterase DAD2	G3DSA:3.40.50.1820	alpha/beta hydrolase	K19707	sigma-B regulation protein RsbQ	Signaling	KOG4178	Soluble epoxide hydrolase; [I]			PTHR43039	ESTERASE-RELATED	PF12697	Alpha/beta hydrolase family							SSF53474	alpha/beta-Hydrolases
Mp1g09640.1	-4.00389	5.14279	126.181	2.81e-29	1.89e-27	6.66504	5.80163	96.3461	94.2635	95.3048	4.9263	4.70532	8.35038	5.994					G3DSA:3.40.50.1820	alpha/beta hydrolase	K08726	soluble epoxide hydrolase / lipid-phosphate phosphatase [EC:3.3.2.10 3.1.3.76]	Signaling	KOG4178	Soluble epoxide hydrolase; [I]			PTHR43329	EPOXIDE HYDROLASE	PF00561	alpha/beta hydrolase fold							SSF53474	alpha/beta-Hydrolases									PR00412	Epoxide hydrolase signature
Mp6g12440.1	5.61359	0.932687	49.595	1.89e-12	3.69e-11	0.474921	1.64782	0.0639291	0	0.0319646	2.4592	1.94082	1.5033	1.96777					G3DSA:3.20.90.10	Tubby Protein; Chain A	K19600	tubby and related proteins	Signaling	KOG2502	Tub family proteins; [R]	mobidb-lite	consensus disorder prediction	PTHR16517	TUBBY-RELATED	PF01167	Tub family							SSF54518	Tubby C-terminal domain-like									PR01573	Tubby superfamily signature
Mp2g00600.1	6.13021	2.90766	126.8	2.06e-29	1.4e-27	-0.233826	0.624592	0.175404	0.030257	0.102831	8.18645	8.39521	8.11093	8.23086			G3DSA:1.10.3430.10:FF:000005	Ammonium transporter	G3DSA:1.10.3430.10	Ammonium transporter AmtB like domains	K03320	ammonium transporter, Amt family	Solute Transport	KOG0682	Ammonia permease; [P]			PTHR43029	AMMONIUM TRANSPORTER MEP2	PF00909	Ammonium Transporter Family	PS01219	Ammonium transporters signature.					SSF111352	Ammonium transporter			TIGR00836	ammonium transporter					PR00342	Rhesus blood group protein signature
Mp3g12760.1	3.09336	6.23964	276.84	3.67e-62	8.82e-60	6.63768	6.85688	6.96066	9.59723	8.27895	76.7418	75.076	63.8267	71.8815	cd17361	MFS_STP	G3DSA:1.20.1250.20:FF:000002	Sugar transport protein 13	G3DSA:1.20.1250.20	MFS general substrate transporter like domains	K24193	MFS transporter, SP family, sugar:H+ symporter	Solute Transport	KOG0254	Predicted transporter (major facilitator superfamily); [R]			PTHR23500	SOLUTE CARRIER FAMILY 2, FACILITATED GLUCOSE TRANSPORTER	PF00083	Sugar (and other) transporter	PS00217	Sugar transport proteins signature 2.	PS50850	Major facilitator superfamily (MFS) profile.			SSF103473	MFS general substrate transporter			TIGR00879	sugar porter family MFS transporter					PR00171	Sugar transporter signature
Mp3g23680.1	11.12	2.51307	133.926	5.67e-31	4.22e-29	7.2564	7.11957	0	0	0	9.99234	11.1673	12.0995	11.0864			G3DSA:1.20.1280.290:FF:000002	Bidirectional sugar transporter SWEET	G3DSA:1.20.1280.290	-	K15382	solute carrier family 50 (sugar transporter)	Solute Transport	KOG1623	Multitransmembrane protein; [R]			PTHR10791	RAG1-ACTIVATING PROTEIN 1	PF03083	Sugar efflux transporter for intercellular exchange
Mp1g06250.1	9.8462	3.70891	295.863	2.63e-66	6.66e-64	2.29858	3.25638	0.0156734	0	0.0078367	10.3412	10.5668	10.1802	10.3627			G3DSA:1.20.1280.290:FF:000002	Bidirectional sugar transporter SWEET	G3DSA:1.20.1280.290	-	K15382	solute carrier family 50 (sugar transporter)	Solute Transport	KOG1623	Multitransmembrane protein; [R]	mobidb-lite	consensus disorder prediction	PTHR10791	RAG1-ACTIVATING PROTEIN 1	PF03083	Sugar efflux transporter for intercellular exchange
Mp3g23690.1	9.31016	0.762068	66.9912	2.73e-16	7.95e-15	2.62943	4.05436	0	0	0	2.84691	3.54069	3.2966	3.22807			G3DSA:1.20.1280.290:FF:000002	Bidirectional sugar transporter SWEET	G3DSA:1.20.1280.290	-	K15382	solute carrier family 50 (sugar transporter)	Solute Transport	KOG1623	Multitransmembrane protein; [R]			PTHR10791	RAG1-ACTIVATING PROTEIN 1	PF03083	Sugar efflux transporter for intercellular exchange
Mp1g14400.1	10.71	2.11025	99.4545	2.01e-23	1.02e-21	5.62122	5.37132	0	0	0	5.33363	4.98949	2.99072	4.43795			G3DSA:1.50.40.10:FF:000001	ADP,ATP carrier protein, mitochondrial	G3DSA:1.50.40.10	Mitochondrial carrier domain	K05863	solute carrier family 25 (mitochondrial adenine nucleotide translocator), member 4/5/6/31	Solute Transport (Mitochondrial)	KOG0749	Mitochondrial ADP/ATP carrier proteins; [C]			PTHR45635	ADP,ATP CARRIER PROTEIN 1-RELATED-RELATED	PF00153	Mitochondrial carrier protein			PS50920	Solute carrier (Solcar) repeat profile.			SSF103506	Mitochondrial carrier									PR00927	Adenine nucleotide translocator signature
Mp1g14400.2	10.2915	5.01892	689.743	5.08e-152	7.54e-149	5.75176	5.55864	0	0.0642982	0.0321491	39.4606	39.9984	36.3532	38.6041			G3DSA:1.50.40.10:FF:000001	ADP,ATP carrier protein, mitochondrial	G3DSA:1.50.40.10	Mitochondrial carrier domain	K05863	solute carrier family 25 (mitochondrial adenine nucleotide translocator), member 4/5/6/31	Solute Transport (Mitochondrial)	KOG0749	Mitochondrial ADP/ATP carrier proteins; [C]			PTHR45635	ADP,ATP CARRIER PROTEIN 1-RELATED-RELATED	PF00153	Mitochondrial carrier protein			PS50920	Solute carrier (Solcar) repeat profile.			SSF103506	Mitochondrial carrier									PR00927	Adenine nucleotide translocator signature
Mp1g11010.1	-7.77612	-1.33676	34.027	5.44e-09	6.84e-08	1.67519	4.28014	0.469463	1.27088	0.870171	0	0	0	0	cd00844	MPP_Dbr1_N	G3DSA:3.60.21.10:FF:000035	Lariat debranching enzyme	G3DSA:3.60.21.10	-	K18328	lariat debranching enzyme [EC:3.1.-.-]	Splicing	KOG2863	RNA lariat debranching enzyme; C-term missing; [A]			PTHR12849	RNA LARIAT DEBRANCHING ENZYME	PF05011	Lariat debranching enzyme, C-terminal domain					SM01124	DBR1_2	SSF56300	Metallo-dependent phosphatases
Mp6g16120.3	-10.8607	1.64473	137.448	9.62e-32	7.48e-30	-2.3755	-1.75494	3.53098	3.41833	3.47465	6.58e-10	0	4.66e-07	1.55e-07					G3DSA:3.30.1370.210	-	K14943	muscleblind	Splicing	KOG2494	C3H1-type Zn-finger protein; C-term missing; [K]	mobidb-lite	consensus disorder prediction	PTHR12675	MUSCLEBLIND-LIKE PROTEIN	PF14608	RNA-binding, Nab2-type zinc finger			PS50103	Zinc finger C3H1-type profile.	SM00356	c3hfinal6
Mp7g09110.1	-6.70604	-0.638959	52.8512	3.6e-13	7.67e-12	3.92688	2.20456	7.19902	8.59593	7.89748	0	0.18944	0	0.0631467	cd01727	LSm8			G3DSA:2.30.30.100	-	K12627	U6 snRNA-associated Sm-like protein LSm8	Splicing	KOG1784	Small Nuclear ribonucleoprotein splicing factor; N-term missing; [A]			PTHR15588	LSM1	PF01423	LSM domain							SSF50182	Sm-like ribonucleoproteins
Mp2g15140.3	6.3658	3.62286	81.0895	2.16e-19	8.07e-18	6.56118	6.19986	0.180745	0	0.0903725	8.28391	10.3212	6.98399	8.5297							K20292	conserved oligomeric Golgi complex subunit 5	Trafficking-Golgi	KOG2211	Predicted Golgi transport complex 1 protein; [U]	mobidb-lite	consensus disorder prediction	PTHR13228	CONSERVED OLIGOMERIC GOLGI COMPLEX COMPONENT 5	PF20649	Conserved oligomeric Golgi complex subunit 5, C-terminal
Mp4g23070.1	3.18233	1.29935	26.979	2.06e-07	2.01e-06	5.95914	6.00911	0.355688	0.923738	0.639713	5.3984	5.39682	6.57162	5.78895					G3DSA:2.20.25.10	-	K03017	DNA-directed RNA polymerase II subunit RPB9	Transcription	KOG2691	RNA polymerase II subunit 9; [K]			PTHR11239	DNA-DIRECTED RNA POLYMERASE	PF02150	RNA polymerases M/15 Kd subunit					SM00661	rpol9cneu	SSF57783	Zinc beta-ribbon
Mp5g23620.3	-12.3176	3.1229	130.961	2.52e-30	1.83e-28	5.84059	5.83759	1.29005	3.4788	2.38442	2.99e-05	4.99e-09	4e-10	9.97e-06	cd05163	PIKK_TRRAP	G3DSA:1.25.10.10:FF:000294	Transformation/transcription domain associated protein	G3DSA:1.25.10.10	-	K08874	transformation/transcription domain-associated protein	Transcription	KOG0889	Histone acetyltransferase SAGA, TRRAP/TRA1 component, PI-3 kinase superfamily; [TBLD]	mobidb-lite	consensus disorder prediction	PTHR11139	ATAXIA TELANGIECTASIA MUTATED ATM -RELATED	PF20206	Tra1 HEAT repeat ring region			PS51190	FATC domain profile.	SM01343	FATC_2	SSF56112	Protein kinase-like (PK-like)
Mp3g23400.1	-5.13489	9.39219	165.627	6.67e-38	7.11e-36	6.65845	6.51421	1177.38	1363.23	1270.31	50.4342	43.4792	18.9268	37.6134	cd03705	EF1_alpha_III	G3DSA:3.40.50.300:FF:000255	Elongation factor 1-alpha	G3DSA:3.40.50.300	-	K03231	elongation factor 1-alpha	Translation	KOG0052	Translation elongation factor EF-1 alpha/Tu; [J]			PTHR23115	TRANSLATION FACTOR	PF03144	Elongation factor Tu domain 2	PS00301	Translational (tr)-type guanine nucleotide-binding (G) domain signature.	PS51722	Translational (tr)-type guanine nucleotide-binding (G) domain profile.			SSF52540	P-loop containing nucleoside triphosphate hydrolases	MF_00118_A	Elongation factor Tu [tuf].	TIGR00483	translation elongation factor EF-1 subunit alpha					PR00315	GTP-binding elongation factor signature
Mp4g05570.1	3.62789	3.71619	122.647	1.67e-28	1.08e-26	7.64678	6.04526	2.09729	3.00148	2.54939	30.1801	33.2725	32.9226	32.1251	cd05793	S1_IF1A	G3DSA:2.40.50.140:FF:000131	Eukaryotic translation initiation factor 1A	G3DSA:2.40.50.140	-	K03236	translation initiation factor 1A	Translation	KOG3403	Translation initiation factor 1A (eIF-1A); [J]	mobidb-lite	consensus disorder prediction	PTHR21668	EIF-1A	PF01176	Translation initiation factor 1A / IF-1	PS01262	Eukaryotic initiation factor 1A signature.	PS50832	S1 domain IF1 type profile.	SM00652	eIF1neu4	SSF50249	Nucleic acid-binding proteins	MF_00216	Translation initiation factor 1A [eif1a].	TIGR00523	translation initiation factor eIF-1A
Mp6g08100.1	3.68241	2.37049	67.278	2.36e-16	6.92e-15	3.96159	4.026	0.246961	0.299698	0.27333	3.58787	4.118	3.0654	3.59042	cd04852	Peptidases_S8_3			G3DSA:3.50.30.30	-	K15333	tRNA guanosine-2'-O-methyltransferase [EC:2.1.1.34]	Translation	KOG1153	Subtilisin-related protease/Vacuolar protease B; C-term missing; [O]			PTHR10795	PROPROTEIN CONVERTASE SUBTILISIN/KEXIN	PF17766	Fibronectin type-III domain	PS00138	Serine proteases, subtilase family, serine active site.	PS51892	Serine proteases, subtilase domain profile.			SSF52743	Subtilisin-like									PR00723	Subtilisin serine protease family (S8) signature
Mp3g01270.2	-7.5902	-1.43977	37.5245	9.03e-10	1.26e-08	8.02544	7.41578	0.811199	0.477876	0.644537	0	0	0	0							K15326	tRNA-splicing endonuclease subunit Sen54	Translation	KOG4772	Predicted tRNA-splicing endonuclease subunit; C-term missing; [J]			PTHR21027	TRNA-SPLICING ENDONUCLEASE SUBUNIT SEN54	PF12928	tRNA-splicing endonuclease subunit sen54 N-term
Mp8g14000.2	4.16188	3.36427	24.9379	5.92e-07	5.25e-06	4.43325	4.07119	0.132538	0.997927	0.565233	10.5748	9.34133	10.1348	10.017					G3DSA:1.50.10.20	-	K06045	squalene-hopene/tetraprenyl-beta-curcumene cyclase [EC:5.4.99.17 4.2.1.129]	Triterpenoid biosynthesis	KOG0497	Oxidosqualene-lanosterol cyclase and related proteins; [I]			PTHR11764	TERPENE CYCLASE/MUTASE FAMILY MEMBER	PF13249	Squalene-hopene cyclase N-terminal domain							SSF48239	Terpenoid cyclases/Protein prenyltransferases			TIGR01787	squalene/oxidosqualene cyclases
Mp6g04970.1	3.46618	2.05038	52.5389	4.22e-13	8.9e-12	1.22986	0.46057	0.525376	0.363226	0.444301	5.19587	5.02286	5.19133	5.13669							K24838	IQ and ubiquitin-like domain-containing protein	Ubiquitin signalling			mobidb-lite	consensus disorder prediction	PTHR21074	UNCHARACTERIZED
Mp1g14920.2	7.75715	-0.664914	38.2436	6.24e-10	8.91e-09	2.35111	2.08758	0	0	0	0.351729	0.398349	0.344673	0.364917					G3DSA:1.25.40.10	Tetratricopeptide repeat domain	K15296	alpha-soluble NSF attachment protein	Vesicle trafficking	KOG1586	Protein required for fusion of vesicles in vesicular transport, alpha-SNAP; [U]	mobidb-lite	consensus disorder prediction	PTHR13768	SOLUBLE NSF ATTACHMENT PROTEIN SNAP	PF14938	Soluble NSF attachment protein, SNAP					SM00028	tpr_5	SSF48452	TPR-like									PR00448	NSF attachment protein signature
Mp1g21080.2	4.20305	4.85608	296.485	1.92e-66	5.03e-64	-0.305954	-1.7306	0.924097	0.883215	0.903656	16.5593	16.9276	17.4335	16.9735	cd04123	Rab21	G3DSA:3.40.50.300:FF:000550	ras-related protein Rab-21	G3DSA:3.40.50.300	-	K07890	Ras-related protein Rab-21	Vesicle trafficking	KOG0088	GTPase Rab21, small G protein superfamily; [R]	mobidb-lite	consensus disorder prediction	PTHR47978	-	PF00071	Ras family			PS51421	small GTPase Ras family profile.	SM00176	ran_sub_2	SSF52540	P-loop containing nucleoside triphosphate hydrolases			TIGR00231	small GTP-binding protein domain					PR00449	Transforming protein P21 ras signature
Mp8g16010.1	4.709	0.476529	37.5042	9.12e-10	1.27e-08	6.56966	6.22385	0.0771853	0.0355667	0.056376	1.42025	1.57505	1.96274	1.65268	cd21445	SNARE_NTD_AtSYP61-like	G3DSA:1.20.58.90:FF:000004	Syntaxin 10	G3DSA:1.20.58.90	-	K08500	syntaxin of plants SYP6	Vesicle trafficking	KOG3202	SNARE protein TLG1/Syntaxin 6; [U]			PTHR19957	SYNTAXIN	PF09177	Syntaxin 6, N-terminal			PS50192	t-SNARE coiled-coil homology domain profile.	SM00397	tSNARE_6	SSF58038	SNARE fusion complex
Mp1g17220.1	9.94771	1.37174	86.6615	1.29e-20	5.31e-19	4.53246	4.36193	0	0	0	1.89828	1.97892	2.05705	1.97808	cd15841	SNARE_Qc			G3DSA:1.20.5.110	-	K08506	syntaxin of plants SYP7	Vesicle trafficking	KOG3065	SNAP-25 (synaptosome-associated protein) component of SNARE complex; N-term missing; [U]	mobidb-lite	consensus disorder prediction	PTHR19957	SYNTAXIN	PF05739	SNARE domain			PS50192	t-SNARE coiled-coil homology domain profile.	SM00397	tSNARE_6	SSF58038	SNARE fusion complex					Coil	Coil
Mp1g17220.2	9.36816	0.816191	59.6125	1.16e-14	2.89e-13	5.51598	5.34301	0	0	0	1.93373	1.25756	1.11461	1.4353	cd15841	SNARE_Qc			G3DSA:1.20.5.110	-	K08506	syntaxin of plants SYP7	Vesicle trafficking	KOG3065	SNAP-25 (synaptosome-associated protein) component of SNARE complex; N-term missing; [U]	mobidb-lite	consensus disorder prediction	PTHR19957	SYNTAXIN	PF05739	SNARE domain			PS50192	t-SNARE coiled-coil homology domain profile.	SM00397	tSNARE_6	SSF58038	SNARE fusion complex					Coil	Coil
Mp6g20910.1	3.90739	1.80982	50.496	1.19e-12	2.38e-11	-0.0728661	0.328701	0.128774	0.061441	0.0951075	1.40261	1.6475	1.49865	1.51625					G3DSA:3.80.10.10	Ribonuclease Inhibitor	K16475	leucine-rich repeat and coiled-coil domain-containing protein 1	Unknown	KOG0531	Protein phosphatase 1, regulatory subunit, and related proteins; C-term missing; [T]	mobidb-lite	consensus disorder prediction	PTHR45973	PROTEIN PHOSPHATASE 1 REGULATORY SUBUNIT SDS22-RELATED	PF12799	Leucine Rich repeats (2 copies)			PS51450	Leucine-rich repeat profile.	SM00369	LRR_typ_2	SSF52058	L domain-like					Coil	Coil
Mp8g01440.1	6.73793	2.69268	112.128	3.35e-26	1.93e-24	5.34822	5.44936	0.0865766	0	0.0432883	5.54602	6.80444	4.55949	5.63665							K16538	progesterone-induced-blocking factor 1	Unknown	KOG0933	Structural maintenance of chromosome protein 2 (chromosome condensation complex Condensin, subunit E); N-term missing; [BD]	mobidb-lite	consensus disorder prediction	PTHR18950	PROGESTERONE-INDUCED BLOCKING FACTOR 1															Coil	Coil
Mp8g10170.1	4.29025	2.21976	76.0212	2.81e-18	9.52e-17	6.23111	6.7113	0.141877	0.216935	0.179406	3.4882	3.72835	3.41747	3.54467			G3DSA:1.25.40.10:FF:000186	Tetratricopeptide repeat domain 30A	G3DSA:1.25.40.10	Tetratricopeptide repeat domain	K19683	tetratricopeptide repeat protein 30	Unknown	KOG4340	Uncharacterized conserved protein; [S]			PTHR20931	UNCHARACTERIZED	PF12895	Anaphase-promoting complex, cyclosome, subunit 3					SM00028	tpr_5	SSF48452	TPR-like					Coil	Coil
Mp4g07590.1	3.35508	5.33258	219.571	1.12e-49	1.74e-47	1.10365	-0.368589	2.84651	4.23671	3.54161	38.691	39.8706	31.778	36.7799							K07090	uncharacterized protein	Unknown					PTHR14255	CEREBLON	PF01925	Sulfite exporter TauE/SafE
Mp6g09130.2	12.5041	3.8803	304.792	2.98e-68	8.15e-66	2.97899	3.32993	4.86e-09	0	2.43e-09	18.9961	19.5035	20.9735	19.8244							K24195	xenotropic and polytropic retrovirus receptor 1	Unknown	KOG1162	Predicted small molecule transporter; N-term missing; [U]			PTHR10783	XENOTROPIC AND POLYTROPIC RETROVIRUS RECEPTOR 1-RELATED	PF03124	EXS family			PS51380	EXS domain profile.
Mp6g09130.1	-3.00886	4.63654	164.961	9.33e-38	9.83e-36	3.24902	3.70281	35.4572	29.5239	32.4905	4.42262	4.8241	3.2524	4.16637							K24195	xenotropic and polytropic retrovirus receptor 1	Unknown	KOG1162	Predicted small molecule transporter; N-term missing; [U]			PTHR10783	XENOTROPIC AND POLYTROPIC RETROVIRUS RECEPTOR 1-RELATED	PF03124	EXS family			PS51380	EXS domain profile.
Mp8g07540.3	17.1548	8.52069	2271.08	0	0	2.22964	3.48662	0	0	0	563.351	560.973	513.31	545.878					G3DSA:2.40.480.10	-			Unknown							PF03018	Dirigent-like protein
Mp7g10770.2	12.9579	4.33124	437.223	4.35e-97	2.35e-94	5.78252	6.06293	0	0	0	29.6229	26.4873	26.2007	27.437					G3DSA:2.30.30.60	-			Unknown	KOG4629	Predicted mechanosensitive ion channel; N-term missing; [M]	mobidb-lite	consensus disorder prediction	PTHR30566	YNAI-RELATED MECHANOSENSITIVE ION CHANNEL	PF00924	Mechanosensitive ion channel, beta-domain							SSF82861	Mechanosensitive channel protein MscS (YggB), transmembrane region
Mp7g18160.3	12.6441	4.02404	41.5556	1.15e-10	1.81e-09	7.12341	7.06695	1.16e-08	5.76e-06	2.89e-06	3.60541	2.87501	18.8761	8.45217			G3DSA:1.10.238.10:FF:000157	ATP/GTP-binding protein family	G3DSA:1.10.238.10	-			Unknown	KOG4246	Predicted DNA-binding protein, contains SAP domain; N-term missing; [R]	mobidb-lite	consensus disorder prediction	PTHR14304	CELL DIVISION CYCLE AND APOPTOSIS REGULATOR PROTEIN	PF19257	BURAN domain			PS50222	EF-hand calcium-binding domain profile.	SM01122	DBC1_2	SSF47473	EF-hand					Coil	Coil
Mp3g21270.1	12.1078	3.48739	237.755	1.21e-53	2.2e-51	5.48988	5.68765	0	0	0	31.1681	33.5515	35.6248	33.4481									Unknown					PTHR34267	OS11G0161033 PROTEIN	PF06592	Protein of unknown function (DUF1138)			PS51257	Prokaryotic membrane lipoprotein lipid attachment site profile.
Mp6g01830.1	11.8666	3.24866	222.582	2.47e-50	4.04e-48	5.00581	1.02193	0	0	0	22.1426	23.6749	23.0752	22.9642									Unknown
Mp7g18160.4	11.8497	3.23577	131.794	1.66e-30	1.22e-28	-0.505511	0.27762	1.33e-08	7.27e-06	3.64e-06	3.85491	4.62167	6.54896	5.00851			G3DSA:1.10.238.10:FF:000157	ATP/GTP-binding protein family	G3DSA:1.10.238.10	-			Unknown	KOG4246	Predicted DNA-binding protein, contains SAP domain; N-term missing; [R]	mobidb-lite	consensus disorder prediction	PTHR14304	CELL DIVISION CYCLE AND APOPTOSIS REGULATOR PROTEIN	PF19257	BURAN domain			PS50222	EF-hand calcium-binding domain profile.	SM01122	DBC1_2	SSF47473	EF-hand					Coil	Coil
Mp2g17690.3	11.4902	2.87653	140.081	2.56e-32	2e-30	7.96423	7.79819	0	0	0	7.75846	11.0119	6.19966	8.32334					G3DSA:2.40.128.20	-			Unknown	KOG4824	Apolipoprotein D/Lipocalin; C-term missing; [M]			PTHR10612	APOLIPOPROTEIN D									SSF50814	Lipocalins
Mp1g29445.1	11.298	2.68751	148.142	4.42e-34	3.78e-32	0.141017	0.842716	0	0	0	4.77814	4.25717	3.17478	4.07003	cd14066	STKc_IRAK	G3DSA:3.80.10.10:FF:000041	LRR receptor-like serine/threonine-protein kinase ERECTA	G3DSA:3.80.10.10	Ribonuclease Inhibitor			Unknown	KOG1187	Serine/threonine protein kinase; [T]			PTHR45631	OS07G0107800 PROTEIN-RELATED	PF12819	Malectin-like domain	PS00108	Serine/Threonine protein kinases active-site signature.	PS50011	Protein kinase domain profile.	SM00220	serkin_6	SSF56112	Protein kinase-like (PK-like)
Mp7g18510.3	11.0921	3.7916	327.655	3.12e-73	1.03e-70	4.75924	3.68474	0.00612146	2.13e-09	0.00306073	13.2574	14.1304	12.2566	13.2148									Unknown	KOG2234	Predicted UDP-galactose transporter; [G]			PTHR10231	NUCLEOTIDE-SUGAR TRANSMEMBRANE TRANSPORTER	PF04142	Nucleotide-sugar transporter							SSF103481	Multidrug resistance efflux transporter EmrE							PIRSF005799	UDP-gal_transpt
Mp3g15750.1	10.8292	2.22758	130.222	3.66e-30	2.6e-28	4.60752	4.30011	0	0	0	18.1369	16.807	14.7741	16.5727	cd00010	AAI_LTSS			G3DSA:1.10.110.10	-			Unknown							PF00234	Protease inhibitor/seed storage/LTP family							SSF47699	Bifunctional inhibitor/lipid-transfer protein/seed storage 2S albumin
Mp2g24640.1	10.6478	2.05023	121.374	3.16e-28	1.99e-26	6.03525	5.01123	0	0	0	3.27107	3.51682	2.89538	3.22776			G3DSA:1.50.10.130:FF:000002	Ent-copalyl diphosphate synthase, chloroplastic	G3DSA:1.50.10.160	-			Unknown					PTHR31739	ENT-COPALYL DIPHOSPHATE SYNTHASE, CHLOROPLASTIC	PF03936	Terpene synthase family, metal binding domain							SSF48576	Terpenoid synthases
Mp5g11390.1	10.5998	2.0038	116.197	4.3e-27	2.55e-25	4.87612	5.213	0	0	0	11.5137	10.705	11.1825	11.1337									Unknown					PTHR33227	STIGMA-SPECIFIC STIG1-LIKE PROTEIN 3	PF04885	Stigma-specific protein, Stig1			PS51379	4Fe-4S ferredoxin-type iron-sulfur binding domain profile.
Mp5g13750.1	10.5331	1.93765	100.022	1.51e-23	7.75e-22	4.14607	4.38926	0	0	0	2.63041	3.21574	1.92067	2.58894					G3DSA:3.90.1480.20	Glycosyl transferase family 29			Unknown	KOG2692	Sialyltransferase; N-term missing; [G]			PTHR46779	BETA-1,6-GALACTOSYLTRANSFERASE GALT29A	PF00777	Glycosyltransferase family 29 (sialyltransferase)
Mp2g12290.3	10.4112	1.81387	31.4518	2.04e-08	2.34e-07	4.10306	3.7354	0	0	0	3.74566	6.72105	0.69132	3.71934									Unknown			mobidb-lite	consensus disorder prediction	PTHR33728	CTTNBP 2 AMINO-TERMINAL-LIKE PROTEIN
Mp1g17210.4	10.3673	1.78833	64.8031	8.28e-16	2.3e-14	9.50113	9.7726	9.17e-09	2.41e-05	1.21e-05	2.78594	1.16047	1.69559	1.88067	cd00167	SANT	G3DSA:1.10.10.60:FF:000010	Transcriptional activator Myb isoform A	G3DSA:1.10.10.60	-			Unknown	KOG0048	Transcription factor, Myb superfamily; [K]	mobidb-lite	consensus disorder prediction	PTHR45614	MYB PROTEIN-RELATED	PF13921	Myb-like DNA-binding domain			PS51294	Myb-type HTH DNA-binding domain profile.	SM00717	sant	SSF46689	Homeodomain-like
Mp6g06550.1	10.3451	1.75678	87.4061	8.84e-21	3.68e-19	6.35014	6.05421	0	0	0	9.44544	9.92323	12.9045	10.7577					G3DSA:2.60.110.10	Thaumatin			Unknown					PTHR31013	THAUMATIN FAMILY PROTEIN-RELATED	PF00314	Thaumatin family			PS51367	Thaumatin family profile.	SM00205	tha2	SSF49870	Osmotin, thaumatin-like protein							PIRSF002703	PR5	PR00347	Pathogenesis-related protein signature
Mp3g05570.1	10.1645	4.02384	263.238	3.38e-59	7.52e-57	-0.538479	-0.308905	0.0443382	0	0.0221691	32.0113	37.0577	41.8185	36.9625	cd04216	Phytocyanin	G3DSA:2.60.40.420:FF:000003	Blue copper	G3DSA:2.60.40.420	-			Unknown					PTHR33021	BLUE COPPER PROTEIN	PF02298	Plastocyanin-like domain	PS00196	Type-1 copper (blue) proteins signature.	PS51485	Phytocyanin domain profile.			SSF49503	Cupredoxins
MpVg00090.1	10.1627	1.57856	96.5521	8.69e-23	4.22e-21	6.38046	6.12186	0	0	0	3.27685	3.75088	2.94443	3.32405									Unknown	KOG1812	Predicted E3 ubiquitin ligase; N-term missing; [O]
Mp5g07890.2	10.1117	1.52911	85.5181	2.3e-20	9.23e-19	3.44765	3.18941	0	0	0	1.61362	1.25846	1.03293	1.30167					G3DSA:1.10.10.10	-			Unknown	KOG2578	Transcription factor E2F/dimerization partner (TDP)-like proteins; C-term missing; [K]	mobidb-lite	consensus disorder prediction	PTHR12081	TRANSCRIPTION FACTOR E2F	PF02319	E2F/DP family winged-helix DNA-binding domain					SM01372	E2F_TDP_2	SSF46785	Winged helix DNA-binding domain
Mp2g24630.1	10.0813	1.49938	87.7959	7.26e-21	3.07e-19	7.16785	6.85862	0	0	0	2.91087	3.74625	2.56544	3.07419			G3DSA:1.50.10.130:FF:000002	Ent-copalyl diphosphate synthase, chloroplastic	G3DSA:1.50.10.160	-			Unknown					PTHR31739	ENT-COPALYL DIPHOSPHATE SYNTHASE, CHLOROPLASTIC	PF03936	Terpene synthase family, metal binding domain							SSF48576	Terpenoid synthases
Mp2g22880.1	9.98646	1.42573	85.0441	2.92e-20	1.16e-18	5.51013	5.5495	2.86e-05	1.65e-05	2.25e-05	2.31941	1.95852	1.55128	1.94307									Unknown	KOG0835	Cyclin L; N-term missing; [R]	mobidb-lite	consensus disorder prediction	PTHR37695	RECOMBINATION INITIATION DEFECTS 3-RELATED
Mp2g07370.2	9.8626	1.2889	83.7963	5.48e-20	2.14e-18	5.32693	4.53052	0	0	0	1.38019	1.21766	0.992585	1.19681	cd02440	AdoMet_MTases			G3DSA:3.40.50.150	Vaccinia Virus protein VP39			Unknown	KOG3178	Hydroxyindole-O-methyltransferase and related SAM-dependent methyltransferases; [R]			PTHR11746	O-METHYLTRANSFERASE	PF08100	Dimerisation domain			PS51683	SAM-dependent O-methyltransferase class II-type profile.			SSF53335	S-adenosyl-L-methionine-dependent methyltransferases							PIRSF005739	O-mtase
Mp2g23520.2	9.79118	1.21963	79.1576	5.73e-19	2.07e-17	3.05263	4.50107	0	0	0	1.22874	1.42384	0.930645	1.19441					G3DSA:1.20.120.350	-			Unknown	KOG2301	Voltage-gated Ca2+ channels, alpha1 subunits; C-term missing; [PT]	mobidb-lite	consensus disorder prediction	PTHR45628	VOLTAGE-DEPENDENT CALCIUM CHANNEL TYPE A SUBUNIT ALPHA-1	PF00520	Ion transport protein							SSF81324	Voltage-gated potassium channels
Mp3g22180.1	9.77532	5.04499	488.021	3.84e-108	2.36e-105	3.03642	3.03138	0	0.21341	0.106705	82.0037	84.2405	94.2731	86.8391					G3DSA:1.10.110.10	-			Unknown	KOG2613	NMD protein affecting ribosome stability and mRNA decay; C-term missing; [J]			PTHR33122	LIPID BINDING PROTEIN-RELATED	PF00234	Protease inhibitor/seed storage/LTP family					SM00499	aai_6	SSF47699	Bifunctional inhibitor/lipid-transfer protein/seed storage 2S albumin
Mp5g05660.1	9.71341	1.14597	83.0304	8.08e-20	3.12e-18	5.3009	5.00593	0	0	0	8.35822	8.71504	7.69031	8.25452					G3DSA:3.30.200.20	Phosphorylase Kinase; domain 1			Unknown	KOG1187	Serine/threonine protein kinase; N-term missing; [T]			PTHR27007	-	PF07714	Protein tyrosine and serine/threonine kinase			PS50011	Protein kinase domain profile.			SSF56112	Protein kinase-like (PK-like)							PIRSF000654	ILK
Mp7g13470.3	9.6712	1.10521	52.6187	4.05e-13	8.57e-12	-0.774167	1.5532	0	0	0	2.28838	1.07492	1.06375	1.47568					G3DSA:3.30.40.10	Zinc/RING finger domain, C3HC4 (zinc finger)			Unknown	KOG4217	Nuclear receptors of the nerve growth factor-induced protein B type; N-term missing; C-term missing; [K]	mobidb-lite	consensus disorder prediction	PTHR46602	PROTEIN SUPPRESSOR OF GENE SILENCING 3	PF13639	Ring finger domain			PS50089	Zinc finger RING-type profile.	SM00184	ring_2	SSF57850	RING/U-box					Coil	Coil
Mp2g21460.1	9.54994	0.99289	57.7966	2.91e-14	6.98e-13	7.65296	8.58887	0	0	0	3.57864	2.98794	5.01489	3.86049	cd04216	Phytocyanin	G3DSA:2.60.40.420:FF:000003	Blue copper	G3DSA:2.60.40.420	-			Unknown					PTHR33021	BLUE COPPER PROTEIN	PF02298	Plastocyanin-like domain	PS00079	Multicopper oxidases signature 1.	PS51485	Phytocyanin domain profile.			SSF49503	Cupredoxins
Mp5g11390.2	9.5102	0.951075	74.151	7.24e-18	2.38e-16	4.27522	4.47935	0	0	0	5.82815	5.76672	4.32919	5.30802									Unknown					PTHR33227	STIGMA-SPECIFIC STIG1-LIKE PROTEIN 3	PF04885	Stigma-specific protein, Stig1			PS51379	4Fe-4S ferredoxin-type iron-sulfur binding domain profile.
Mp5g07890.1	9.36808	0.814986	65.2479	6.6e-16	1.84e-14	-0.287534	1.41811	0	0	0	0.847483	0.931195	0.571406	0.783361					G3DSA:1.10.10.10	-			Unknown	KOG2578	Transcription factor E2F/dimerization partner (TDP)-like proteins; C-term missing; [K]	mobidb-lite	consensus disorder prediction	PTHR12081	TRANSCRIPTION FACTOR E2F	PF02319	E2F/DP family winged-helix DNA-binding domain					SM01372	E2F_TDP_2	SSF46785	Winged helix DNA-binding domain
Mp2g23000.1	9.35446	0.812894	65.7777	5.05e-16	1.44e-14	4.79547	5.11079	0	2.43e-05	1.21e-05	1.11451	0.965843	0.700643	0.926999									Unknown			mobidb-lite	consensus disorder prediction	PTHR31506	BES1/BZR1 HOMOLOG PROTEIN 3-RELATED	PF05687	BES1/BZR1 plant transcription factor, N-terminal
Mp5g15990.2	9.25075	0.708674	29.2927	6.22e-08	6.7e-07	4.99675	3.90198	0	0	0	3.26511	0.611888	1.7707	1.88257									Unknown
Mp1g08250.2	9.05349	0.534529	56.0684	7e-14	1.64e-12	7.24735	6.46276	6.31e-05	4.69e-06	3.39e-05	1.46594	2.26913	1.46866	1.73458	cd22162	F-box_AtSKIP3-like			G3DSA:1.20.1280.50	-			Unknown					PTHR31960	F-BOX PROTEIN PP2-A15	PF14299	Phloem protein 2							SSF81383	F-box domain
Mp6g03130.2	8.9798	4.24903	391.505	3.89e-87	1.78e-84	5.91321	5.5069	0.119665	0.344985	0.232325	118.496	133.244	117.662	123.134									Unknown			mobidb-lite	consensus disorder prediction																	Coil	Coil
Mp7g14020.4	8.97715	0.5924	52.1457	5.15e-13	1.08e-11	5.27545	5.05829	0	0.000235089	0.000117545	0.383192	0.698576	0.424846	0.502205	cd00590	RRM_SF			G3DSA:3.30.70.330	-			Unknown	KOG0117	Heterogeneous nuclear ribonucleoprotein R (RRM superfamily); [A]	mobidb-lite	consensus disorder prediction	PTHR48025	OS02G0815200 PROTEIN	PF00076	RNA recognition motif			PS50102	Eukaryotic RNA Recognition Motif (RRM) profile.	SM00360	rrm1_1	SSF54928	RNA-binding domain, RBD					Coil	Coil
Mp6g20910.5	8.9551	1.05442	42.9344	5.66e-11	9.18e-10	4.05902	4.90334	0	0.0018106	0.0009053	1.09595	0.549395	1.4756	1.04032									Unknown	KOG0161	Myosin class II heavy chain; N-term missing; C-term missing; [Z]	mobidb-lite	consensus disorder prediction																	Coil	Coil
Mp5g22770.1	8.918	2.8029	151.281	9.1e-35	8.18e-33	4.49433	5.50149	0	0.162068	0.081034	38.6938	41.3878	45.2427	41.7748									Unknown
Mp5g11440.1	8.74635	0.228768	37.5168	9.06e-10	1.26e-08	4.05239	4.68581	0	0	0	0.863585	0.523436	0.303381	0.563467									Unknown	KOG4264	Nucleo-cytoplasmic protein MLN51; C-term missing; [R]	mobidb-lite	consensus disorder prediction
Mp4g21760.1	8.71823	0.216464	51.983	5.6e-13	1.17e-11	2.91406	3.0187	1.13e-05	1.16e-05	1.14e-05	0.498801	0.726515	0.489732	0.571683	cd14473	FERM_B-lobe			G3DSA:3.10.20.90	-			Unknown	KOG4813	Translation initiation factor eIF3, p35 subunit; C-term missing; [J]	mobidb-lite	consensus disorder prediction	PTHR22692	MYOSIN VII, XV	PF00788	Ras association (RalGDS/AF-6) domain			PS51016	MyTH4 domain profile.	SM00295	B41_5	SSF54236	Ubiquitin-like
Mp7g13470.2	8.6633	0.157805	41.7973	1.01e-10	1.61e-09	5.67357	4.44285	0	0	0	0.967963	0.478403	0.723965	0.723444					G3DSA:3.30.40.10	Zinc/RING finger domain, C3HC4 (zinc finger)			Unknown	KOG4217	Nuclear receptors of the nerve growth factor-induced protein B type; N-term missing; C-term missing; [K]	mobidb-lite	consensus disorder prediction	PTHR46602	PROTEIN SUPPRESSOR OF GENE SILENCING 3	PF13639	Ring finger domain			PS50089	Zinc finger RING-type profile.	SM00184	ring_2	SSF57850	RING/U-box					Coil	Coil
Mp2g20890.1	8.60173	0.0997351	49.1932	2.32e-12	4.48e-11	4.68428	4.97186	0	0	0	0.494664	0.648485	0.655892	0.59968									Unknown	KOG0161	Myosin class II heavy chain; N-term missing; C-term missing; [Z]	mobidb-lite	consensus disorder prediction											SSF57997	Tropomyosin					Coil	Coil
Mp1g03200.1	8.57158	4.22977	355.605	2.55e-79	9.46e-77	6.3262	6.50184	0.0365016	0.0502876	0.0433946	19.0972	16.0692	16.9196	17.362	cd22464	KH-I_AtC3H36_like	G3DSA:4.10.1000.10:FF:000003	Zinc finger CCCH domain-containing protein	G3DSA:4.10.1000.10	-			Unknown	KOG1677	CCCH-type Zn-finger protein; N-term missing; C-term missing; [R]	mobidb-lite	consensus disorder prediction	PTHR12547	CCCH ZINC FINGER/TIS11-RELATED	PF00642	Zinc finger C-x8-C-x5-C-x3-H type (and similar)			PS50103	Zinc finger C3H1-type profile.	SM00356	c3hfinal6	SSF90229	CCCH zinc finger
Mp1g13980.1	8.56425	0.0664853	47.7981	4.72e-12	8.77e-11	2.32452	2.96044	0	0	0	1.33966	1.11113	1.50185	1.31755					G3DSA:1.10.287.1490	-			Unknown	KOG0161	Myosin class II heavy chain; N-term missing; [Z]																			Coil	Coil
Mp4g07090.1	8.51792	0.0158088	38.4613	5.59e-10	8.04e-09	4.7861	5.2193	0	0	0	8.12489	8.06438	3.61152	6.60026									Unknown
Mp5g08700.1	8.49622	0.00376328	25.7613	3.86e-07	3.56e-06	0.555399	2.81121	2.79e-10	2.31e-10	2.55e-10	1.09596	0.240964	0.510828	0.615917									Unknown
Mp7g10200.1	8.4566	-0.0351208	49.5339	1.95e-12	3.8e-11	3.67924	3.70187	0	0	0	1.08125	1.38788	1.18959	1.21957									Unknown
Mp3g16360.1	8.3539	-0.120596	32.2179	1.38e-08	1.63e-07	4.30119	4.44188	0	0	0	0.707208	0.442824	1.06205	0.737361	cd00051	EFh	G3DSA:1.10.238.10:FF:000178	Calmodulin-2 A	G3DSA:1.10.238.10	-			Unknown	KOG0028	Ca2+-binding protein (centrin/caltractin), EF-Hand superfamily protein; C-term missing; [ZD]	mobidb-lite	consensus disorder prediction	PTHR47500	EF-HAND CALCIUM-BINDING DOMAIN-CONTAINING PROTEIN	PF13499	EF-hand domain pair	PS00018	EF-hand calcium-binding domain.	PS50222	EF-hand calcium-binding domain profile.	SM00054	efh_1	SSF47473	EF-hand					Coil	Coil
Mp5g00230.3	8.34713	1.0263	51.7082	6.44e-13	1.33e-11	5.27943	5.33819	0.00160884	0.00155422	0.00158153	0.76291	1.40593	0.60609	0.924977	cd12257	RRM1_RBM26_like	G3DSA:3.30.70.330:FF:000719	Predicted protein	G3DSA:3.30.70.330	-			Unknown	KOG2135	Proteins containing the RNA recognition motif; N-term missing; [R]	mobidb-lite	consensus disorder prediction	PTHR14398	RNA RECOGNITION RRM/RNP DOMAIN	PF00076	RNA recognition motif			PS50103	Zinc finger C3H1-type profile.	SM00360	rrm1_1	SSF54928	RNA-binding domain, RBD					Coil	Coil
Mp7g19540.1	8.23792	2.13955	91.8992	9.12e-22	4.11e-20	5.86971	6.14658	0	0.0150813	0.00754065	2.66229	3.00383	1.63108	2.4324									Unknown	KOG0612	Rho-associated, coiled-coil containing protein kinase; N-term missing; C-term missing; [T]	mobidb-lite	consensus disorder prediction	PTHR14594	CENTROSOMAL PROTEIN OF 70 KDA															Coil	Coil
Mp7g13470.4	8.23722	-0.243197	30.0504	4.21e-08	4.62e-07	1.50019	2.2831	0	0	0	0.73033	0.68406	0.235666	0.550019					G3DSA:3.30.40.10	Zinc/RING finger domain, C3HC4 (zinc finger)			Unknown	KOG4217	Nuclear receptors of the nerve growth factor-induced protein B type; N-term missing; C-term missing; [K]	mobidb-lite	consensus disorder prediction	PTHR46602	PROTEIN SUPPRESSOR OF GENE SILENCING 3	PF13639	Ring finger domain			PS50089	Zinc finger RING-type profile.	SM00184	ring_2	SSF57850	RING/U-box					Coil	Coil
Mp8g07510.1	8.2155	3.48539	232.564	1.65e-52	2.87e-50	1.12172	0.525023	0.114159	0.0800523	0.0971057	32.7409	32.2489	33.9912	32.9937									Unknown
Mp7g04180.1	8.17545	-0.287567	39.5896	3.13e-10	4.68e-09	6.09538	6.26454	0	0	0	0.934173	0.967325	1.30824	1.06991									Unknown
Mp5g17530.2	8.103	-0.368692	24.5975	7.06e-07	6.17e-06	4.21017	5.00138	0	0	0	0.578469	1.592	0.416334	0.862268									Unknown	KOG1984	Vesicle coat complex COPII, subunit SFB3; C-term missing; [U]	mobidb-lite	consensus disorder prediction	PTHR36054	PROTEIN SICKLE	PF15502	M-phase-specific PLK1-interacting protein													Coil	Coil
Mp7g04960.1	8.06667	-0.399909	26.2705	2.97e-07	2.81e-06	3.89805	4.19945	0	0	0	7.71107	8.59863	2.41712	6.24227									Unknown			mobidb-lite	consensus disorder prediction
Mp2g03070.2	7.99856	-0.459171	28.4881	9.43e-08	9.86e-07	5.15018	5.03204	0	0	0	0.50009	0.547382	0.180546	0.409339									Unknown			mobidb-lite	consensus disorder prediction
Mp1g27410.1	7.93812	-0.503494	41.0816	1.46e-10	2.27e-09	7.43745	5.90043	0	0	0	2.38234	2.13031	2.25836	2.257									Unknown			mobidb-lite	consensus disorder prediction	PTHR37371	OS08G0180400 PROTEIN															Coil	Coil
Mp1g24770.3	7.78894	-0.626924	26.8163	2.24e-07	2.17e-06	6.25152	6.59691	0	0	0	0.357395	0.213649	0.522397	0.36448									Unknown			mobidb-lite	consensus disorder prediction			PF06886	Targeting protein for Xklp2 (TPX2) domain
Mp1g25500.1	7.65206	3.62113	260.612	1.26e-58	2.71e-56	8.00262	8.38096	0.11601	0.107549	0.11178	23.7343	26.3708	22.9866	24.3639					G3DSA:1.10.600.10	Farnesyl Diphosphate Synthase			Unknown							PF06330	Trichodiene synthase (TRI5)							SSF48576	Terpenoid synthases
Mp2g22130.1	7.63632	-0.769164	29.5829	5.36e-08	5.82e-07	4.49643	4.23706	0	0	0	0.488384	0.917762	0.859179	0.755108					G3DSA:2.120.10.30	-			Unknown	KOG4499	Ca2+-binding protein Regucalcin/SMP30; N-term missing; [PT]			PTHR47572	LIPOPROTEIN-RELATED	PF08450	SMP-30/Gluconolactonase/LRE-like region							SSF63829	Calcium-dependent phosphotriesterase
Mp1g05290.1	7.58359	-0.808113	25.5258	4.37e-07	3.98e-06	4.91732	4.89976	0	0	0	0.367859	0.181647	0.433611	0.327706									Unknown	KOG4356	Uncharacterized conserved protein; C-term missing; [S]	mobidb-lite	consensus disorder prediction	PTHR22997	UNCHARACTERIZED	PF08190	PIH1 N-terminal domain
Mp2g26780.2	7.4549	-0.934795	24.3295	8.12e-07	6.98e-06	2.37443	3.76094	0	0	0	0.454089	0.303401	0.149469	0.30232			G3DSA:3.80.10.10:FF:000129	Leucine-rich repeat receptor-like kinase	G3DSA:3.80.10.10	Ribonuclease Inhibitor			Unknown	KOG1187	Serine/threonine protein kinase; C-term missing; [T]	mobidb-lite	consensus disorder prediction	PTHR45631	OS07G0107800 PROTEIN-RELATED	PF13855	Leucine rich repeat	PS00108	Serine/Threonine protein kinases active-site signature.	PS51257	Prokaryotic membrane lipoprotein lipid attachment site profile.	SM00220	serkin_6	SSF56112	Protein kinase-like (PK-like)
Mp3g09690.1	7.45467	-0.931225	28.5472	9.14e-08	9.59e-07	5.77329	6.3127	0	0	0	1.90419	3.552	2.29653	2.58424	cd02241	cupin_OxOx			G3DSA:2.60.120.10	Jelly Rolls			Unknown					PTHR31238	GERMIN-LIKE PROTEIN SUBFAMILY 3 MEMBER 3	PF00190	Cupin					SM00835	Cupin_1_3	SSF51182	RmlC-like cupins									PR00325	Germin signature
Mp3g11840.1	7.45313	-0.924996	28.8578	7.79e-08	8.28e-07	-1.20685	-1.37023	0	0	0	1.09067	1.21791	1.70015	1.33624									Unknown			mobidb-lite	consensus disorder prediction
Mp1g22940.1	7.4368	-0.950188	27.7295	1.4e-07	1.42e-06	6.4211	6.08533	0	0	0	0.443096	0.632729	0.279575	0.4518									Unknown	KOG0222	Phenylalanine and histidine ammonia-lyase; N-term missing; C-term missing; [Q]
Mp2g15020.1	7.43599	1.34415	81.8311	1.48e-19	5.66e-18	3.54059	4.31127	0.0500975	0	0.0250488	6.39391	6.7228	5.93464	6.35045	cd01837	SGNH_plant_lipase_like			G3DSA:3.40.50.1110	SGNH hydrolase			Unknown					PTHR45966	GDSL-LIKE LIPASE/ACYLHYDROLASE	PF00657	GDSL-like Lipase/Acylhydrolase							SSF52266	SGNH hydrolase
Mp6g07140.1	7.39276	-0.976851	26.9867	2.05e-07	2.01e-06	6.61349	7.29298	0	0	0	0.439299	0.626064	0.79684	0.620734									Unknown	KOG0272	U4/U6 small nuclear ribonucleoprotein Prp4 (contains WD40 repeats); N-term missing; [A]
Mp7g13470.5	7.38257	2.11401	57.8644	2.81e-14	6.77e-13	6.1832	6.27054	0.0292377	0	0.0146188	1.70355	4.19089	3.48333	3.12592					G3DSA:3.30.40.10	Zinc/RING finger domain, C3HC4 (zinc finger)			Unknown	KOG4217	Nuclear receptors of the nerve growth factor-induced protein B type; N-term missing; C-term missing; [K]	mobidb-lite	consensus disorder prediction	PTHR46602	PROTEIN SUPPRESSOR OF GENE SILENCING 3	PF13639	Ring finger domain			PS50089	Zinc finger RING-type profile.	SM00184	ring_2	SSF57850	RING/U-box					Coil	Coil
Mp2g17690.2	7.31155	3.5945	181.541	2.23e-41	2.67e-39	6.4564	6.08509	0.14832	0	0.07416	17.2496	14.1556	11.5173	14.3075					G3DSA:2.40.128.20	-			Unknown	KOG4824	Apolipoprotein D/Lipocalin; C-term missing; [M]			PTHR10612	APOLIPOPROTEIN D									SSF50814	Lipocalins
Mp7g14480.5	7.30084	-1.05814	25.6899	4.01e-07	3.68e-06	6.84834	6.10427	0	0	0	1.86983	0.874912	1.22223	1.32232									Unknown
Mp3g09880.1	7.28437	-1.07553	28.4897	9.42e-08	9.86e-07	6.78219	6.89503	0	0	0	0.175289	0.282754	0.201433	0.219825	cd17351	MFS_NPF			G3DSA:1.20.1250.20	MFS general substrate transporter like domains			Unknown	KOG1237	H+/oligopeptide symporter; [E]	mobidb-lite	consensus disorder prediction	PTHR11654	OLIGOPEPTIDE TRANSPORTER-RELATED	PF00854	POT family							SSF103473	MFS general substrate transporter
Mp1g27230.1	7.25866	1.19365	74.002	7.8e-18	2.56e-16	4.54852	3.91758	0	0.0374853	0.0187426	3.23974	2.85369	2.9844	3.02594	cd00890	Prefoldin			G3DSA:3.30.40.10	Zinc/RING finger domain, C3HC4 (zinc finger)			Unknown	KOG0317	Predicted E3 ubiquitin ligase, integral peroxisomal membrane protein; N-term missing; [O]			PTHR46629	OS01G0917900 PROTEIN	PF13920	Zinc finger, C3HC4 type (RING finger)			PS50089	Zinc finger RING-type profile.	SM00184	ring_2	SSF57850	RING/U-box					Coil	Coil
Mp6g11340.1	7.25825	8.70326	493.903	2.02e-109	1.38e-106	5.54422	5.69132	2.87964	4.38389	3.63177	505.922	529.843	642.06	559.275					G3DSA:1.10.287.700	Helix hairpin bin			Unknown			mobidb-lite	consensus disorder prediction
Mp5g10810.2	7.25562	-1.10484	24.4566	7.6e-07	6.61e-06	7.08914	6.88278	0	0	0	0.62025	0.511802	0.245385	0.459146									Unknown
Mp2g17880.1	7.22682	-1.12132	29.3027	6.19e-08	6.68e-07	6.4503	6.00404	0	0	0	0.264802	0.254536	0.278581	0.265973									Unknown
Mp5g01440.1	7.21654	-1.1368	26.4405	2.72e-07	2.59e-06	6.07323	6.31572	0	0	0	0.228075	0.295028	0.143967	0.222357									Unknown	KOG1060	Vesicle coat complex AP-3, beta subunit; N-term missing; C-term missing; [U]	mobidb-lite	consensus disorder prediction
Mp6g17480.1	7.19937	-1.14662	29.2012	6.52e-08	7.01e-07	4.1297	4.54552	0	0	0	0.425898	0.379026	0.32572	0.376881	cd14066	STKc_IRAK	G3DSA:3.80.10.10:FF:000041	LRR receptor-like serine/threonine-protein kinase ERECTA	G3DSA:3.80.10.10	Ribonuclease Inhibitor			Unknown	KOG1187	Serine/threonine protein kinase; [T]			PTHR48006	LEUCINE-RICH REPEAT-CONTAINING PROTEIN DDB_G0281931-RELATED	PF00560	Leucine Rich Repeat	PS00108	Serine/Threonine protein kinases active-site signature.	PS50011	Protein kinase domain profile.	SM00220	serkin_6	SSF56112	Protein kinase-like (PK-like)
Mp6g13430.1	7.1868	-1.15693	28.1719	1.11e-07	1.15e-06	7.52236	7.30213	0	0	0	0.542079	0.403829	0.377091	0.441									Unknown
Mp1g28820.1	7.18513	1.12053	62.97	2.1e-15	5.67e-14	2.62261	-2.04756	0.0194865	0	0.00974325	1.58541	2.29595	2.16893	2.01676					G3DSA:3.30.465.10	-			Unknown	KOG4730	D-arabinono-1, 4-lactone oxidase; [V]	mobidb-lite	consensus disorder prediction	PTHR43762	L-GULONOLACTONE OXIDASE	PF01565	FAD binding domain			PS51387	PCMH-type FAD-binding domain profile.			SSF56176	FAD-binding/transporter-associated domain-like					Coil	Coil
Mp4g05770.1	7.1651	8.23614	554.926	1.07e-122	9.5e-120	0.460884	0.944374	5.7269	11.3372	8.53205	1259.51	1249.58	1235.75	1248.28									Unknown			mobidb-lite	consensus disorder prediction
Mp7g19150.2	7.14523	-1.18612	25.163	5.27e-07	4.73e-06	5.07252	5.40181	0	0	0	0.305632	0.323732	0.471588	0.366984					G3DSA:1.25.40.20	-			Unknown	KOG4177	Ankyrin; N-term missing; C-term missing; [M]			PTHR24198	ANKYRIN REPEAT AND PROTEIN KINASE DOMAIN-CONTAINING PROTEIN	PF12796	Ankyrin repeats (3 copies)			PS50297	Ankyrin repeat region circular profile.	SM00248	ANK_2a	SSF48403	Ankyrin repeat
Mp7g13470.1	7.13106	-1.20837	25.3648	4.75e-07	4.3e-06	5.82126	5.28687	0	0	0	0.300048	0.302091	0.156037	0.252725					G3DSA:3.30.40.10	Zinc/RING finger domain, C3HC4 (zinc finger)			Unknown	KOG4217	Nuclear receptors of the nerve growth factor-induced protein B type; N-term missing; C-term missing; [K]	mobidb-lite	consensus disorder prediction	PTHR46602	PROTEIN SUPPRESSOR OF GENE SILENCING 3	PF13639	Ring finger domain			PS50089	Zinc finger RING-type profile.	SM00184	ring_2	SSF57850	RING/U-box					Coil	Coil
Mp2g21450.1	7.118	-1.21621	27.0054	2.03e-07	1.99e-06	4.20356	4.28965	0	0	0	1.68698	1.37181	1.04588	1.36822	cd04216	Phytocyanin	G3DSA:2.60.40.420:FF:000003	Blue copper	G3DSA:2.60.40.420	-			Unknown					PTHR33021	BLUE COPPER PROTEIN	PF02298	Plastocyanin-like domain	PS00079	Multicopper oxidases signature 1.	PS51485	Phytocyanin domain profile.			SSF49503	Cupredoxins
Mp6g05130.1	7.0813	-1.24388	25.9088	3.58e-07	3.33e-06	-2.61853	1.55539	0	0	0	0.43028	0.272642	0.312853	0.338592									Unknown
Mp1g19240.1	7.07056	-1.25709	26.3179	2.9e-07	2.75e-06	4.56115	4.87434	0	0	0	1.03046	1.21257	0.734167	0.992399									Unknown	KOG0210	P-type ATPase; C-term missing; [P]
Mp7g10820.1	7.03434	2.37508	116.112	4.49e-27	2.66e-25	7.0141	7.829	0.299243	0	0.149621	25.6647	27.3824	24.1897	25.7456									Unknown
Mp3g23770.1	7.00902	-1.30465	24.3482	8.04e-07	6.93e-06	8.80237	7.76407	0	0	0	1.24157	0.720536	0.781292	0.914466									Unknown					PTHR35513	OS02G0158600 PROTEIN
Mp3g13540.1	6.92677	2.21067	105.829	8.04e-25	4.35e-23	6.42924	5.8012	0.200994	0	0.100497	17.2555	16.8581	13.4815	15.865									Unknown
Mp2g05330.1	6.76101	-0.367358	36.7646	1.33e-09	1.83e-08	6.05403	5.89069	0.0094352	0	0.0047176	1.10145	1.25365	0.70306	1.01939	cd04216	Phytocyanin	G3DSA:2.60.40.420:FF:000034	Cupredoxin superfamily protein	G3DSA:2.60.40.420	-			Unknown					PTHR33021	BLUE COPPER PROTEIN	PF02298	Plastocyanin-like domain			PS51485	Phytocyanin domain profile.			SSF49503	Cupredoxins
Mp2g16790.1	6.64511	4.52491	244.445	4.22e-55	8.08e-53	-0.911043	-0.928678	0.064614	0.192206	0.12841	14.3863	13.9652	9.41074	12.5874	cd00105	KH-I			G3DSA:3.30.40.10	Zinc/RING finger domain, C3HC4 (zinc finger)			Unknown	KOG2072	Translation initiation factor 3, subunit a (eIF-3a); N-term missing; [J]	mobidb-lite	consensus disorder prediction	PTHR12109	RING FINGER PROTEIN 141-RELATED	PF13920	Zinc finger, C3HC4 type (RING finger)			PS50089	Zinc finger RING-type profile.	SM00184	ring_2	SSF57850	RING/U-box					Coil	Coil
Mp6g10280.1	6.62577	4.54695	438.586	2.2e-97	1.22e-94	4.02657	1.09578	0.202999	0.186332	0.194665	20.351	20.6648	18.9597	19.9918									Unknown
Mp7g13360.1	6.45316	1.26573	69.1131	9.3e-17	2.82e-15	0.389026	-1.04276	0	0.0750596	0.0375298	2.9983	3.41099	3.14064	3.18331									Unknown			mobidb-lite	consensus disorder prediction	PTHR35076	TUBULIN EPSILON AND DELTA COMPLEX PROTEIN 1	PF14970	Tubulin epsilon and delta complex protein 1
Mp4g15270.1	6.34992	1.67482	81.3289	1.91e-19	7.21e-18	-0.0708183	0.724547	0.015265	0.0420036	0.0286343	2.44878	2.79299	1.97022	2.404			G3DSA:1.50.10.10:FF:000001	probable alkaline/neutral invertase B	G3DSA:1.50.10.10	-			Unknown			mobidb-lite	consensus disorder prediction	PTHR31916	-	PF12899	Alkaline and neutral invertase							SSF48208	Six-hairpin glycosidases
Mp7g02903.1	6.26003	8.29335	327.868	2.8e-73	9.4e-71	6.36143	6.12072	7.76517	15.9804	11.8728	971.408	971.624	844.039	929.024									Unknown
Mp1g22350.1	6.0699	5.37239	530.047	2.76e-117	2.14e-114	3.79653	4.32623	5.47105	8.11707	6.79406	486.784	471.905	519.499	492.729									Unknown			mobidb-lite	consensus disorder prediction																					PR01217	Proline rich extensin signature
Mp4g20010.1	5.99533	1.67158	70.4085	4.82e-17	1.51e-15	3.23125	2.96835	0.13921	0	0.069605	5.55411	5.10004	5.74059	5.46491					G3DSA:3.40.47.10	-			Unknown
Mp8g16050.1	5.96426	-0.0154978	41.5543	1.15e-10	1.81e-09	7.23608	7.37615	0	0.0425273	0.0212636	1.20563	1.58517	1.41022	1.40034									Unknown
Mp2g05190.1	5.80732	2.62421	115.638	5.71e-27	3.36e-25	4.50125	5.06399	0.348598	0.393423	0.371011	20.647	21.9878	23.2206	21.9518					G3DSA:2.60.40.420	-			Unknown					PTHR33021	BLUE COPPER PROTEIN	PF02298	Plastocyanin-like domain			PS51485	Phytocyanin domain profile.			SSF49503	Cupredoxins
Mp8g06390.1	5.76301	0.596169	50.8993	9.72e-13	1.95e-11	3.66155	3.63355	0.0551741	0.0773118	0.0662429	4.24039	3.53359	4.25962	4.0112									Unknown
Mp7g03045.1	5.72059	3.5228	189.388	4.33e-43	5.58e-41	6.03953	5.80352	0.240292	0.41604	0.328166	16.3283	19.0626	16.7939	17.3949					G3DSA:1.10.630.10	Cytochrome P450			Unknown	KOG0157	Cytochrome P450 CYP4/CYP19/CYP26 subfamilies; [QI]			PTHR24286	CYTOCHROME P450 26	PF00067	Cytochrome P450	PS00086	Cytochrome P450 cysteine heme-iron ligand signature.					SSF48264	Cytochrome P450									PR00463	E-class P450 group I signature
Mp8g18620.1	5.67101	6.58459	321.399	7.18e-72	2.17e-69	4.72649	4.4225	5.69779	3.10337	4.40058	230.009	240.968	237.955	236.311	cd00028	B_lectin			G3DSA:2.90.10.10	-			Unknown			mobidb-lite	consensus disorder prediction							PS50927	Bulb-type lectin domain profile.	SM00108	blect_4	SSF51110	alpha-D-mannose-specific plant lectins
Mp1g22380.1	5.64631	4.5299	308.046	5.82e-69	1.62e-66	4.59046	4.75583	1.76972	1.71435	1.74204	92.8881	84.7962	97.4529	91.7124					G3DSA:2.60.270.20	Cytolysin/lectin			Unknown							PF07367	Fungal fruit body lectin							SSF63724	Cytolysin/lectin
Mp1g27240.1	5.63353	2.46602	107.921	2.8e-25	1.54e-23	6.05869	5.99179	0.07939	0.136817	0.108104	5.25728	5.78581	5.25209	5.43173									Unknown					PTHR35124	CYTOCHROME P450 FAMILY PROTEIN
Mp6g03650.1	5.51698	-0.416126	33.8414	5.98e-09	7.48e-08	-2.48856	0.233379	0	0.108294	0.054147	2.38874	2.59482	2.87526	2.61961									Unknown
Mp1g02530.1	5.49216	1.23256	57.9094	2.74e-14	6.64e-13	6.86276	7.15159	0.256386	0.371262	0.313824	15.911	12.7914	17.5597	15.4207					G3DSA:6.10.20.150	-			Unknown	KOG0730	AAA+-type ATPase; N-term missing; [O]					PF09336	Vps4 C terminal oligomerisation domain
Mp8g15310.1	5.46425	0.297217	43.3439	4.59e-11	7.55e-10	3.92782	4.38862	0.0885914	0	0.0442957	2.92772	2.251	2.52539	2.56804									Unknown	KOG4345	NF-kappa B regulator AP20/Cezanne; N-term missing; C-term missing; [T]
Mp6g18110.1	5.40228	2.32258	59.5032	1.22e-14	3.04e-13	7.79364	8.45557	0.0160997	0.170083	0.0930914	3.7107	4.21624	3.36829	3.76508	cd14066	STKc_IRAK	G3DSA:3.30.200.20:FF:000178	serine/threonine-protein kinase PBS1-like	G3DSA:3.30.200.20	Phosphorylase Kinase; domain 1			Unknown	KOG1214	Nidogen and related basement membrane protein proteins; N-term missing; C-term missing; [MW]			PTHR47973	CYSTEINE-RICH RECEPTOR-LIKE PROTEIN KINASE 3	PF07645	Calcium-binding EGF domain	PS01187	Calcium-binding EGF-like domain signature.	PS50026	EGF-like domain profile.	SM00220	serkin_6	SSF57196	EGF/Laminin
Mp6g03110.1	5.40043	1.69131	63.7133	1.44e-15	3.92e-14	4.26442	4.29136	0.333082	0.471837	0.40246	15.5585	17.1109	21.6043	18.0912					G3DSA:6.10.140.1430	-			Unknown	KOG4744	Uncharacterized conserved protein; N-term missing; [S]	mobidb-lite	consensus disorder prediction
Mp8g09780.1	5.38305	1.12308	60.4462	7.56e-15	1.92e-13	0.859681	1.22553	0.0401949	0.0554224	0.0478087	1.92884	2.17566	2.18555	2.09668									Unknown			mobidb-lite	consensus disorder prediction																	Coil	Coil
Mp2g03950.1	5.28111	2.35745	77.7123	1.19e-18	4.19e-17	6.54057	6.25074	1.04207	0.333236	0.687653	28.4215	30.3569	34.0134	30.9306									Unknown
Mp3g05400.1	5.27459	0.123068	38.0702	6.82e-10	9.73e-09	3.6136	3.9332	0.0425606	0	0.0212803	1.14978	0.889929	1.14109	1.06027									Unknown			mobidb-lite	consensus disorder prediction
Mp1g19010.1	5.2643	5.95446	440.807	7.23e-98	4.15e-95	1.92139	-1.37941	11.0527	8.12967	9.59118	368.926	426.467	403.181	399.525									Unknown
Mp2g08880.1	5.25392	3.5598	136.229	1.78e-31	1.36e-29	4.93485	5.30379	0.441393	1.3143	0.877846	33.1881	34.138	32.0377	33.1213									Unknown			mobidb-lite	consensus disorder prediction
Mp5g15070.1	5.22025	3.60149	183.969	6.59e-42	8.2e-40	1.55243	3.80889	0.49695	0.640767	0.568859	20.8052	21.5774	22.4563	21.613	cd21459	DLC-like_TCTEX1D2	G3DSA:3.30.1140.40:FF:000003	tctex1 domain-containing protein 2	G3DSA:3.30.1140.40	-			Unknown	KOG4108	Dynein light chain; [N]			PTHR21255	T-COMPLEX-ASSOCIATED-TESTIS-EXPRESSED 1/ DYNEIN LIGHT CHAIN	PF03645	Tctex-1 family
Mp7g05920.1	5.19684	2.1871	79.6157	4.55e-19	1.66e-17	8.82552	9.21642	0.306558	0.291856	0.299207	12.1115	9.86668	12.7573	11.5785	cd22269	DPBB_EG45-like			G3DSA:3.30.60.10	-			Unknown					PTHR47480	EG45-LIKE DOMAIN CONTAINING PROTEIN	PF03330	Lytic transglycolase	PS00026	Chitin recognition or binding domain signature.	PS50941	Chitin-binding type-1 domain profile.	SM00837	dpbb_1	SSF57016	Plant lectins/antimicrobial peptides									PR00451	Chitin-binding domain signature
Mp2g05430.1	5.14991	1.65998	59.5813	1.17e-14	2.93e-13	7.54959	7.15405	0.321925	0.19497	0.258447	9.36987	8.84859	11.9912	10.0699	cd02241	cupin_OxOx			G3DSA:2.60.120.10	Jelly Rolls			Unknown					PTHR31238	GERMIN-LIKE PROTEIN SUBFAMILY 3 MEMBER 3	PF00190	Cupin					SM00835	Cupin_1_3	SSF51182	RmlC-like cupins									PR00325	Germin signature
Mp2g17690.1	5.09471	4.03089	182.575	1.33e-41	1.63e-39	4.35944	4.04344	0.458176	0.64495	0.551563	18.7549	17.048	21.0653	18.9561					G3DSA:2.40.128.20	-			Unknown	KOG4824	Apolipoprotein D/Lipocalin; C-term missing; [M]			PTHR10612	APOLIPOPROTEIN D									SSF50814	Lipocalins
Mp1g04990.1	5.07326	2.40738	47.3672	5.89e-12	1.08e-10	1.49023	2.06982	0.106479	0.617556	0.362017	14.1346	14.1249	7.98134	12.0803					G3DSA:3.40.50.12780	-			Unknown	KOG1176	Acyl-CoA synthetase; C-term missing; [I]			PTHR24096	LONG-CHAIN-FATTY-ACID--COA LIGASE	PF00501	AMP-binding enzyme							SSF56801	Acetyl-CoA synthetase-like
Mp2g25303.1	5.046	4.92971	132.12	1.41e-30	1.04e-28	-0.284648	-0.338205	1.52605	3.20115	2.3636	68.5962	70.4026	95.6056	78.2015									Unknown			mobidb-lite	consensus disorder prediction
Mp8g18655.1	5.03747	5.74804	351.516	1.98e-78	7.2e-76	5.0822	5.06122	8.81037	5.30161	7.05599	267.651	254.601	227.941	250.064	cd00028	B_lectin			G3DSA:2.90.10.10	-			Unknown			mobidb-lite	consensus disorder prediction							PS50927	Bulb-type lectin domain profile.	SM00108	blect_4	SSF51110	alpha-D-mannose-specific plant lectins
Mp3g07220.1	5.01394	1.67348	50.8967	9.74e-13	1.95e-11	5.9572	5.89695	0.239835	0.111239	0.175537	5.9197	4.91929	7.72269	6.18723									Unknown
Mp8g07600.1	4.99372	-0.871061	25.3067	4.89e-07	4.41e-06	6.4789	5.87583	0	0.0560342	0.0280171	1.19002	0.826016	0.82056	0.945532	cd02440	AdoMet_MTases			G3DSA:3.40.50.150	Vaccinia Virus protein VP39			Unknown	KOG3178	Hydroxyindole-O-methyltransferase and related SAM-dependent methyltransferases; [R]			PTHR11746	O-METHYLTRANSFERASE	PF08100	Dimerisation domain			PS51683	SAM-dependent O-methyltransferase class II-type profile.			SSF53335	S-adenosyl-L-methionine-dependent methyltransferases							PIRSF005739	O-mtase
Mp1g25260.1	4.98981	4.75557	324.696	1.37e-72	4.37e-70	0.0156121	1.21477	0.958577	1.57395	1.26626	42.2684	43.7175	35.6681	40.5513									Unknown					PTHR33390	STRESS UP-REGULATED NOD 19 PROTEIN	PF07712	Stress up-regulated Nod 19
Mp2g21610.1	4.97428	1.53968	68.5804	1.22e-16	3.66e-15	-0.359297	0.133706	0.0740445	0.0615015	0.067773	2.47029	2.31454	2.02911	2.27131									Unknown			mobidb-lite	consensus disorder prediction
Mp5g08700.2	4.91469	0.615376	36.5233	1.51e-09	2.06e-08	8.26084	8.6268	0.0248803	0.0364347	0.0306575	0.66528	1.10768	1.12268	0.965213									Unknown
Mp8g18630.1	4.91005	2.7965	92.6521	6.23e-22	2.87e-20	9.20185	8.6909	0.67686	0.24646	0.46166	15.0784	16.4288	14.2197	15.2423					G3DSA:2.90.10.10	-			Unknown											PS51257	Prokaryotic membrane lipoprotein lipid attachment site profile.	SM00108	blect_4	SSF51110	alpha-D-mannose-specific plant lectins
Mp3g12530.1	4.89145	4.29368	77.3142	1.46e-18	5.1e-17	0.984576	1.53607	1.55236	6.05064	3.8015	111.381	114.87	116.735	114.329					G3DSA:1.10.3460.10	Chlorophyll a/b binding protein domain			Unknown					PTHR14154	UPF0041 BRAIN PROTEIN 44-RELATED	PF00504	Chlorophyll A-B binding protein							SSF103511	Chlorophyll a-b binding protein
Mp3g00220.1	4.79224	1.52824	51.2531	8.12e-13	1.65e-11	2.35053	2.99693	0.0456459	0.18905	0.117348	3.31473	2.86491	3.30996	3.1632									Unknown
Mp2g23520.1	4.78649	0.191657	33.1482	8.54e-09	1.04e-07	4.14281	4.86718	0.0134638	0.00922606	0.0113449	0.303728	0.297175	0.432711	0.344538					G3DSA:1.20.120.350	-			Unknown	KOG2301	Voltage-gated Ca2+ channels, alpha1 subunits; [PT]	mobidb-lite	consensus disorder prediction	PTHR45628	VOLTAGE-DEPENDENT CALCIUM CHANNEL TYPE A SUBUNIT ALPHA-1	PF00520	Ion transport protein			PS50096	IQ motif profile.			SSF81324	Voltage-gated potassium channels
Mp7g03000.1	4.76254	-0.338652	31.9512	1.58e-08	1.84e-07	5.8901	6.05675	0.0554986	0	0.0277493	1.1435	0.984212	0.825742	0.984485					G3DSA:1.10.630.10	Cytochrome P450			Unknown	KOG0157	Cytochrome P450 CYP4/CYP19/CYP26 subfamilies; [QI]			PTHR24286	CYTOCHROME P450 26	PF00067	Cytochrome P450	PS00086	Cytochrome P450 cysteine heme-iron ligand signature.					SSF48264	Cytochrome P450									PR00463	E-class P450 group I signature
Mp5g19900.1	4.76192	1.58777	46.1479	1.1e-11	1.93e-10	6.55761	6.23877	0.354133	0.141478	0.247806	5.73566	7.40129	9.06739	7.40145									Unknown
Mp2g14780.1	4.75059	0.535262	39.5873	3.14e-10	4.68e-09	8.99748	8.60956	0.0772754	0.107458	0.0923667	2.23052	2.54312	3.07061	2.61475	cd04216	Phytocyanin	G3DSA:2.60.40.420:FF:000034	Cupredoxin superfamily protein	G3DSA:2.60.40.420	-			Unknown					PTHR33021	BLUE COPPER PROTEIN	PF02298	Plastocyanin-like domain	PS00196	Type-1 copper (blue) proteins signature.	PS51485	Phytocyanin domain profile.			SSF49503	Cupredoxins
Mp8g06230.3	4.74522	2.19735	72.8241	1.42e-17	4.58e-16	6.04311	5.76484	0.362068	0.214562	0.288315	7.19066	9.95035	7.8404	8.32714									Unknown					PTHR46266	TRANSCRIPTION FACTOR TT8															Coil	Coil
Mp4g17680.2	4.74022	3.30945	50.4464	1.22e-12	2.44e-11	0.345789	-0.541625	0.461934	2.41594	1.43894	35.682	42.4749	36.8303	38.3291									Unknown			mobidb-lite	consensus disorder prediction
Mp3g14650.1	4.73917	0.80584	50.9175	9.63e-13	1.94e-11	6.9293	6.77481	0.136278	0.126733	0.131505	3.9294	3.68519	3.77703	3.79721									Unknown
Mp7g05260.1	4.71341	3.45915	125.653	3.66e-29	2.43e-27	6.526	6.19209	1.37086	0.935372	1.15312	27.7424	34.3262	34.1995	32.0894									Unknown
Mp1g11250.1	4.70639	0.169374	27.4916	1.58e-07	1.59e-06	4.67618	4.61505	0	0.0311556	0.0155778	0.525519	0.371801	0.276015	0.391112	cd03232	ABCG_PDR_domain2	G3DSA:3.40.50.300:FF:003489	ABC transporter G family member 39	G3DSA:3.40.50.300	-			Unknown	KOG0065	Pleiotropic drug resistance proteins (PDR1-15), ABC superfamily; [Q]	mobidb-lite	consensus disorder prediction	PTHR19241	ATP-BINDING CASSETTE TRANSPORTER	PF19055	ABC-2 type transporter			PS50893	ATP-binding cassette, ABC transporter-type domain profile.	SM00382	AAA_5	SSF52540	P-loop containing nucleoside triphosphate hydrolases
Mp2g22960.1	4.6915	1.52595	59.0583	1.53e-14	3.79e-13	6.37674	6.27916	0.244906	0.0971408	0.171023	5.44285	4.97657	4.32883	4.91608									Unknown
Mp2g14790.1	4.6693	0.994081	41.389	1.25e-10	1.96e-09	7.30157	7.10888	0.17759	0.24931	0.21345	4.80597	5.01945	7.12051	5.64864	cd04216	Phytocyanin	G3DSA:2.60.40.420:FF:000034	Cupredoxin superfamily protein	G3DSA:2.60.40.420	-			Unknown			mobidb-lite	consensus disorder prediction	PTHR33021	BLUE COPPER PROTEIN	PF02298	Plastocyanin-like domain			PS51485	Phytocyanin domain profile.			SSF49503	Cupredoxins
Mp8g18690.1	4.66443	-0.425349	25.1432	5.32e-07	4.77e-06	6.31955	6.29397	0.0526871	0	0.0263436	0.767091	0.707485	1.07938	0.851319									Unknown
Mp3g16300.1	4.65445	0.449166	32.1743	1.41e-08	1.66e-07	2.15755	1.13984	0.0925788	0.129193	0.110886	2.1211	2.90495	3.77584	2.93396									Unknown			mobidb-lite	consensus disorder prediction
Mp6g09300.1	4.63851	4.90962	253.218	5.16e-57	1.06e-54	5.69459	5.71226	1.9523	1.16273	1.55751	43.2042	40.1501	38.7332	40.6958	cd22152	F-box_AtAFR-like			G3DSA:2.120.10.80	-			Unknown	KOG4441	Proteins containing BTB/POZ and Kelch domains, involved in regulatory/signal transduction processes; N-term missing; [TR]			PTHR47590	F-BOX/KELCH-REPEAT PROTEIN SKIP25									SSF117281	Kelch motif
Mp6g18040.1	4.61598	0.0400214	32.425	1.24e-08	1.47e-07	4.23149	4.18946	0.0925064	0	0.0462532	1.46834	1.73247	1.08937	1.43006			G3DSA:3.30.200.20:FF:000162	Adenine nucleotide alpha hydrolase-like domain kinase	G3DSA:3.30.200.20	Phosphorylase Kinase; domain 1			Unknown	KOG1187	Serine/threonine protein kinase; [T]			PTHR47973	CYSTEINE-RICH RECEPTOR-LIKE PROTEIN KINASE 3	PF00069	Protein kinase domain	PS00108	Serine/Threonine protein kinases active-site signature.	PS50011	Protein kinase domain profile.	SM00220	serkin_6	SSF56112	Protein kinase-like (PK-like)
Mp6g17190.1	4.61365	1.34121	53.2206	2.98e-13	6.41e-12	3.81438	3.58932	0.16397	0.075125	0.119548	2.86341	3.41991	3.33569	3.20634					G3DSA:1.10.510.10	Transferase(Phosphotransferase) domain 1			Unknown	KOG1187	Serine/threonine protein kinase; N-term missing; [T]			PTHR47973	CYSTEINE-RICH RECEPTOR-LIKE PROTEIN KINASE 3	PF00069	Protein kinase domain			PS50011	Protein kinase domain profile.			SSF56112	Protein kinase-like (PK-like)
Mp2g00250.1	4.5291	-0.543623	25.7898	3.81e-07	3.52e-06	8.7415	8.89416	0.0949531	0	0.0474765	1.69348	1.13062	1.47296	1.43235									Unknown			mobidb-lite	consensus disorder prediction
Mp6g09220.1	4.51998	2.514	87.7705	7.35e-21	3.1e-19	5.53	5.35065	0.249594	0.422097	0.335846	7.49792	8.34584	7.47174	7.77183									Unknown			mobidb-lite	consensus disorder prediction
Mp2g23350.1	4.5188	5.14603	112.24	3.17e-26	1.83e-24	3.87459	4.10692	3.6086	1.49307	2.55084	59.5058	64.0804	60.7639	61.45									Unknown
Mp8g18610.1	4.45495	2.91662	100.384	1.26e-23	6.48e-22	-0.440617	-2.83054	0.839422	0.488645	0.664034	14.9392	16.793	14.9042	15.5455	cd00028	B_lectin			G3DSA:2.90.10.10	-			Unknown			mobidb-lite	consensus disorder prediction							PS50927	Bulb-type lectin domain profile.	SM00108	blect_4	SSF51110	alpha-D-mannose-specific plant lectins
Mp6g00780.1	4.44278	0.490251	33.958	5.63e-09	7.07e-08	5.88139	5.07934	0.09988	0	0.04994	1.37786	1.24178	1.27773	1.29912	cd00106	KISc			G3DSA:3.40.850.10	Kinesin motor domain			Unknown	KOG4280	Kinesin-like protein; [Z]	mobidb-lite	consensus disorder prediction	PTHR47968	CENTROMERE PROTEIN E	PF00225	Kinesin motor domain	PS00411	Kinesin motor domain signature.	PS50067	Kinesin motor domain profile.	SM00129	kinesin_4	SSF52540	P-loop containing nucleoside triphosphate hydrolases					Coil	Coil			PR00380	Kinesin heavy chain signature
Mp2g18345.1	4.4363	-0.598156	24.4817	7.5e-07	6.53e-06	6.03614	5.73837	0.0387996	0.0539583	0.046379	0.90391	1.04945	1.35312	1.10216									Unknown
Mp3g11970.1	4.42117	1.1078	43.4742	4.3e-11	7.08e-10	6.3066	5.85601	0.100996	0.0199294	0.0604627	1.371	1.62515	1.38928	1.46181									Unknown	KOG0157	Cytochrome P450 CYP4/CYP19/CYP26 subfamilies; C-term missing; [QI]			PTHR24296	CYTOCHROME P450
Mp5g06770.1	4.41403	3.38025	84.2716	4.31e-20	1.7e-18	5.19545	4.88722	0.464459	1.257	0.86073	17.6151	18.3766	18.6682	18.22									Unknown
Mp8g02640.1	4.396	4.95464	260.488	1.34e-58	2.85e-56	9.96818	9.6773	1.75685	1.22382	1.49033	34.9602	36.4226	26.9804	32.7877					G3DSA:1.25.40.20	-			Unknown	KOG4412	26S proteasome regulatory complex, subunit PSMD10; C-term missing; [O]	mobidb-lite	consensus disorder prediction	PTHR24198	ANKYRIN REPEAT AND PROTEIN KINASE DOMAIN-CONTAINING PROTEIN	PF12796	Ankyrin repeats (3 copies)			PS50297	Ankyrin repeat region circular profile.	SM00248	ANK_2a	SSF48403	Ankyrin repeat
Mp6g21050.1	4.34815	4.06407	191.314	1.64e-43	2.15e-41	5.28141	5.34889	2.03532	2.11776	2.07654	41.6778	42.8372	46.5267	43.6806	cd02241	cupin_OxOx			G3DSA:2.60.120.10	Jelly Rolls			Unknown					PTHR31238	GERMIN-LIKE PROTEIN SUBFAMILY 3 MEMBER 3	PF00190	Cupin	PS00725	Germin family signature.			SM00835	Cupin_1_3	SSF51182	RmlC-like cupins									PR00325	Germin signature
Mp3g06500.1	4.33078	-0.691875	26.0468	3.33e-07	3.12e-06	4.56624	4.77975	0.0290742	0.0402533	0.0346638	0.848222	0.687796	0.77241	0.769476									Unknown
Mp5g09080.1	4.31618	1.60159	48.9645	2.61e-12	4.98e-11	2.91464	1.06384	0.0814605	0.111989	0.0967247	2.25648	2.38097	1.33959	1.99235					G3DSA:2.120.10.80	-			Unknown	KOG0379	Kelch repeat-containing proteins; C-term missing; [R]	mobidb-lite	consensus disorder prediction	PTHR46093	ACYL-COA-BINDING DOMAIN-CONTAINING PROTEIN 5	PF13415	Galactose oxidase, central domain							SSF50965	Galactose oxidase, central domain					Coil	Coil
Mp7g08070.1	4.3061	3.52512	159.245	1.65e-36	1.61e-34	4.25629	4.90798	1.07379	1.06643	1.07011	23.5323	21.5979	20.6452	21.9251	cd20618	CYP71_clan	G3DSA:1.10.630.10:FF:000126	Predicted protein	G3DSA:1.10.630.10	Cytochrome P450			Unknown	KOG0156	Cytochrome P450 CYP2 subfamily; [Q]			PTHR47944	CYTOCHROME P450 98A9	PF00067	Cytochrome P450	PS00086	Cytochrome P450 cysteine heme-iron ligand signature.					SSF48264	Cytochrome P450									PR00463	E-class P450 group I signature
Mp7g05420.1	4.28499	4.16994	162.086	3.96e-37	4.03e-35	4.69679	4.82842	1.8804	3.17102	2.52571	47.0435	49.6409	52.8795	49.8546	cd22269	DPBB_EG45-like	G3DSA:3.30.60.10:FF:000001	Basic endochitinase	G3DSA:3.30.60.10	-			Unknown			mobidb-lite	consensus disorder prediction	PTHR47480	EG45-LIKE DOMAIN CONTAINING PROTEIN	PF03330	Lytic transglycolase	PS00026	Chitin recognition or binding domain signature.	PS50941	Chitin-binding type-1 domain profile.	SM00270	ChitinBD_3	SSF57016	Plant lectins/antimicrobial peptides									PR00451	Chitin-binding domain signature
Mp2g14770.1	4.27696	-0.288519	26.7748	2.29e-07	2.21e-06	2.75324	2.4529	0.110736	0	0.055368	1.38153	1.16017	1.47074	1.33748	cd01837	SGNH_plant_lipase_like			G3DSA:3.40.50.1110	SGNH hydrolase			Unknown					PTHR45966	GDSL-LIKE LIPASE/ACYLHYDROLASE	PF00657	GDSL-like Lipase/Acylhydrolase							SSF52266	SGNH hydrolase
Mp3g23830.1	4.25709	4.07777	229.234	8.76e-52	1.47e-49	2.63499	2.93535	2.26863	2.34506	2.30685	48.3366	47.6486	41.6639	45.883					G3DSA:2.40.480.10	-			Unknown					PTHR21495	NUCLEOPORIN-RELATED	PF03018	Dirigent-like protein
Mp7g02870.1	4.21673	1.73318	52.4228	4.47e-13	9.41e-12	6.54493	5.8625	0.197803	0.278252	0.238028	4.54179	5.8019	3.3748	4.57283					G3DSA:3.20.20.80	Glycosidases			Unknown					PTHR14363	HEPARANASE-RELATED	PF03662	Glycosyl hydrolase family 79, N-terminal domain							SSF51445	(Trans)glycosidases
Mp3g03000.1	4.19285	1.36255	52.0898	5.3e-13	1.11e-11	3.67511	3.64365	0.14263	0.163658	0.153144	3.4422	2.77077	2.51776	2.91024	cd05476	pepsin_A_like_plant			G3DSA:2.40.70.10	Acid Proteases			Unknown	KOG1339	Aspartyl protease; [O]			PTHR47967	OS07G0603500 PROTEIN-RELATED	PF14543	Xylanase inhibitor N-terminal			PS51767	Peptidase family A1 domain profile.			SSF50630	Acid proteases
Mp7g09860.1	4.18475	0.583491	32.9468	9.47e-09	1.14e-07	4.52057	4.41316	0.0453816	0.316516	0.180949	3.09416	3.53426	2.95937	3.19593	cd20618	CYP71_clan			G3DSA:1.10.630.10	Cytochrome P450			Unknown	KOG0156	Cytochrome P450 CYP2 subfamily; [Q]			PTHR47944	CYTOCHROME P450 98A9	PF00067	Cytochrome P450	PS00086	Cytochrome P450 cysteine heme-iron ligand signature.					SSF48264	Cytochrome P450									PR00465	E-class P450 group IV signature
Mp1g09580.1	4.15795	-0.349168	26.9931	2.04e-07	2e-06	2.83651	2.90931	0.0132235	0.0362385	0.024731	0.367621	0.52149	0.461391	0.450167			G3DSA:3.30.200.20:FF:000039	receptor-like protein kinase FERONIA	G3DSA:3.80.10.10	Ribonuclease Inhibitor			Unknown	KOG1187	Serine/threonine protein kinase; [T]			PTHR45631	OS07G0107800 PROTEIN-RELATED	PF12819	Malectin-like domain	PS00108	Serine/Threonine protein kinases active-site signature.	PS51450	Leucine-rich repeat profile.	SM00220	serkin_6	SSF56112	Protein kinase-like (PK-like)
Mp6g05380.1	4.15022	2.0398	54.5534	1.51e-13	3.41e-12	-0.174193	-0.336463	0.45926	0.227476	0.343368	5.95583	6.32261	7.23019	6.50288									Unknown
Mp6g05170.1	4.12612	0.52987	32.044	1.51e-08	1.77e-07	5.93736	5.60724	0.0253064	0.174883	0.100095	1.70124	1.87508	1.50331	1.69321	cd20618	CYP71_clan	G3DSA:1.10.630.10:FF:000126	Predicted protein	G3DSA:1.10.630.10	Cytochrome P450			Unknown	KOG0156	Cytochrome P450 CYP2 subfamily; [Q]			PTHR47944	CYTOCHROME P450 98A9	PF00067	Cytochrome P450	PS00086	Cytochrome P450 cysteine heme-iron ligand signature.					SSF48264	Cytochrome P450					Coil	Coil			PR00463	E-class P450 group I signature
Mp8g17480.1	4.12365	4.04651	184.73	4.49e-42	5.64e-40	4.81995	4.13254	0.729042	1.08654	0.907791	15.8727	16.4074	15.5303	15.9368	cd01837	SGNH_plant_lipase_like			G3DSA:3.40.50.1110	SGNH hydrolase			Unknown					PTHR45648	GDSL LIPASE/ACYLHYDROLASE FAMILY PROTEIN (AFU_ORTHOLOGUE AFUA_4G14700)	PF00657	GDSL-like Lipase/Acylhydrolase							SSF52266	SGNH hydrolase
Mp4g16530.1	4.04742	2.07389	48.8472	2.77e-12	5.27e-11	4.33698	4.18222	0.65891	0.28667	0.47279	7.18677	8.71742	9.26867	8.39095									Unknown
Mp7g10680.1	4.02394	5.23516	433.651	2.61e-96	1.33e-93	6.15792	6.65931	1.05298	1.11057	1.08177	18.252	19.3135	16.2684	17.9446					G3DSA:3.80.10.10	Ribonuclease Inhibitor			Unknown	KOG2236	Uncharacterized conserved protein; N-term missing; [S]			PTHR48004	OS01G0149700 PROTEIN	PF13855	Leucine rich repeat					SM00369	LRR_typ_2	SSF52058	L domain-like
Mp3g10040.1	4.0216	8.2555	108.752	1.84e-25	1.03e-23	6.45816	6.45571	13.6076	31.0965	22.352	376.842	369.482	355.476	367.267					G3DSA:1.10.287.1490	-			Unknown	KOG0161	Myosin class II heavy chain; N-term missing; C-term missing; [Z]	mobidb-lite	consensus disorder prediction											SSF57997	Tropomyosin					Coil	Coil
Mp8g08060.1	4.00687	4.25887	130.992	2.49e-30	1.81e-28	-2.77831	1.88991	1.68874	3.37922	2.53398	41.0075	41.0915	40.984	41.0277									Unknown					PTHR31694	DESICCATION-LIKE PROTEIN	PF13668	Ferritin-like domain
Mp2g18660.1	3.99779	1.77054	57.5114	3.36e-14	8.03e-13	8.72649	8.88538	0.135887	0.130769	0.133328	2.54249	2.33948	1.77329	2.21842			G3DSA:3.80.10.10:FF:000453	Leucine-rich receptor-like protein kinase family protein	G3DSA:3.80.10.10	Ribonuclease Inhibitor			Unknown	KOG0618	Serine/threonine phosphatase 2C containing leucine-rich repeats, similar to SCN circadian oscillatory protein (SCOP); C-term missing; [T]			PTHR46662	DI-GLUCOSE BINDING PROTEIN WITH LEUCINE-RICH REPEAT DOMAIN-CONTAINING PROTEIN	PF08263	Leucine rich repeat N-terminal domain					SM00369	LRR_typ_2	SSF52058	L domain-like
Mp4g12020.1	3.97117	-0.531576	26.8599	2.19e-07	2.13e-06	1.05543	0.418354	0.092394	0.0647192	0.0785566	1.50395	1.42105	1.27275	1.39925	cd05476	pepsin_A_like_plant	G3DSA:2.40.70.10:FF:000033	Aspartyl protease family protein	G3DSA:2.40.70.10	Acid Proteases			Unknown	KOG1339	Aspartyl protease; [O]			PTHR47967	OS07G0603500 PROTEIN-RELATED	PF14543	Xylanase inhibitor N-terminal	PS00141	Eukaryotic and viral aspartyl proteases active site.	PS51767	Peptidase family A1 domain profile.			SSF50630	Acid proteases									PR00792	Pepsin (A1) aspartic protease family signature
Mp6g13380.1	3.96101	4.61387	181.393	2.41e-41	2.84e-39	5.85251	6.05333	5.92039	9.44638	7.68339	119.162	119.725	131.722	123.536					G3DSA:6.10.140.1430	-			Unknown	KOG4744	Uncharacterized conserved protein; N-term missing; [S]	mobidb-lite	consensus disorder prediction
Mp3g07420.1	3.9543	5.32186	261.794	6.97e-59	1.51e-56	3.9231	3.06297	4.46906	3.36327	3.91616	61.3633	61.7119	65.2876	62.7876					G3DSA:2.40.480.10	-			Unknown					PTHR21495	NUCLEOPORIN-RELATED	PF03018	Dirigent-like protein
Mp6g11510.1	3.9331	0.508332	31.0745	2.48e-08	2.81e-07	3.2627	3.9783	0.115068	0.119467	0.117267	1.99643	2.47438	1.27345	1.91475									Unknown
Mp3g04980.1	3.92564	0.656112	25.9224	3.55e-07	3.31e-06	6.91439	6.36202	0.249983	0.116036	0.183009	2.45264	2.47528	4.09767	3.00853									Unknown			mobidb-lite	consensus disorder prediction
Mp1g12050.1	3.85829	1.46637	49.0687	2.47e-12	4.75e-11	5.70136	5.89436	0.256196	0.236403	0.2463	4.40828	3.51934	3.29851	3.74204					G3DSA:3.40.50.1110	SGNH hydrolase			Unknown					PTHR22835	ZINC FINGER FYVE DOMAIN CONTAINING PROTEIN	PF00657	GDSL-like Lipase/Acylhydrolase
Mp3g20960.1	3.78902	2.01691	43.9898	3.3e-11	5.52e-10	5.14379	4.88122	1.6531	0.785163	1.21913	20.1978	22.0238	13.8151	18.6789									Unknown			mobidb-lite	consensus disorder prediction
Mp4g19400.1	3.77515	2.9717	83.7802	5.53e-20	2.15e-18	5.16591	5.35592	0.727974	0.51887	0.623422	8.16567	9.34942	9.11147	8.87552					G3DSA:2.120.10.80	-			Unknown	KOG0379	Kelch repeat-containing proteins; N-term missing; C-term missing; [R]			PTHR31672	BNACNNG10540D PROTEIN									SSF81383	F-box domain
Mp4g06180.2	3.77035	0.970536	28.715	8.39e-08	8.86e-07	1.55606	0.815817	0.139971	0.246383	0.193177	3.93352	2.18544	1.98795	2.7023			G3DSA:2.20.110.10:FF:000025	MORN repeat, putative	G3DSA:2.20.110.10	-			Unknown	KOG0231	Junctional membrane complex protein Junctophilin and related MORN repeat proteins; N-term missing; C-term missing; [R]	mobidb-lite	consensus disorder prediction	PTHR46917	MORN REPEAT-CONTAINING PROTEIN 2	PF02493	MORN repeat					SM00698	morn	SSF82185	Histone H3 K4-specific methyltransferase SET7/9 N-terminal domain
Mp6g01230.1	3.76431	3.03031	65.3175	6.38e-16	1.78e-14	4.38549	4.69419	0.270224	0.598907	0.434565	6.37109	6.61739	4.79531	5.92793					G3DSA:1.20.1250.20	MFS general substrate transporter like domains			Unknown	KOG1237	H+/oligopeptide symporter; [E]			PTHR11654	OLIGOPEPTIDE TRANSPORTER-RELATED	PF00854	POT family	PS01022	PTR2 family proton/oligopeptide symporters signature 1.					SSF103473	MFS general substrate transporter
Mp2g10200.1	3.76331	1.65665	51.036	9.07e-13	1.83e-11	4.92495	4.51107	0.144468	0.248767	0.196618	2.61409	2.9573	2.50046	2.69062					G3DSA:1.10.630.10	Cytochrome P450			Unknown	KOG0157	Cytochrome P450 CYP4/CYP19/CYP26 subfamilies; [QI]			PTHR24286	CYTOCHROME P450 26	PF00067	Cytochrome P450	PS00086	Cytochrome P450 cysteine heme-iron ligand signature.					SSF48264	Cytochrome P450									PR00463	E-class P450 group I signature
Mp7g05170.1	3.74406	2.33692	65.7648	5.08e-16	1.44e-14	3.68184	3.49723	0.500395	0.60681	0.553602	8.85467	7.74095	6.33021	7.64194					G3DSA:1.10.10.10	-			Unknown	KOG2418	Microtubule-associated protein TAU; N-term missing; C-term missing; [Z]					PF02295	Adenosine deaminase z-alpha domain			PS50139	Z-binding domain profile.	SM00550	1qbj_4	SSF46785	Winged helix DNA-binding domain
Mp3g05180.1	3.6649	-0.186844	24.3919	7.86e-07	6.8e-06	7.04213	6.85208	0.179242	0.0624899	0.120866	2.05118	1.98682	1.27787	1.77196					G3DSA:1.25.40.20	-			Unknown	KOG0509	Ankyrin repeat and DHHC-type Zn-finger domain containing proteins; C-term missing; [R]	mobidb-lite	consensus disorder prediction	PTHR24141	2-5A-DEPENDENT RIBONUCLEASE	PF12796	Ankyrin repeats (3 copies)			PS50297	Ankyrin repeat region circular profile.	SM00248	ANK_2a	SSF48403	Ankyrin repeat					Coil	Coil
Mp1g26000.1	3.64427	4.20642	142.479	7.64e-33	6.16e-31	4.31854	3.7982	0.795936	0.694088	0.745012	10.5768	11.0305	7.28503	9.63078	cd18793	SF2_C_SNF			G3DSA:3.40.50.300	-			Unknown	KOG1001	Helicase-like transcription factor HLTF/DNA helicase RAD5, DEAD-box superfamily; N-term missing; [KL]	mobidb-lite	consensus disorder prediction	PTHR45626	TRANSCRIPTION TERMINATION FACTOR 2-RELATED	PF13923	Zinc finger, C3HC4 type (RING finger)	PS00518	Zinc finger RING-type signature.	PS51194	Superfamilies 1 and 2 helicase C-terminal domain profile.	SM00490	helicmild6	SSF57850	RING/U-box
Mp8g14200.1	3.63158	2.74036	67.5066	2.1e-16	6.2e-15	5.59298	5.30418	0.822728	0.993539	0.908134	9.97887	11.6443	12.7935	11.4722									Unknown			mobidb-lite	consensus disorder prediction	PTHR36987	NADH DEHYDROGENASE [UBIQUINONE] 1 BETA SUBCOMPLEX SUBUNIT 2-LIKE
Mp2g06930.1	3.62621	5.36577	254.328	2.96e-57	6.19e-55	5.97241	5.43121	9.75687	7.36419	8.56053	110.237	110.755	110.413	110.468									Unknown							PF06522	NADH-ubiquinone reductase complex 1 MLRQ subunit
Mp8g05730.2	3.62436	5.93782	238.263	9.41e-54	1.74e-51	2.40352	2.91491	11.1054	15.0928	13.0991	163.264	152.229	179.835	165.109									Unknown					PTHR31769	OS07G0462200 PROTEIN-RELATED	PF06749	Protein of unknown function (DUF1218)
Mp2g09160.1	3.57054	4.50381	117.623	2.1e-27	1.28e-25	8.01205	8.20034	5.39333	9.58936	7.49134	84.1913	90.6525	98.3188	91.0542									Unknown	KOG2224	Uncharacterized conserved protein, contains TBC domain; C-term missing; [TR]	mobidb-lite	consensus disorder prediction
Mp5g21380.1	3.56425	5.51361	325.696	8.32e-73	2.69e-70	2.64859	2.63112	5.58264	6.03349	5.80807	66.7694	71.8255	72.0552	70.2167					G3DSA:3.80.10.10	Ribonuclease Inhibitor			Unknown	KOG1947	Leucine rich repeat proteins, some proteins contain F-box; N-term missing; [R]			PTHR38926	F-BOX DOMAIN CONTAINING PROTEIN, EXPRESSED	PF12937	F-box-like					SM00367	LRR_CC_2	SSF81383	F-box domain					Coil	Coil
Mp6g12520.1	3.56167	2.82336	73.3803	1.07e-17	3.47e-16	5.44884	5.62738	0.519609	0.822851	0.67123	8.061	7.81316	8.07297	7.98238									Unknown			mobidb-lite	consensus disorder prediction
Mp4g15450.2	3.55814	4.44659	117.679	2.04e-27	1.25e-25	-0.735773	1.84345	1.8822	3.61241	2.7473	33.4295	33.4798	31.014	32.6411					G3DSA:3.40.50.150	Vaccinia Virus protein VP39			Unknown					PTHR31009	S-ADENOSYL-L-METHIONINE:CARBOXYL METHYLTRANSFERASE FAMILY PROTEIN	PF03492	SAM dependent carboxyl methyltransferase							SSF53335	S-adenosyl-L-methionine-dependent methyltransferases
Mp4g11990.1	3.5142	0.822875	30.9862	2.6e-08	2.93e-07	4.35974	4.1495	0.217984	0.100377	0.159181	2.25837	1.66392	1.96216	1.96148									Unknown
Mp8g16720.1	3.51417	1.09779	35.287	2.85e-09	3.73e-08	2.41768	3.29488	0.213706	0.535929	0.374818	4.16945	4.43588	4.21991	4.27508									Unknown
Mp3g09210.1	3.50519	2.80896	46.7567	8.04e-12	1.45e-10	3.89933	4.10824	0.489791	0.287039	0.388415	5.27498	5.64467	3.02712	4.64892			G3DSA:1.10.8.430:FF:000003	Probable disease resistance protein At5g66910	G3DSA:3.80.10.10	Ribonuclease Inhibitor			Unknown	KOG4658	Apoptotic ATPase; [T]	mobidb-lite	consensus disorder prediction	PTHR36766	PLANT BROAD-SPECTRUM MILDEW RESISTANCE PROTEIN RPW8	PF13855	Leucine rich repeat					SM00369	LRR_typ_2	SSF52540	P-loop containing nucleoside triphosphate hydrolases					Coil	Coil			PR00364	Disease resistance protein signature
Mp2g25370.1	3.49746	0.605236	27.9834	1.22e-07	1.25e-06	0.727549	0.580029	0.147314	0.203994	0.175654	1.77889	1.80609	2.46753	2.0175									Unknown
Mp2g21910.1	3.48434	5.92923	113.025	2.13e-26	1.24e-24	4.68191	4.84372	26.186	14.9878	20.5869	232.385	241.344	256.914	243.548					G3DSA:2.40.40.10	-			Unknown					PTHR46351	WOUND-INDUCED PROTEIN WIN2	PF00967	Barwin family			PS51257	Prokaryotic membrane lipoprotein lipid attachment site profile.			SSF50685	Barwin-like endoglucanases									PR00602	Barwin domain signature
Mp2g08330.1	3.45988	1.34807	38.5066	5.46e-10	7.87e-09	3.80837	4.27592	1.79088	1.67054	1.73071	17.5185	23.5642	21.7763	20.953									Unknown
Mp2g04000.1	3.45465	3.73427	130.372	3.4e-30	2.43e-28	1.59032	2.10708	0.764891	0.949061	0.856976	9.77135	10.7668	8.18344	9.57386			G3DSA:3.20.20.80:FF:000010	glucan endo-1,3-beta-glucosidase, basic	G3DSA:3.20.20.80	Glycosidases			Unknown					PTHR32227	GLUCAN ENDO-1,3-BETA-GLUCOSIDASE BG1-RELATED-RELATED	PF00332	Glycosyl hydrolases family 17	PS00587	Glycosyl hydrolases family 17 signature.					SSF51445	(Trans)glycosidases
Mp7g12860.1	3.45263	1.24353	41.4103	1.23e-10	1.94e-09	7.51038	7.03011	0.212321	0.191555	0.201938	2.51534	2.54748	1.88517	2.316									Unknown
Mp6g05390.1	3.43294	4.7514	230.762	4.07e-52	7.03e-50	5.82512	5.38061	2.63604	2.95195	2.79399	32.4663	34.2753	26.1062	30.9493									Unknown
Mp6g10130.2	3.42229	0.790367	27.5561	1.53e-07	1.54e-06	5.06374	5.32075	0.117763	0.117788	0.117776	1.71075	1.42998	0.845002	1.32858									Unknown	KOG3882	Tetraspanin family integral membrane protein; C-term missing; [R]	mobidb-lite	consensus disorder prediction	PTHR32191	TETRASPANIN-8-RELATED	PF00335	Tetraspanin family
Mp2g21030.1	3.40998	0.768179	35.1647	3.03e-09	3.95e-08	5.97505	5.8448	0.0930011	0.127966	0.110484	1.35931	1.2108	1.03752	1.20254									Unknown	KOG2262	Sexual differentiation process protein ISP4; [T]	mobidb-lite	consensus disorder prediction	PTHR22601	ISP4 LIKE PROTEIN	PF03169	OPT oligopeptide transporter protein											TIGR00728	OPT family oligopeptide transporter
Mp3g04990.1	3.39874	0.233145	25.4773	4.48e-07	4.07e-06	4.33778	4.26725	0.0518877	0.11909	0.0854889	0.914658	1.12971	0.690047	0.911472									Unknown			mobidb-lite	consensus disorder prediction
Mp1g02470.1	3.36897	3.09142	63.7087	1.44e-15	3.93e-14	5.74082	5.62246	0.821108	1.42963	1.12537	12.8212	13.6096	9.07613	11.8356									Unknown					PTHR31170	BNAC04G53230D PROTEIN	PF03140	Plant protein of unknown function
Mp1g05290.2	3.3523	2.17999	44.7386	2.25e-11	3.83e-10	0.785528	-0.438614	0.240257	0.47262	0.356438	3.42284	3.66669	3.80729	3.63227									Unknown	KOG4356	Uncharacterized conserved protein; C-term missing; [S]	mobidb-lite	consensus disorder prediction	PTHR22997	UNCHARACTERIZED	PF08190	PIH1 N-terminal domain
Mp2g23760.1	3.35094	3.53224	108.078	2.58e-25	1.43e-23	1.10639	0.12119	2.48728	1.9377	2.21249	24.2263	24.0939	22.3842	23.5681									Unknown
Mp1g25990.1	3.31485	2.04569	46.4176	9.56e-12	1.7e-10	6.65703	6.2641	0.29848	0.466389	0.382435	3.99802	3.47624	4.00904	3.82777					G3DSA:1.20.1540.10	-			Unknown	KOG4849	mRNA cleavage factor I subunit/CPSF subunit; N-term missing; C-term missing; [A]	mobidb-lite	consensus disorder prediction	PTHR22936	RHOMBOID-RELATED	PF01694	Rhomboid family							SSF144091	Rhomboid-like
Mp4g13330.1	3.3013	5.70657	384.126	1.57e-85	6.83e-83	6.37082	6.44054	4.99892	4.62226	4.81059	49.2146	51.3146	45.4497	48.6596	cd18787	SF2_C_DEAD			G3DSA:3.40.50.300	-			Unknown	KOG0350	DEAD-box ATP-dependent RNA helicase; N-term missing; [A]			PTHR24031	RNA HELICASE	PF00271	Helicase conserved C-terminal domain			PS51194	Superfamilies 1 and 2 helicase C-terminal domain profile.	SM00490	helicmild6	SSF52540	P-loop containing nucleoside triphosphate hydrolases
Mp7g10840.1	3.2884	4.15516	144.058	3.45e-33	2.83e-31	6.33213	6.81423	5.48468	5.32938	5.40703	51.707	55.6118	57.3505	54.8898									Unknown
Mp8g11170.1	3.27498	-0.0572189	25.1782	5.23e-07	4.69e-06	4.04872	3.34626	0.0398649	0.0730631	0.056464	0.528886	0.639368	0.496851	0.555035									Unknown	KOG1015	Transcription regulator XNP/ATRX, DEAD-box superfamily; C-term missing; [K]	mobidb-lite	consensus disorder prediction																	Coil	Coil
Mp5g00640.1	3.25247	-0.092849	24.4611	7.58e-07	6.59e-06	5.41743	6.94452	0.102006	0.105748	0.103877	1.10041	1.2324	0.818991	1.0506					G3DSA:3.40.50.11350	-			Unknown					PTHR13132	ALPHA- 1,6 -FUCOSYLTRANSFERASE
Mp7g15690.2	3.22693	1.98205	40.47	2e-10	3.04e-09	-0.56385	3.41043	0.431957	0.820211	0.626084	5.36496	6.11662	6.17349	5.88502			G3DSA:3.20.20.100:FF:000013	NADPH-dependent codeinone reductase 1-1	G3DSA:3.20.20.100	-			Unknown	KOG1577	Aldo/keto reductase family proteins; [R]			PTHR11732	ALDO/KETO REDUCTASE	PF00248	Aldo/keto reductase family	PS00798	Aldo/keto reductase family signature 1.					SSF51430	NAD(P)-linked oxidoreductase							PIRSF000097	AKR	PR00069	Aldo-keto reductase signature
Mp8g06230.1	3.19947	2.51283	60.4195	7.67e-15	1.94e-13	1.96841	2.3128	0.847258	1.1166	0.981929	9.98162	9.55563	8.16492	9.23406	cd11393	bHLH_AtbHLH_like			G3DSA:4.10.280.10	-			Unknown					PTHR46266	TRANSCRIPTION FACTOR TT8	PF00010	Helix-loop-helix DNA-binding domain			PS50888	Myc-type, basic helix-loop-helix (bHLH) domain profile.	SM00353	finulus	SSF47459	HLH, helix-loop-helix DNA-binding domain					Coil	Coil
Mp3g23300.1	3.19313	2.20151	49.9313	1.59e-12	3.14e-11	5.87781	5.24796	0.310004	0.405225	0.357615	3.69176	3.68216	2.65555	3.34316	cd11454	bHLH_AtIND_like			G3DSA:4.10.280.10	-			Unknown			mobidb-lite	consensus disorder prediction	PTHR45914	TRANSCRIPTION FACTOR HEC3-RELATED	PF00010	Helix-loop-helix DNA-binding domain			PS50888	Myc-type, basic helix-loop-helix (bHLH) domain profile.	SM00353	finulus	SSF47459	HLH, helix-loop-helix DNA-binding domain
Mp4g13700.1	3.19048	2.52505	43.8406	3.56e-11	5.92e-10	6.36316	6.28892	0.465055	0.980688	0.722872	7.18533	7.26593	5.51788	6.65638	cd20618	CYP71_clan	G3DSA:1.10.630.10:FF:000126	Predicted protein	G3DSA:1.10.630.10	Cytochrome P450			Unknown	KOG0156	Cytochrome P450 CYP2 subfamily; [Q]			PTHR47944	CYTOCHROME P450 98A9	PF00067	Cytochrome P450	PS00086	Cytochrome P450 cysteine heme-iron ligand signature.					SSF48264	Cytochrome P450									PR00463	E-class P450 group I signature
Mp5g06370.1	3.15707	5.90173	238.022	1.06e-53	1.95e-51	0.595401	0.449901	12.9021	18.3046	15.6034	143.112	140.337	143.327	142.259									Unknown			mobidb-lite	consensus disorder prediction
Mp3g15090.1	3.15271	1.7197	38.3391	5.95e-10	8.52e-09	-1.53893	-0.481173	0.563933	1.04963	0.806782	6.89435	7.57831	7.28732	7.25333					G3DSA:1.10.3460.10	Chlorophyll a/b binding protein domain			Unknown					PTHR14154	UPF0041 BRAIN PROTEIN 44-RELATED	PF00504	Chlorophyll A-B binding protein							SSF103511	Chlorophyll a-b binding protein
Mp2g11480.1	3.15236	1.9288	46.5072	9.13e-12	1.63e-10	4.47595	4.51285	0.541551	0.706573	0.624062	5.68347	6.51491	4.883	5.69379	cd02877	GH18_hevamine_XipI_class_III			G3DSA:3.20.20.80	Glycosidases			Unknown	KOG4701	Chitinase; C-term missing; [M]			PTHR45708	ENDOCHITINASE	PF00704	Glycosyl hydrolases family 18	PS01095	Glycosyl hydrolases family 18 (GH18) active site signature.	PS51910	Glycosyl hydrolases family 18 (GH18) domain profile.			SSF51445	(Trans)glycosidases
Mp1g16110.1	3.13645	2.3274	41.2627	1.33e-10	2.08e-09	5.63206	5.99547	0.391607	0.587769	0.489688	4.42866	5.58625	3.19835	4.40442									Unknown	KOG3213	Transcription factor IIB; C-term missing; [K]	mobidb-lite	consensus disorder prediction	PTHR12458	ORF PROTEIN	PF05018	CFA20 domain
Mp6g20780.1	3.1204	2.33329	43.0636	5.3e-11	8.62e-10	5.81715	6.49898	1.01988	2.06567	1.54278	14.0657	13.5383	13.1847	13.5962					G3DSA:1.10.3460.10	Chlorophyll a/b binding protein domain			Unknown					PTHR14154	UPF0041 BRAIN PROTEIN 44-RELATED	PF00504	Chlorophyll A-B binding protein							SSF103511	Chlorophyll a-b binding protein
Mp5g11480.1	3.11348	1.94133	30.6653	3.07e-08	3.42e-07	3.47354	4.16446	1.96781	1.45934	1.71358	12.1007	15.024	19.8589	15.6612									Unknown			mobidb-lite	consensus disorder prediction
Mp3g07430.1	3.08302	5.39308	64.276	1.08e-15	2.99e-14	6.76832	7.03997	18.0987	9.22623	13.6625	115.079	113.201	135.043	121.108					G3DSA:2.40.480.10	-			Unknown					PTHR21495	NUCLEOPORIN-RELATED	PF03018	Dirigent-like protein
Mp2g16020.1	3.06738	3.7641	94.0118	3.14e-22	1.47e-20	3.69468	2.13256	1.39384	2.23666	1.81525	16.1663	16.0162	14.0147	15.3991	cd20618	CYP71_clan	G3DSA:1.10.630.10:FF:000126	Predicted protein	G3DSA:1.10.630.10	Cytochrome P450			Unknown	KOG0156	Cytochrome P450 CYP2 subfamily; [Q]			PTHR47944	CYTOCHROME P450 98A9	PF00067	Cytochrome P450	PS00086	Cytochrome P450 cysteine heme-iron ligand signature.					SSF48264	Cytochrome P450					Coil	Coil			PR00463	E-class P450 group I signature
Mp6g07380.1	3.06664	3.87028	90.5342	1.82e-21	8.01e-20	6.04488	5.21286	1.56335	2.62161	2.09248	18.6476	17.478	16.9775	17.701					G3DSA:1.10.630.10	Cytochrome P450			Unknown	KOG0157	Cytochrome P450 CYP4/CYP19/CYP26 subfamilies; C-term missing; [QI]			PTHR24286	CYTOCHROME P450 26	PF00067	Cytochrome P450							SSF48264	Cytochrome P450
Mp5g17370.1	3.06496	4.62081	88.2565	5.75e-21	2.45e-19	-0.74673	-1.44873	2.99757	1.79412	2.39585	23.2243	22.5869	16.7356	20.8489									Unknown			mobidb-lite	consensus disorder prediction
Mp1g27540.1	3.056	0.530225	26.0883	3.26e-07	3.06e-06	-1.96502	-0.646396	0.366076	0.226461	0.296268	2.68155	3.16234	2.14737	2.66375									Unknown	KOG3539	Spondins, extracellular matrix proteins; N-term missing; C-term missing; [W]
Mp7g03010.1	3.05141	5.87593	79.628	4.52e-19	1.65e-17	0.0334747	-0.514807	33.9165	18.4415	26.179	219.714	228.074	240.404	229.397	cd22269	DPBB_EG45-like	G3DSA:3.30.60.10:FF:000001	Basic endochitinase	G3DSA:3.30.60.10	-			Unknown					PTHR47480	EG45-LIKE DOMAIN CONTAINING PROTEIN	PF03330	Lytic transglycolase	PS00026	Chitin recognition or binding domain signature.	PS50941	Chitin-binding type-1 domain profile.	SM00837	dpbb_1	SSF57016	Plant lectins/antimicrobial peptides									PR00451	Chitin-binding domain signature
Mp8g08480.1	3.0311	1.04232	33.2543	8.09e-09	9.91e-08	6.0905	5.63021	0.241639	0.24252	0.24208	2.06705	1.95556	2.09321	2.03861									Unknown			mobidb-lite	consensus disorder prediction	PTHR28572	COILED-COIL DOMAIN-CONTAINING PROTEIN 103	PF15867	Dynein attachment factor N-terminus
Mp7g06330.1	3.0304	3.5848	73.5559	9.78e-18	3.2e-16	6.02744	4.79037	8.05005	6.33687	7.19346	57.1089	76.5224	55.5342	63.0552									Unknown							PF01439	Metallothionein
Mp5g00590.1	3.01655	5.55925	261.818	6.89e-59	1.51e-56	4.47236	4.06885	11.8274	11.1425	11.4849	94.7117	95.0685	97.6189	95.7997					G3DSA:2.40.480.10	-			Unknown					PTHR21495	NUCLEOPORIN-RELATED	PF03018	Dirigent-like protein
Mp5g10810.1	3.00249	0.659156	24.4087	7.79e-07	6.74e-06	7.40895	6.89094	0.256004	0.170411	0.213207	2.10787	2.09594	1.28458	1.82946									Unknown			mobidb-lite	consensus disorder prediction
Mp1g00460.1	3.00042	1.83355	28.7832	8.09e-08	8.58e-07	1.49064	2.425	0.738707	1.8168	1.27775	9.63217	9.97962	11.229	10.2803									Unknown											PS50231	Lectin domain of ricin B chain profile.
Mp1g06370.2	-3.02871	0.125348	27.4584	1.61e-07	1.62e-06	3.54288	3.80675	1.45554	1.94706	1.7013	0.174649	0.158815	0.278495	0.203986									Unknown
Mp3g01435.1	-3.04216	7.0551	168.586	1.51e-38	1.68e-36	6.38731	6.17384	66.879	81.6595	74.2692	10.6425	10.9246	6.21734	9.26148					G3DSA:3.80.10.10	Ribonuclease Inhibitor			Unknown			mobidb-lite	consensus disorder prediction	PTHR47679	PROTEIN TORNADO 1	PF08477	Ras of Complex, Roc, domain of DAPkinase							SSF52540	P-loop containing nucleoside triphosphate hydrolases					Coil	Coil
Mp6g09310.1	-3.04914	8.0441	31.8422	1.67e-08	1.94e-07	6.90823	7.51857	3515.18	2874.36	3194.77	372.584	197.167	682.852	417.534									Unknown
Mp5g02220.1	-3.09695	5.22894	53.7243	2.31e-13	5.07e-12	0.532305	0.885554	865.834	843.18	854.507	132.275	58.3688	152.359	114.334									Unknown
Mp2g07840.1	-3.10376	0.546981	32.5736	1.15e-08	1.37e-07	6.27519	5.77698	3.39519	3.56571	3.48045	0.610917	0.366225	0.275137	0.417426									Unknown					PTHR31170	BNAC04G53230D PROTEIN	PF03140	Plant protein of unknown function
Mp2g01530.1	-3.11305	0.670659	24.981	5.79e-07	5.14e-06	7.16644	6.52068	6.26043	6.65935	6.45989	1.13464	0.921474	0.311633	0.789249	cd02241	cupin_OxOx			G3DSA:2.60.120.10	Jelly Rolls			Unknown					PTHR31238	GERMIN-LIKE PROTEIN SUBFAMILY 3 MEMBER 3	PF00190	Cupin					SM00835	Cupin_1_3	SSF51182	RmlC-like cupins									PR00325	Germin signature
Mp2g19870.1	-3.11452	1.40803	41.0394	1.49e-10	2.31e-09	2.77029	3.27471	6.52469	7.42649	6.97559	0.707728	1.19655	0.600093	0.83479									Unknown			mobidb-lite	consensus disorder prediction
Mp8g03520.1	-3.11826	1.48673	41.0885	1.45e-10	2.26e-09	4.64467	4.66938	5.44954	6.80594	6.12774	0.584535	0.623733	0.908292	0.70552									Unknown			mobidb-lite	consensus disorder prediction
Mp5g13160.1	-3.16062	0.186844	27.1437	1.89e-07	1.87e-06	0.926618	1.98872	0.537178	0.287036	0.412107	0.0487581	0.0523073	0.0397112	0.0469255	cd00086	homeodomain			G3DSA:1.10.10.60	-			Unknown	KOG2546	Abl interactor ABI-1, contains SH3 domain; N-term missing; C-term missing; [TZ]	mobidb-lite	consensus disorder prediction	PTHR33400	ZINC FINGER CCCH DOMAIN-CONTAINING PROTEIN 6-RELATED							SM00389	HOX_1	SSF47676	Conserved domain common to transcription factors TFIIS, elongin A, CRSP70
Mp3g24120.1	-3.18285	2.88968	37.5881	8.74e-10	1.22e-08	6.19655	5.70604	5.66568	3.28919	4.47743	0.733388	0.526055	0.278082	0.512508					G3DSA:3.80.10.10	Ribonuclease Inhibitor			Unknown	KOG1909	Ran GTPase-activating protein; N-term missing; [AYT]			PTHR47679	PROTEIN TORNADO 1	PF13516	Leucine Rich repeat					SM00368	LRR_RI_2	SSF52540	P-loop containing nucleoside triphosphate hydrolases
Mp1g23540.1	-3.18839	5.0043	25.8441	3.7e-07	3.43e-06	4.75935	5.27915	12.6761	22.3906	17.5333	2.61263	2.79067	0.595391	1.99956	cd16664	RING-Ubox_PUB			G3DSA:3.30.40.10	Zinc/RING finger domain, C3HC4 (zinc finger)			Unknown	KOG2177	Predicted E3 ubiquitin ligase; C-term missing; [O]	mobidb-lite	consensus disorder prediction	PTHR23315	U BOX DOMAIN-CONTAINING	PF04564	U-box domain			PS51698	U-box domain profile.	SM00504	Ubox_2	SSF57850	RING/U-box					Coil	Coil
Mp4g13335.1	-3.21619	4.98612	315.2	1.61e-70	4.69e-68	3.41602	5.18466	19.5939	21.4808	20.5373	2.09697	2.55104	2.09783	2.24861					G3DSA:3.80.10.10	Ribonuclease Inhibitor			Unknown					PTHR47679	PROTEIN TORNADO 1									SSF52540	P-loop containing nucleoside triphosphate hydrolases
Mp6g17220.1	-3.21985	6.62173	206.284	8.88e-47	1.29e-44	3.80553	3.71484	69.1108	52.8989	61.0048	7.6086	7.64218	4.97657	6.74245					G3DSA:3.80.10.10	Ribonuclease Inhibitor			Unknown	KOG0972	Huntingtin interacting protein 1 (Hip1) interactor Hippi; N-term missing; C-term missing; [T]	mobidb-lite	consensus disorder prediction	PTHR47679	PROTEIN TORNADO 1	PF08477	Ras of Complex, Roc, domain of DAPkinase							SSF52540	P-loop containing nucleoside triphosphate hydrolases					Coil	Coil
Mp1g03750.1	-3.2237	5.91748	85.3266	2.53e-20	1.01e-18	6.81408	6.05486	194.941	123.674	159.308	13.398	16.9478	22.0116	17.4525									Unknown			mobidb-lite	consensus disorder prediction
Mp1g15580.1	-3.24785	6.13718	252.771	6.46e-57	1.31e-54	5.4238	6.0948	126.822	180.51	153.666	15.6468	16.2332	17.4534	16.4445					G3DSA:1.10.110.10	-			Unknown	KOG0260	RNA polymerase II, large subunit; N-term missing; [K]	mobidb-lite	consensus disorder prediction	PTHR36586	PROLINE-RICH EXTENSIN-LIKE	PF14368	Probable lipid transfer							SSF47699	Bifunctional inhibitor/lipid-transfer protein/seed storage 2S albumin
Mp7g06750.1	-3.33977	4.68335	181.428	2.36e-41	2.81e-39	2.62794	2.65077	86.3442	83.6959	85.02	7.56263	8.22775	9.99465	8.59501			G3DSA:1.10.3460.10:FF:000001	Chlorophyll a-b binding protein, chloroplastic	G3DSA:1.10.3460.10	Chlorophyll a/b binding protein domain			Unknown					PTHR21649	CHLOROPHYLL A/B BINDING PROTEIN	PF00504	Chlorophyll A-B binding protein							SSF103511	Chlorophyll a-b binding protein
Mp8g15140.1	-3.35239	7.21469	622.02	2.72e-137	2.85e-134	5.65889	5.50729	86.0992	88.5556	87.3274	8.70394	10.0034	7.49568	8.73434					G3DSA:3.80.10.10	Ribonuclease Inhibitor			Unknown	KOG4308	LRR-containing protein; N-term missing; C-term missing; [S]			PTHR47679	PROTEIN TORNADO 1									SSF52540	P-loop containing nucleoside triphosphate hydrolases
Mp4g19070.1	-3.35293	2.95671	107.214	4e-25	2.19e-23	0.394313	2.89743	17.0104	20.9509	18.9807	1.86883	1.95829	1.86105	1.89606									Unknown
Mp5g13470.1	-3.36296	4.89297	26.5394	2.58e-07	2.48e-06	6.08364	5.41145	10.2526	14.441	12.3468	2.25687	1.07731	0.397614	1.24393					G3DSA:3.30.420.610	-			Unknown			mobidb-lite	consensus disorder prediction	PTHR35711	EXPRESSED PROTEIN	PF12872	OST-HTH/LOTUS domain			PS51644	OST-type HTH domain profile.
Mp8g15900.1	-3.36611	1.9639	39.8355	2.76e-10	4.15e-09	6.90066	6.52837	13.0137	8.70244	10.8581	1.30729	1.43179	0.591094	1.11006									Unknown
Mp1g03240.1	-3.37329	1.8249	61.4697	4.5e-15	1.17e-13	5.55607	5.63109	10.057	10.8948	10.4759	1.32452	0.873982	0.914595	1.0377									Unknown					PTHR37067	PX DOMAIN-CONTAINING PROTEIN
Mp2g02780.1	-3.3967	4.63962	26.0633	3.3e-07	3.09e-06	-0.0991758	-0.243932	6.24609	8.09764	7.17187	1.15879	0.777528	0.18949	0.708603									Unknown	KOG4839	Uncharacterized conserved protein; C-term missing; [S]	mobidb-lite	consensus disorder prediction	PTHR21563	UNCHARACTERIZED	PF10650	Putative zinc-finger domain			PS50103	Zinc finger C3H1-type profile.									Coil	Coil
Mp2g04210.1	-3.40197	2.89464	98.9455	2.6e-23	1.31e-21	4.42633	4.57662	28.3034	23.6227	25.963	2.81446	2.58207	2.25545	2.55066									Unknown
Mp6g16350.1	-3.46319	3.1286	43.4221	4.41e-11	7.27e-10	3.08458	4.67343	4.73557	4.997	4.86629	0.30369	0.789659	0.276872	0.45674	cd12087	TM_EGFR-like	G3DSA:3.80.10.10:FF:000041	LRR receptor-like serine/threonine-protein kinase ERECTA	G3DSA:3.80.10.10	Ribonuclease Inhibitor			Unknown	KOG1187	Serine/threonine protein kinase; [T]			PTHR45631	OS07G0107800 PROTEIN-RELATED	PF13855	Leucine rich repeat	PS00108	Serine/Threonine protein kinases active-site signature.	PS50011	Protein kinase domain profile.	SM00220	serkin_6	SSF56112	Protein kinase-like (PK-like)
Mp3g12010.1	-3.51166	0.687731	39.2937	3.65e-10	5.4e-09	4.78217	4.8236	7.1325	4.54601	5.83925	0.556089	0.610477	0.432223	0.53293									Unknown
Mp4g09473.1	-3.58245	8.73514	511.546	2.92e-113	2.08e-110	3.96338	4.86098	311.632	348.833	330.233	31.3056	31.4528	21.9624	28.2403									Unknown							PF17615	Family of unknown function
Mp4g09477.1	-3.58245	8.73514	511.546	2.92e-113	2.08e-110	4.9559	4.27443	311.632	348.833	330.233	31.3056	31.4528	21.9624	28.2403									Unknown							PF17615	Family of unknown function
Mp2g06620.1	-3.63856	5.73442	222.498	2.58e-50	4.18e-48	3.33103	1.79842	34.3319	36.2472	35.2895	3.54977	3.26828	1.93412	2.91739					G3DSA:3.80.10.10	Ribonuclease Inhibitor			Unknown	KOG0161	Myosin class II heavy chain; N-term missing; C-term missing; [Z]			PTHR47679	PROTEIN TORNADO 1	PF08477	Ras of Complex, Roc, domain of DAPkinase							SSF52540	P-loop containing nucleoside triphosphate hydrolases
Mp8g04245.1	-3.6666	6.05226	319.264	2.1e-71	6.22e-69	6.53579	6.38328	38.462	42.3711	40.4166	4.11392	2.93622	2.6885	3.24621					G3DSA:3.80.10.10	Ribonuclease Inhibitor			Unknown	KOG4308	LRR-containing protein; C-term missing; [S]	mobidb-lite	consensus disorder prediction	PTHR47679	PROTEIN TORNADO 1	PF08477	Ras of Complex, Roc, domain of DAPkinase							SSF52540	P-loop containing nucleoside triphosphate hydrolases
Mp6g02270.1	-3.67721	4.3591	65.6642	5.35e-16	1.51e-14	5.98994	5.91856	9.39268	14.0014	11.697	0.907721	1.44631	0.482736	0.945589					G3DSA:1.25.40.20	-			Unknown	KOG4177	Ankyrin; [M]			PTHR23206	MASK PROTEIN	PF13962	Domain of unknown function			PS50297	Ankyrin repeat region circular profile.	SM00248	ANK_2a	SSF48403	Ankyrin repeat
Mp8g04769.1	-3.75644	5.81684	67.105	2.57e-16	7.54e-15	5.83638	5.62029	33.5968	38.9301	36.2634	3.4361	3.76596	1.16546	2.78917					G3DSA:3.80.10.10	Ribonuclease Inhibitor			Unknown					PTHR47679	PROTEIN TORNADO 1									SSF52540	P-loop containing nucleoside triphosphate hydrolases
Mp8g16135.1	-3.75949	6.11358	155.179	1.28e-35	1.2e-33	3.19365	3.44552	43.9092	40.3229	42.1161	3.51288	4.22472	1.9155	3.2177					G3DSA:3.80.10.10	Ribonuclease Inhibitor			Unknown	KOG4308	LRR-containing protein; N-term missing; C-term missing; [S]	mobidb-lite	consensus disorder prediction	PTHR47679	PROTEIN TORNADO 1									SSF52540	P-loop containing nucleoside triphosphate hydrolases
Mp5g00860.1	-3.76012	3.52723	93.2162	4.69e-22	2.17e-20	0.279707	0.824878	44.9281	28.1795	36.5538	2.34353	2.84528	3.14175	2.77685	cd02241	cupin_OxOx			G3DSA:2.60.120.10	Jelly Rolls			Unknown					PTHR31238	GERMIN-LIKE PROTEIN SUBFAMILY 3 MEMBER 3	PF00190	Cupin					SM00835	Cupin_1_3	SSF51182	RmlC-like cupins									PR00325	Germin signature
Mp8g18550.1	-3.76342	0.955106	31.3487	2.16e-08	2.46e-07	8.7352	8.77151	3.56304	5.03187	4.29746	0.428589	0.457543	0.105553	0.330562									Unknown			mobidb-lite	consensus disorder prediction
Mp4g20040.2	-3.79201	2.04962	33.253	8.09e-09	9.91e-08	2.64843	3.28858	2.75535	3.61948	3.18742	0.397467	0.233992	0.0839227	0.238461					G3DSA:3.80.10.10	Ribonuclease Inhibitor			Unknown	KOG4441	Proteins containing BTB/POZ and Kelch domains, involved in regulatory/signal transduction processes; C-term missing; [TR]			PTHR13382	MITOCHONDRIAL ATP SYNTHASE COUPLING FACTOR B	PF07707	BTB And C-terminal Kelch					SM00367	LRR_CC_2	SSF54695	POZ domain
Mp3g01440.1	-3.84899	5.04424	206.888	6.56e-47	9.57e-45	3.74431	3.60326	75.4274	77.7468	76.5871	6.33019	6.68565	3.57388	5.52991					G3DSA:3.30.70.20	-			Unknown					PTHR24960	PHOTOSYSTEM I IRON-SULFUR CENTER-RELATED	PF12617	Iron-Sulfur binding protein C terminal	PS00198	4Fe-4S ferredoxin-type iron-sulfur binding region signature.	PS51379	4Fe-4S ferredoxin-type iron-sulfur binding domain profile.			SSF54862	4Fe-4S ferredoxins
Mp3g09160.1	-3.86258	2.56264	92.1608	7.99e-22	3.64e-20	6.73466	6.93914	25.1018	36.5013	30.8015	2.08459	2.62464	1.87736	2.19553									Unknown
Mp8g02580.1	-3.89999	1.32773	65.9166	4.7e-16	1.34e-14	3.35214	2.47542	5.26039	6.70447	5.98243	0.41549	0.371005	0.42216	0.402885					G3DSA:3.40.47.10	-			Unknown	KOG1389	3-oxoacyl CoA thiolase; C-term missing; [I]			PTHR43853	3-KETOACYL-COA THIOLASE, PEROXISOMAL	PF00108	Thiolase, N-terminal domain	PS00098	Thiolases acyl-enzyme intermediate signature.					SSF53901	Thiolase-like
Mp8g02585.1	-3.89999	1.32773	65.9166	4.7e-16	1.34e-14	5.79999	6.13815	5.26039	6.70447	5.98243	0.41549	0.371005	0.42216	0.402885					G3DSA:3.40.47.10	-			Unknown	KOG1389	3-oxoacyl CoA thiolase; C-term missing; [I]			PTHR43853	3-KETOACYL-COA THIOLASE, PEROXISOMAL	PF00108	Thiolase, N-terminal domain	PS00098	Thiolases acyl-enzyme intermediate signature.					SSF53901	Thiolase-like
Mp8g02610.1	-3.89999	1.32773	65.9166	4.7e-16	1.34e-14	5.41379	5.34157	5.26039	6.70447	5.98243	0.41549	0.371005	0.42216	0.402885					G3DSA:3.40.47.10	-			Unknown	KOG1389	3-oxoacyl CoA thiolase; C-term missing; [I]			PTHR43853	3-KETOACYL-COA THIOLASE, PEROXISOMAL	PF00108	Thiolase, N-terminal domain	PS00098	Thiolases acyl-enzyme intermediate signature.					SSF53901	Thiolase-like
Mp8g02617.1	-3.89999	1.32773	65.9166	4.7e-16	1.34e-14	4.53967	4.76471	5.26039	6.70447	5.98243	0.41549	0.371005	0.42216	0.402885					G3DSA:3.40.47.10	-			Unknown	KOG1389	3-oxoacyl CoA thiolase; C-term missing; [I]			PTHR43853	3-KETOACYL-COA THIOLASE, PEROXISOMAL	PF00108	Thiolase, N-terminal domain	PS00098	Thiolases acyl-enzyme intermediate signature.					SSF53901	Thiolase-like
Mp4g16270.1	-3.93085	3.82741	144.629	2.59e-33	2.14e-31	6.56155	6.74965	16.6442	10.9822	13.8132	0.940522	0.933775	0.900127	0.924808									Unknown
Mp3g14610.1	-3.95816	1.13125	51.5287	7.06e-13	1.46e-11	5.00189	4.98262	2.92287	3.18723	3.05505	0.306785	0.133484	0.156459	0.198909					G3DSA:3.40.50.1820	alpha/beta hydrolase			Unknown					PTHR31479	ALPHA/BETA-HYDROLASES SUPERFAMILY PROTEIN									SSF53474	alpha/beta-Hydrolases
Mp3g09295.1	-3.96007	-0.0286338	46.207	1.06e-11	1.88e-10	7.27315	6.8712	2.74759	2.92776	2.83767	0.186101	0.16303	0.192887	0.180673									Unknown
Mp3g09295_L1.1	-3.96007	-0.0286338	46.207	1.06e-11	1.88e-10	2.23644	1.70108	2.74759	2.92776	2.83767	0.186101	0.16303	0.192887	0.180673									Unknown
Mp3g09295_R2.1	-3.96007	-0.0286338	46.207	1.06e-11	1.88e-10	-2.80912	-0.0238035	2.74759	2.92776	2.83767	0.186101	0.16303	0.192887	0.180673									Unknown
Mp3g09295_R1.1	-3.96007	-0.0286338	46.207	1.06e-11	1.88e-10	4.91142	5.43676	2.74759	2.92776	2.83767	0.186101	0.16303	0.192887	0.180673									Unknown
Mp3g13470.1	-3.97938	3.01992	76.3382	2.39e-18	8.15e-17	2.84799	2.77855	40.2811	25.4994	32.8903	1.52523	2.65234	2.30997	2.16251									Unknown											PS51257	Prokaryotic membrane lipoprotein lipid attachment site profile.
Mp2g08090.1	-4.03168	0.551047	38.4755	5.54e-10	7.99e-09	5.64952	6.31086	7.51415	6.19775	6.85595	0.745472	0.234568	0.319102	0.433047									Unknown			mobidb-lite	consensus disorder prediction
Mp6g14895.1	-4.05027	2.10038	94.0671	3.05e-22	1.44e-20	1.34054	-0.223554	9.4313	10.3928	9.91205	0.708722	0.648348	0.486254	0.614441									Unknown
Mp3g20630.1	-4.05835	1.01475	47.9493	4.37e-12	8.15e-11	-3.23319	-0.408803	29.2749	23.4016	26.3382	1.68025	2.55354	1.01277	1.74885					G3DSA:1.20.1130.10	Photosystem I PsaA/PsaB			Unknown					PTHR30128	OUTER MEMBRANE PROTEIN, OMPA-RELATED	PF00223	Photosystem I psaA/psaB protein							SSF81558	Photosystem I subunits PsaA/PsaB
Mp2g05950.1	-4.06075	7.02979	888.25	3.52e-195	7.83e-192	4.01717	4.18989	168.743	198.482	183.613	11.7554	11.9561	10.0235	11.245					G3DSA:1.25.40.20	-			Unknown	KOG4412	26S proteasome regulatory complex, subunit PSMD10; [O]			PTHR24184	SI:CH211-189E2.2	PF13962	Domain of unknown function			PS50297	Ankyrin repeat region circular profile.	SM00248	ANK_2a	SSF48403	Ankyrin repeat
Mp8g15075.1	-4.09247	5.62597	127.172	1.7e-29	1.16e-27	-2.19419	-0.481975	32.7291	34.8664	33.7978	2.48401	2.61886	1.05761	2.05349					G3DSA:3.80.10.10	Ribonuclease Inhibitor			Unknown	KOG0079	GTP-binding protein H-ray, small G protein superfamily; N-term missing; [R]			PTHR47679	PROTEIN TORNADO 1									SSF52540	P-loop containing nucleoside triphosphate hydrolases					Coil	Coil
Mp5g13870.1	-4.09276	3.58872	118.841	1.13e-27	7.04e-26	4.03541	4.55912	44.4803	26.8798	35.6801	2.3623	2.18719	1.96206	2.17052	cd02241	cupin_OxOx			G3DSA:2.60.120.10	Jelly Rolls			Unknown					PTHR31238	GERMIN-LIKE PROTEIN SUBFAMILY 3 MEMBER 3	PF00190	Cupin					SM00835	Cupin_1_3	SSF51182	RmlC-like cupins									PR00325	Germin signature
Mp6g08380.1	-4.09963	0.676423	37.0236	1.17e-09	1.6e-08	2.56033	4.30203	5.39148	8.44967	6.92058	0.255251	0.741794	0.255832	0.417626									Unknown			mobidb-lite	consensus disorder prediction
Mp4g08500.1	-4.10177	1.6491	44.7982	2.18e-11	3.72e-10	5.50555	5.09964	42.8382	31.0534	36.9458	2.43131	1.14103	3.30234	2.29156									Unknown	KOG4668	NADH dehydrogenase subunits 2, 5, and related proteins; C-term missing; [C]			PTHR22773	NADH DEHYDROGENASE	PF00361	Proton-conducting membrane transporter
Mp7g05880.1	-4.1082	8.15687	569.657	6.67e-126	6.6e-123	5.80179	5.56443	895.599	735.858	815.729	45.9781	51.9033	48.417	48.7661			G3DSA:1.10.3460.10:FF:000001	Chlorophyll a-b binding protein, chloroplastic	G3DSA:1.10.3460.10	Chlorophyll a/b binding protein domain			Unknown					PTHR21649	CHLOROPHYLL A/B BINDING PROTEIN	PF00504	Chlorophyll A-B binding protein							SSF103511	Chlorophyll a-b binding protein
Mp6g02210.1	-4.12381	3.83899	175.318	5.1e-40	5.94e-38	4.25205	4.56854	7.62002	8.6239	8.12196	0.383833	0.458903	0.555787	0.466174					G3DSA:1.25.40.20	-			Unknown	KOG4177	Ankyrin; C-term missing; [M]			PTHR23206	MASK PROTEIN	PF13637	Ankyrin repeats (many copies)			PS50297	Ankyrin repeat region circular profile.	SM00248	ANK_2a	SSF48403	Ankyrin repeat
Mp4g19085.1	-4.1307	-0.690442	25.5483	4.31e-07	3.94e-06	5.47703	5.60979	1.59024	1.94032	1.76528	0.174651	0.139344	0	0.104665									Unknown
MpVg00460.1	-4.1879	0.617077	25.5513	4.31e-07	3.93e-06	6.18716	5.74515	4.00065	1.42889	2.71477	0.266057	0.0853888	0.106439	0.152628									Unknown
Mp5g21486.1	-4.19757	2.1909	97.9359	4.32e-23	2.14e-21	4.42634	4.79261	16.8307	21.457	19.1439	0.949271	1.19834	1.0568	1.06814									Unknown
Mp5g21410.1	-4.19757	2.1909	97.9359	4.32e-23	2.14e-21	6.5763	6.40179	16.8307	21.457	19.1439	0.949271	1.19834	1.0568	1.06814									Unknown
Mp8g16163.1	-4.22058	6.02921	243.748	5.99e-55	1.13e-52	4.39732	4.5019	48.9494	46.06	47.5047	2.66553	3.50938	1.72252	2.63248					G3DSA:3.80.10.10	Ribonuclease Inhibitor			Unknown	KOG0074	GTP-binding ADP-ribosylation factor-like protein ARL3; C-term missing; [R]			PTHR47679	PROTEIN TORNADO 1	PF08477	Ras of Complex, Roc, domain of DAPkinase							SSF52540	P-loop containing nucleoside triphosphate hydrolases
Mp8g04955.1	-4.23749	5.77092	412.466	1.07e-91	5.27e-89	-1.64376	-0.157694	44.4808	36.4418	40.4613	2.51109	2.38273	1.71998	2.2046					G3DSA:3.80.10.10	Ribonuclease Inhibitor			Unknown	KOG0093	GTPase Rab3, small G protein superfamily; C-term missing; [U]	mobidb-lite	consensus disorder prediction	PTHR47679	PROTEIN TORNADO 1	PF08477	Ras of Complex, Roc, domain of DAPkinase							SSF52540	P-loop containing nucleoside triphosphate hydrolases
Mp4g19050.1	-4.36121	-0.913553	32.9443	9.48e-09	1.15e-07	5.15174	4.50509	0.879583	0.758539	0.819061	0.0722607	0.0255139	0.0190616	0.0389454									Unknown															SSF56399	ADP-ribosylation
Mp1g22420.1	-4.37273	0.871723	26.5091	2.62e-07	2.51e-06	4.0769	3.59916	4.98876	10.1797	7.58423	0.0611537	0.588338	0.442765	0.364086									Unknown
Mp8g00230.1	-4.39452	2.41308	42.4734	7.16e-11	1.15e-09	5.73418	4.60518	6.05836	6.55223	6.3053	0.117985	0.263722	0.497534	0.29308									Unknown			mobidb-lite	consensus disorder prediction
Mp8g04890.1	-4.41679	6.04832	141.673	1.15e-32	9.19e-31	3.689	3.64917	46.1681	43.8146	44.9913	2.77639	2.66346	1.11563	2.18516					G3DSA:3.80.10.10	Ribonuclease Inhibitor			Unknown	KOG0995	Centromere-associated protein HEC1; N-term missing; C-term missing; [D]			PTHR47679	PROTEIN TORNADO 1	PF08477	Ras of Complex, Roc, domain of DAPkinase							SSF52540	P-loop containing nucleoside triphosphate hydrolases					Coil	Coil
Mp2g13075.1	-4.45435	4.07876	200.932	1.31e-45	1.8e-43	7.51813	7.22146	15.8069	13.9688	14.8879	0.901913	0.723909	0.475256	0.700359									Unknown			mobidb-lite	consensus disorder prediction
Mp5g06580.1	-4.49817	4.79261	62.7259	2.38e-15	6.35e-14	7.25422	7.19386	1.97829	5.11603	3.54716	0.132403	0.256933	0.0930452	0.160794	cd18793	SF2_C_SNF	G3DSA:3.40.50.300:FF:000871	Chromatin structure-remodeling complex protein SYD	G3DSA:3.40.50.300	-			Unknown	KOG4701	Chitinase; N-term missing; [M]	mobidb-lite	consensus disorder prediction	PTHR10799	SNF2/RAD54 HELICASE FAMILY	PF14619	Snf2-ATP coupling, chromatin remodelling complex			PS51204	HSA domain profile.	SM01314	SnAC_2	SSF52540	P-loop containing nucleoside triphosphate hydrolases					Coil	Coil
Mp2g06610.1	-4.52908	0.979022	62.6488	2.47e-15	6.59e-14	7.1391	5.45524	21.9327	22.348	22.1404	0.777189	1.56005	0.747824	1.02835									Unknown			mobidb-lite	consensus disorder prediction
Mp2g18760.1	-4.54782	6.77093	1038.54	7.54e-228	2.24e-224	5.07697	4.99948	256.13	260.778	258.454	11.1124	12.7229	10.2695	11.3683	cd00161	RICIN			G3DSA:2.80.10.50	-			Unknown															SSF50370	Ricin B-like lectins
Mp3g01450.1	-4.55197	4.06251	136.587	1.48e-31	1.14e-29	5.92991	6.46861	11.4008	9.9289	10.6648	0.433131	0.701623	0.280817	0.471857					G3DSA:3.80.10.10	Ribonuclease Inhibitor			Unknown	KOG0079	GTP-binding protein H-ray, small G protein superfamily; [R]	mobidb-lite	consensus disorder prediction	PTHR47679	PROTEIN TORNADO 1	PF08477	Ras of Complex, Roc, domain of DAPkinase							SSF52540	P-loop containing nucleoside triphosphate hydrolases
Mp5g12260.1	-4.55385	0.128587	52.2943	4.78e-13	1e-11	-1.2073	-1.81527	3.18257	2.91529	3.04893	0.0816968	0.173979	0.130841	0.128839					G3DSA:3.40.50.150	Vaccinia Virus protein VP39			Unknown					PTHR31009	S-ADENOSYL-L-METHIONINE:CARBOXYL METHYLTRANSFERASE FAMILY PROTEIN	PF03492	SAM dependent carboxyl methyltransferase							SSF53335	S-adenosyl-L-methionine-dependent methyltransferases
Mp5g00300.1	-4.56574	-0.76382	37.936	7.31e-10	1.04e-08	3.87537	1.58174	4.7947	4.54615	4.67042	0.125476	0.129989	0.302519	0.185995									Unknown
Mp3g07970.1	-4.62586	5.8651	142.807	6.48e-33	5.24e-31	5.13021	4.37656	23.377	29.8779	26.6274	1.13013	1.62307	0.592418	1.11521	cd09274	RNase_HI_RT_Ty3	G3DSA:3.30.70.270:FF:000020	Transposon Tf2-6 polyprotein-like Protein	G3DSA:3.30.70.270	-			Unknown	KOG4274	Positive cofactor 2 (PC2), subunit of a multiprotein coactivator of RNA polymerase II; N-term missing; C-term missing; [K]	mobidb-lite	consensus disorder prediction	PTHR37984	PROTEIN CBG26694	PF17921	Integrase zinc binding domain			PS50994	Integrase catalytic domain profile.			SSF56672	DNA/RNA polymerases					Coil	Coil
Mp7g01180.1	-4.63878	4.05073	322.632	3.87e-72	1.19e-69	3.92353	4.51666	9.27724	9.48143	9.37933	0.348866	0.436562	0.361223	0.382217									Unknown					PTHR21224	UNCHARACTERIZED
Mp4g01410.1	-4.70508	1.55276	49.3974	2.09e-12	4.06e-11	3.2366	3.59449	3.57673	3.82348	3.70011	0.127638	0.266802	0.0509858	0.148475	cd11064	CYP86A			G3DSA:1.10.630.10	Cytochrome P450			Unknown	KOG0157	Cytochrome P450 CYP4/CYP19/CYP26 subfamilies; [QI]			PTHR24296	CYTOCHROME P450	PF00067	Cytochrome P450							SSF48264	Cytochrome P450									PR00463	E-class P450 group I signature
Mp2g05910.1	-4.84573	2.55134	102.969	3.4e-24	1.79e-22	-3.89756	-0.806008	5.99532	4.1944	5.09486	0.146288	0.170356	0.214413	0.177019			G3DSA:3.30.70.1450:FF:000009	SLC13 family permease	G3DSA:3.30.70.1450	-			Unknown	KOG2639	Sodium sulfate symporter and related arsenite permeases; N-term missing; [P]			PTHR43652	BASIC AMINO ACID ANTIPORTER YFCC-RELATED	PF03600	Citrate transporter			PS51202	RCK C-terminal domain profile.			SSF116726	TrkA C-terminal domain-like
Mp5g17730.1	-4.87192	3.42658	163.158	2.31e-37	2.39e-35	0.575438	1.73406	10.5475	16.2929	13.4202	0.519302	0.390089	0.470657	0.460016					G3DSA:1.10.630.10	Cytochrome P450			Unknown	KOG0156	Cytochrome P450 CYP2 subfamily; [Q]			PTHR24289	STEROID 17-ALPHA-HYDROXYLASE/17,20 LYASE	PF00067	Cytochrome P450	PS00086	Cytochrome P450 cysteine heme-iron ligand signature.					SSF48264	Cytochrome P450									PR00463	E-class P450 group I signature
Mp2g16000.1	-4.90114	3.08396	181.573	2.2e-41	2.64e-39	2.86117	3.35863	8.33918	9.66544	9.00231	0.370461	0.302135	0.247793	0.306796					G3DSA:4.10.375.10	-			Unknown			mobidb-lite	consensus disorder prediction	PTHR11771	LIPOXYGENASE	PF01477	PLAT/LH2 domain	PS00711	Lipoxygenases iron-binding region signature 1.	PS51393	Lipoxygenase iron-binding catalytic domain profile.	SM00308	LH2_4	SSF49723	Lipase/lipooxygenase domain (PLAT/LH2 domain)									PR00468	Plant lipoxygenase signature
Mp3g10220.1	-4.90155	-1.07936	35.2445	2.91e-09	3.8e-08	-2.59996	3.61483	1.80649	1.74131	1.7739	0	0.0613078	0.0928224	0.0513767									Unknown
Mp4g13545.1	-4.9025	2.74732	77.745	1.17e-18	4.14e-17	5.06697	5.23945	5.28643	6.22638	5.7564	0.305839	0.213215	0.0798135	0.199623					G3DSA:3.80.10.10	Ribonuclease Inhibitor			Unknown	KOG4308	LRR-containing protein; C-term missing; [S]			PTHR47679	PROTEIN TORNADO 1									SSF52540	P-loop containing nucleoside triphosphate hydrolases
Mp3g20170.1	-4.91109	1.031	27.4715	1.59e-07	1.61e-06	3.05633	3.66011	5.49702	3.91316	4.70509	0	0.252851	0.211432	0.154761					G3DSA:3.40.50.1820	alpha/beta hydrolase			Unknown	KOG2100	Dipeptidyl aminopeptidase; N-term missing; C-term missing; [O]			PTHR42776	SERINE PEPTIDASE S9 FAMILY MEMBER
Mp1g10610.1	-4.92171	-1.46977	24.129	9.01e-07	7.67e-06	5.86648	6.04546	1.04521	0.622533	0.833871	0.0755429	0	0	0.025181									Unknown			mobidb-lite	consensus disorder prediction
Mp8g04945.1	-4.97835	5.41364	548.989	2.09e-121	1.77e-118	6.86008	6.81947	52.6745	48.928	50.8013	1.36592	1.93605	1.62475	1.64224					G3DSA:3.80.10.10	Ribonuclease Inhibitor			Unknown			mobidb-lite	consensus disorder prediction	PTHR47679	PROTEIN TORNADO 1									SSF52047	RNI-like
Mp2g18790.1	-5.00167	6.22045	146.929	8.13e-34	6.89e-32	7.59054	8.33117	189.153	87.762	138.458	4.23602	3.97286	5.06295	4.42394	cd00161	RICIN			G3DSA:2.80.10.50	-			Unknown															SSF50370	Ricin B-like lectins
Mp6g03067.1	-5.008	5.63707	624.367	8.39e-138	9.34e-135	5.10398	5.11137	35.922	34.6264	35.2742	1.24733	1.29842	0.837591	1.12778					G3DSA:3.80.10.10	Ribonuclease Inhibitor			Unknown	KOG0079	GTP-binding protein H-ray, small G protein superfamily; N-term missing; [R]			PTHR47679	PROTEIN TORNADO 1	PF08477	Ras of Complex, Roc, domain of DAPkinase							SSF52540	P-loop containing nucleoside triphosphate hydrolases					Coil	Coil
Mp5g11310.1	-5.07361	3.13983	60.9493	5.86e-15	1.51e-13	3.27103	3.49024	20.8216	6.92423	13.8729	0.333383	0.404797	0.515583	0.417921									Unknown	KOG1116	Sphingosine kinase, involved in sphingolipid metabolism; C-term missing; [IT]
Mp5g19850.1	-5.13807	3.87817	145.283	1.86e-33	1.55e-31	2.39216	3.23484	12.7725	14.3755	13.574	0.530177	0.483356	0.188257	0.400597					G3DSA:3.40.50.300	-			Unknown	KOG1243	Protein kinase; N-term missing; [R]	mobidb-lite	consensus disorder prediction	PTHR45644	AAA ATPASE, PUTATIVE (AFU_ORTHOLOGUE AFUA_2G12920)-RELATED-RELATED															Coil	Coil
Mp3g02340.1	-5.16123	-0.855956	31.9239	1.6e-08	1.87e-07	5.40323	3.64569	1.17531	2.3336	1.75446	0.0459953	0.0977839	0	0.0479264									Unknown
Mp2g06080.1	-5.16933	-1.92279	25.679	4.03e-07	3.7e-06	5.61628	5.53721	0.548995	0.523814	0.536404	0	0.0369655	0	0.0123218									Unknown			mobidb-lite	consensus disorder prediction
Mp7g15435.1	-5.19386	3.36486	222.297	2.85e-50	4.54e-48	6.08936	5.79195	7.76762	7.02164	7.39463	0.179179	0.245498	0.1909	0.205192					G3DSA:3.80.10.10	Ribonuclease Inhibitor			Unknown	KOG0079	GTP-binding protein H-ray, small G protein superfamily; N-term missing; [R]			PTHR47679	PROTEIN TORNADO 1	PF08477	Ras of Complex, Roc, domain of DAPkinase							SSF52540	P-loop containing nucleoside triphosphate hydrolases					Coil	Coil
Mp7g06780.1	-5.19974	7.90391	845.434	7.15e-186	1.41e-182	4.93501	5.16151	861.848	946.248	904.048	24.8565	23.0355	27.7736	25.2219			G3DSA:1.10.3460.10:FF:000001	Chlorophyll a-b binding protein, chloroplastic	G3DSA:1.10.3460.10	Chlorophyll a/b binding protein domain			Unknown					PTHR21649	CHLOROPHYLL A/B BINDING PROTEIN	PF00504	Chlorophyll A-B binding protein							SSF103511	Chlorophyll a-b binding protein
Mp4g14840.1	-5.20157	2.49999	124.668	6.02e-29	3.97e-27	-0.138853	0.63023	13.8129	20.5896	17.2013	0.510892	0.548446	0.374753	0.47803					G3DSA:1.10.287.700	Helix hairpin bin			Unknown	KOG4744	Uncharacterized conserved protein; N-term missing; [S]	mobidb-lite	consensus disorder prediction	PTHR47877	LATE EMBRYOGENESIS ABUNDANT DOMAIN-CONTAINING PROTEIN / LEA DOMAIN-CONTAINING PROTEIN
Mp1g29480.1	-5.22166	7.37788	654.081	2.89e-144	3.68e-141	2.5056	2.92176	136.211	109.327	122.769	3.543	3.9375	2.66577	3.38209	cd14066	STKc_IRAK	G3DSA:3.80.10.10:FF:000041	LRR receptor-like serine/threonine-protein kinase ERECTA	G3DSA:3.80.10.10	Ribonuclease Inhibitor			Unknown	KOG1187	Serine/threonine protein kinase; [T]			PTHR45631	OS07G0107800 PROTEIN-RELATED	PF12819	Malectin-like domain	PS00108	Serine/Threonine protein kinases active-site signature.	PS50011	Protein kinase domain profile.	SM00220	serkin_6	SSF56112	Protein kinase-like (PK-like)
Mp5g21660.1	-5.25313	5.98067	278.67	1.46e-62	3.57e-60	7.78564	7.49308	225.269	418.315	321.792	8.98252	7.59052	9.32034	8.63113									Unknown			mobidb-lite	consensus disorder prediction
Mp6g13965.1	-5.26102	0.263393	31.2329	2.29e-08	2.6e-07	6.481	6.62565	0.630489	1.62688	1.12868	0.0511974	0	0.030699	0.0272988									Unknown					PTHR30509	P-HYDROXYBENZOIC ACID EFFLUX PUMP SUBUNIT-RELATED	PF04632	Fusaric acid resistance protein family													Coil	Coil
Mp7g18400.1	-5.44351	4.96381	489.787	1.59e-108	1.01e-105	2.37147	2.98271	19.5301	22.1275	20.8288	0.474161	0.637905	0.364438	0.492168					G3DSA:3.80.10.10	Ribonuclease Inhibitor			Unknown	KOG4308	LRR-containing protein; N-term missing; C-term missing; [S]	mobidb-lite	consensus disorder prediction	PTHR47679	PROTEIN TORNADO 1	PF16095	C-terminal of Roc, COR, domain							SSF52540	P-loop containing nucleoside triphosphate hydrolases
Mp1g29000.1	-5.48386	1.62189	61.5622	4.29e-15	1.12e-13	7.60243	7.43409	10.1957	6.55462	8.37516	0.152729	0.0816016	0.305707	0.180013									Unknown
Mp8g16169.1	-5.52675	3.49708	94.991	1.91e-22	9.15e-21	4.13497	1.27297	7.45607	7.55318	7.50462	0.279641	0.166807	0.0610744	0.169174					G3DSA:3.80.10.10	Ribonuclease Inhibitor			Unknown	KOG4308	LRR-containing protein; C-term missing; [S]	mobidb-lite	consensus disorder prediction	PTHR47679	PROTEIN TORNADO 1									SSF52540	P-loop containing nucleoside triphosphate hydrolases					Coil	Coil
Mp2g05040.1	-5.54115	-1.6208	26.6868	2.39e-07	2.31e-06	3.16893	2.87856	3.3314	1.85353	2.59246	0.138738	0	0	0.046246					G3DSA:3.40.50.720	-			Unknown	KOG1502	Flavonol reductase/cinnamoyl-CoA reductase; C-term missing; [V]			PTHR43349	PINORESINOL REDUCTASE-RELATED	PF05368	NmrA-like family							SSF51735	NAD(P)-binding Rossmann-fold domains
Mp2g04160.1	-5.54748	-1.63441	31.4969	2e-08	2.29e-07	7.52882	7.81436	0.42269	0.437324	0.430007	0	0.0226612	0	0.00755373					G3DSA:4.10.280.10	-			Unknown	KOG1319	bHLHZip transcription factor BIGMAX; N-term missing; C-term missing; [K]	mobidb-lite	consensus disorder prediction	PTHR46684	TRANSCRIPTION FACTOR FAMA	PF00010	Helix-loop-helix DNA-binding domain			PS50888	Myc-type, basic helix-loop-helix (bHLH) domain profile.	SM00353	finulus	SSF47459	HLH, helix-loop-helix DNA-binding domain					Coil	Coil
Mp6g14900.1	-5.56541	2.67027	150.442	1.39e-34	1.24e-32	4.45114	3.96648	4.04945	3.95734	4.0034	0.0641163	0.123349	0.0707242	0.0860632			G3DSA:3.80.10.10:FF:000129	Leucine-rich repeat receptor-like kinase	G3DSA:3.80.10.10	Ribonuclease Inhibitor			Unknown	KOG0618	Serine/threonine phosphatase 2C containing leucine-rich repeats, similar to SCN circadian oscillatory protein (SCOP); C-term missing; [T]	mobidb-lite	consensus disorder prediction	PTHR48052	UNNAMED PRODUCT	PF08263	Leucine rich repeat N-terminal domain					SM00369	LRR_typ_2	SSF52058	L domain-like
Mp1g02150.1	-5.57056	3.85448	274.23	1.36e-61	3.22e-59	6.41701	5.99238	16.4933	14.193	15.3431	0.421554	0.343498	0.232457	0.332503					G3DSA:1.25.40.20	-			Unknown	KOG4412	26S proteasome regulatory complex, subunit PSMD10; C-term missing; [O]	mobidb-lite	consensus disorder prediction	PTHR24198	ANKYRIN REPEAT AND PROTEIN KINASE DOMAIN-CONTAINING PROTEIN	PF13637	Ankyrin repeats (many copies)			PS50297	Ankyrin repeat region circular profile.	SM00248	ANK_2a	SSF48403	Ankyrin repeat
Mp2g19660.1	-5.6333	0.833845	75.7797	3.17e-18	1.07e-16	-0.216994	-0.496151	2.94472	4.03566	3.49019	0.0806636	0.0862864	0.0430279	0.0699926	cd20618	CYP71_clan	G3DSA:1.10.630.10:FF:000126	Predicted protein	G3DSA:1.10.630.10	Cytochrome P450			Unknown	KOG0156	Cytochrome P450 CYP2 subfamily; [Q]			PTHR47944	CYTOCHROME P450 98A9	PF00067	Cytochrome P450	PS00086	Cytochrome P450 cysteine heme-iron ligand signature.					SSF48264	Cytochrome P450									PR00463	E-class P450 group I signature
Mp2g21610.2	-5.63485	1.33011	52.5127	4.27e-13	9.01e-12	8.6158	7.56793	3.05336	2.86028	2.95682	0.0721354	0	0.0941437	0.0554264									Unknown			mobidb-lite	consensus disorder prediction
Mp4g13262.1	-5.64207	7.07698	779.742	1.37e-171	2.22e-168	1.92418	2.82537	116.777	114.457	115.617	2.71954	2.7202	1.71262	2.38412					G3DSA:3.80.10.10	Ribonuclease Inhibitor			Unknown	KOG0095	GTPase Rab30, small G protein superfamily; N-term missing; C-term missing; [U]			PTHR47679	PROTEIN TORNADO 1	PF08477	Ras of Complex, Roc, domain of DAPkinase							SSF52540	P-loop containing nucleoside triphosphate hydrolases
Mp3g24080.1	-5.7065	-0.0285518	38.9625	4.32e-10	6.29e-09	5.53854	5.41823	2.40403	5.00774	3.70588	0.156793	0	0.0418792	0.0662241					G3DSA:1.10.1280.10	-			Unknown					PTHR11474	TYROSINASE FAMILY MEMBER	PF12143	Protein of unknown function (DUF_B2219)	PS00498	Tyrosinase and hemocyanins CuB-binding region signature.					SSF48056	Di-copper centre-containing domain
Mp2g22980.2	-5.71652	-0.843681	39.086	4.06e-10	5.93e-09	7.53762	7.32551	1.34552	1.94943	1.64748	0	0	0.0685737	0.0228579					G3DSA:3.40.50.1820	alpha/beta hydrolase			Unknown	KOG1454	Predicted hydrolase/acyltransferase (alpha/beta hydrolase superfamily); [R]			PTHR45763	HYDROLASE, ALPHA/BETA FOLD FAMILY PROTEIN, EXPRESSED-RELATED	PF00561	alpha/beta hydrolase fold							SSF53474	alpha/beta-Hydrolases
Mp2g23830.1	-5.74909	0.0182459	54.0342	1.97e-13	4.39e-12	4.94777	5.37227	1.76512	1.79517	1.78015	0	0.0263183	0.0590051	0.0284411									Unknown					PTHR31960	F-BOX PROTEIN PP2-A15
Mp8g14575.1	-5.93845	3.945	246.277	1.68e-55	3.26e-53	1.17919	-2.42607	10.4882	10.1108	10.2995	0.164577	0.261073	0.0983685	0.174673					G3DSA:3.80.10.10	Ribonuclease Inhibitor			Unknown	KOG0079	GTP-binding protein H-ray, small G protein superfamily; [R]			PTHR47679	PROTEIN TORNADO 1									SSF52540	P-loop containing nucleoside triphosphate hydrolases					Coil	Coil
Mp8g17950.1	-6.01665	-0.539888	45.1122	1.86e-11	3.21e-10	4.86088	4.88678	1.60598	1.36731	1.48664	0.0621512	0	0	0.0207171	cd20618	CYP71_clan	G3DSA:1.10.630.10:FF:000126	Predicted protein	G3DSA:1.10.630.10	Cytochrome P450			Unknown	KOG0156	Cytochrome P450 CYP2 subfamily; [Q]			PTHR47944	CYTOCHROME P450 98A9	PF00067	Cytochrome P450	PS00086	Cytochrome P450 cysteine heme-iron ligand signature.					SSF48264	Cytochrome P450									PR00465	E-class P450 group IV signature
Mp5g17165.1	-6.02139	3.37768	162.001	4.13e-37	4.18e-35	4.08784	3.80242	21.4576	35.8937	28.6757	0.52489	0.279756	0.510288	0.438311	cd02877	GH18_hevamine_XipI_class_III			G3DSA:3.30.60.10	-			Unknown	KOG4701	Chitinase; C-term missing; [M]			PTHR45708	ENDOCHITINASE	PF00704	Glycosyl hydrolases family 18	PS01095	Glycosyl hydrolases family 18 (GH18) active site signature.	PS51910	Glycosyl hydrolases family 18 (GH18) domain profile.	SM00270	ChitinBD_3	SSF57016	Plant lectins/antimicrobial peptides
Mp4g19110.1	-6.06331	-1.20889	40.3697	2.1e-10	3.18e-09	4.76716	4.61958	0.556446	0.602778	0.579612	0	0.021299	0	0.00709967									Unknown
Mp7g13180.1	-6.06587	2.30741	148.448	3.79e-34	3.27e-32	-2.75898	-0.406301	9.27744	8.60367	8.94055	0.124427	0.133721	0.139538	0.132562	cd00028	B_lectin	G3DSA:3.20.20.80:FF:000010	glucan endo-1,3-beta-glucosidase, basic	G3DSA:3.20.20.80	Glycosidases			Unknown					PTHR32227	GLUCAN ENDO-1,3-BETA-GLUCOSIDASE BG1-RELATED-RELATED	PF00332	Glycosyl hydrolases family 17	PS00587	Glycosyl hydrolases family 17 signature.	PS50927	Bulb-type lectin domain profile.	SM00108	blect_4	SSF51445	(Trans)glycosidases
Mp6g17550.1	-6.10231	-0.28069	47.1733	6.5e-12	1.19e-10	5.15464	4.3423	1.3462	2.42377	1.88498	0.0370389	0.0404099	0	0.0258163					G3DSA:1.10.510.10	Transferase(Phosphotransferase) domain 1			Unknown	KOG1187	Serine/threonine protein kinase; N-term missing; [T]			PTHR47973	CYSTEINE-RICH RECEPTOR-LIKE PROTEIN KINASE 3	PF00069	Protein kinase domain			PS50011	Protein kinase domain profile.			SSF56112	Protein kinase-like (PK-like)
Mp8g00230.3	-6.14343	-0.936753	26.0465	3.33e-07	3.12e-06	5.07322	5.21356	1.05158	0.317781	0.684681	0.0237246	0	0	0.0079082									Unknown			mobidb-lite	consensus disorder prediction
Mp7g15430.2	-6.14576	-1.10135	30.1155	4.07e-08	4.48e-07	6.45416	6.58822	1.23929	0.518671	0.878981	0	0.0309881	0	0.0103294									Unknown
Mp4g14850.1	-6.15957	-0.455563	37.5251	9.02e-10	1.26e-08	6.09309	5.07993	1.62424	4.24639	2.93532	0.0554394	0	0.0444314	0.0332903									Unknown	KOG4840	Predicted hydrolases or acyltransferases (alpha/beta hydrolase superfamily); N-term missing; C-term missing; [R]
Mp5g18400.1	-6.18693	-0.427738	39.3512	3.54e-10	5.25e-09	3.81565	4.04298	1.68713	4.13242	2.90977	0.0539323	0	0.0432198	0.032384					G3DSA:2.40.480.10	-			Unknown							PF03018	Dirigent-like protein
Mp3g03040.2	-6.26374	0.184026	38.0647	6.84e-10	9.75e-09	5.64759	5.36536	2.74548	1.52647	2.13598	0.0796651	0	0	0.026555					G3DSA:3.30.710.10	Potassium Channel Kv1.1; Chain A			Unknown	KOG4441	Proteins containing BTB/POZ and Kelch domains, involved in regulatory/signal transduction processes; C-term missing; [TR]					PF21536	Kelch-like protein 33-like, BTB/POZ domain			PS50097	BTB domain profile.			SSF54695	POZ domain
Mp5g18930.1	-6.29932	-0.290705	51.3465	7.74e-13	1.58e-11	3.83098	5.12115	2.12221	2.61872	2.37046	0.0811881	0	0	0.0270627									Unknown	KOG1121	Tam3-transposase (Ac family); C-term missing; [L]			PTHR46169	DNA REPLICATION-RELATED ELEMENT FACTOR, ISOFORM A	PF04937	Protein of unknown function (DUF 659)							SSF53098	Ribonuclease H-like
Mp2g10850.1	-6.43227	-0.150622	54.5954	1.48e-13	3.35e-12	7.0841	7.4774	1.31898	1.26749	1.29323	0	0.0428388	0	0.0142796									Unknown	KOG1952	Transcription factor NF-X1, contains NFX-type Zn2+-binding and R3H domains; N-term missing; C-term missing; [K]			PTHR12360	NUCLEAR TRANSCRIPTION FACTOR, X-BOX BINDING 1 NFX1
Mp6g09290.1	-6.44306	4.07127	389.115	1.29e-86	5.74e-84	4.93828	4.55958	126.874	157.872	142.373	1.43137	1.60916	2.01327	1.6846									Unknown
Mp5g06660.1	-6.54033	2.00798	122.392	1.89e-28	1.21e-26	3.88344	3.79469	34.9098	34.3015	34.6056	0.48862	0.126646	0.490822	0.368696									Unknown
Mp4g03550.1	-6.54755	-0.784937	49.7939	1.71e-12	3.36e-11	6.41844	5.58472	1.45673	1.51773	1.48723	0.0368265	0	0	0.0122755									Unknown
Mp6g04360.1	-6.60627	-2.23355	26.7252	2.35e-07	2.26e-06	4.09485	3.90119	3.18546	4.66908	3.92727	0	0	0	0									Unknown
Mp5g03240.1	-6.84414	2.81349	195.351	2.16e-44	2.87e-42	3.49482	2.79504	12.3299	10.8821	11.606	0.0734877	0.109056	0.115133	0.0992256					G3DSA:1.10.630.10	Cytochrome P450			Unknown	KOG0156	Cytochrome P450 CYP2 subfamily; [Q]			PTHR24289	STEROID 17-ALPHA-HYDROXYLASE/17,20 LYASE	PF00067	Cytochrome P450	PS00086	Cytochrome P450 cysteine heme-iron ligand signature.					SSF48264	Cytochrome P450									PR00463	E-class P450 group I signature
Mp7g08740.1	-6.92846	-1.97159	28.9119	7.57e-08	8.07e-07	0.797556	2.35049	0.700211	0.409645	0.554928	0	0	0	0					G3DSA:3.30.40.10	Zinc/RING finger domain, C3HC4 (zinc finger)			Unknown							PF04564	U-box domain							SSF57850	RING/U-box
Mp8g12610.1	-7.00017	-1.92603	31.8077	1.7e-08	1.97e-07	-2.66307	0.778864	0.260262	0.198856	0.229559	2.14e-10	0	1.18e-09	4.65e-10									Unknown			mobidb-lite	consensus disorder prediction
Mp2g09850.3	-7.03101	-1.91558	33.0716	8.88e-09	1.08e-07	1.79482	1.55444	0.227013	0.265189	0.246101	0	0	0	0									Unknown			mobidb-lite	consensus disorder prediction
Mp1g28810.1	-7.03562	-1.9294	29.9473	4.44e-08	4.86e-07	0.145279	-1.47427	0.526661	1.02688	0.776771	0	0	0	0	cd20215	PFM_LSL-like			G3DSA:2.80.10.50	-			Unknown					PTHR39244	NATTERIN-4	PF03318	Clostridium epsilon toxin ETX/Bacillus mosquitocidal toxin MTX2							SSF56973	Aerolisin/ETX pore-forming domain
Mp5g09955.1	-7.07387	-1.88783	33.0596	8.94e-09	1.08e-07	2.26356	2.36615	3.20154	4.78466	3.9931	0	0	0	0									Unknown	KOG3675	Dipeptidyl peptidase III; C-term missing; [R]
Mp4g21760.2	-7.16943	-1.6898	36.323	1.67e-09	2.27e-08	4.9336	4.06974	0.17983	0.24689	0.21336	0	0	0.000382403	0.000127468	cd14473	FERM_B-lobe			G3DSA:3.10.20.90	-			Unknown	KOG4813	Translation initiation factor eIF3, p35 subunit; C-term missing; [J]	mobidb-lite	consensus disorder prediction	PTHR22692	MYOSIN VII, XV	PF00788	Ras association (RalGDS/AF-6) domain			PS51016	MyTH4 domain profile.	SM00295	B41_5	SSF54236	Ubiquitin-like
Mp4g20630.1	-7.24489	-1.7182	31.0809	2.47e-08	2.8e-07	-0.660285	0.728021	10.8416	5.85617	8.34888	0	0	0	0									Unknown					PTHR37235	ZINC METALLOPROTEINASE AUREOLYSIN
Mp4g12590.1	-7.24595	-1.7565	34.7059	3.83e-09	4.93e-08	3.39098	3.4326	2.49108	4.13208	3.31158	0	0	0	0					G3DSA:3.40.50.1820	alpha/beta hydrolase			Unknown	KOG4840	Predicted hydrolases or acyltransferases (alpha/beta hydrolase superfamily); N-term missing; C-term missing; [R]			PTHR31591	UPF0613 PROTEIN PB24D3.06C	PF08538	Protein of unknown function (DUF1749)							SSF53474	alpha/beta-Hydrolases
Mp8g14480.1	-7.40563	6.34266	146.623	9.49e-34	7.97e-32	6.69025	-3.68172	51.8637	58.6352	55.2495	0.449664	0.47295	0.0998436	0.340819					G3DSA:3.80.10.10	Ribonuclease Inhibitor			Unknown					PTHR47679	PROTEIN TORNADO 1									SSF52540	P-loop containing nucleoside triphosphate hydrolases					Coil	Coil
Mp8g04767.1	-7.45307	5.14744	73.708	9.06e-18	2.97e-16	2.76998	3.63212	53.7825	43.5431	48.6628	0.533002	0.305788	0.0389392	0.292576					G3DSA:3.80.10.10	Ribonuclease Inhibitor			Unknown					PTHR47679	PROTEIN TORNADO 1									SSF52047	RNI-like
Mp5g21590.2	-7.96843	-1.14396	47.177	6.49e-12	1.18e-10	6.61532	5.38725	0.460777	0.661242	0.56101	0	0	0	0									Unknown
Mp4g19060.1	-7.99263	0.566766	78.4785	8.09e-19	2.9e-17	5.96962	6.48147	3.0858	4.37411	3.72995	0	0	0.0270944	0.00903147									Unknown
Mp6g02910.1	-7.99384	1.33638	103.545	2.54e-24	1.35e-22	-3.89756	-0.0344817	6.13399	5.92281	6.0284	0	0	0.0515819	0.017194									Unknown
Mp6g03020.1	-8.0879	4.29571	542.525	5.32e-120	4.31e-117	6.3765	6.33439	84.4469	94.6509	89.5489	0.371953	0.458857	0.198806	0.343205									Unknown
Mp6g02250.1	-8.1051	1.95857	107.934	2.78e-25	1.54e-23	-2.78127	4.9533	4.51111	6.46593	5.48852	0.0562398	0	0	0.0187466					G3DSA:1.25.40.20	-			Unknown	KOG4177	Ankyrin; C-term missing; [M]			PTHR23206	MASK PROTEIN	PF12796	Ankyrin repeats (3 copies)			PS50297	Ankyrin repeat region circular profile.	SM00248	ANK_2a	SSF48403	Ankyrin repeat
Mp2g13890.1	-8.1798	-0.942065	53.5251	2.55e-13	5.56e-12	0.528566	-0.869951	1.87389	1.84127	1.85758	0	0	0	0					G3DSA:2.60.110.10	Thaumatin			Unknown					PTHR31013	THAUMATIN FAMILY PROTEIN-RELATED	PF00314	Thaumatin family			PS51367	Thaumatin family profile.	SM00205	tha2	SSF49870	Osmotin, thaumatin-like protein							PIRSF002703	PR5	PR00347	Pathogenesis-related protein signature
Mp3g01920.1	-8.20145	-0.915086	51.4909	7.19e-13	1.48e-11	4.55096	4.82424	0.877361	0.678034	0.777698	0	0	0	0	cd00054	EGF_CA	G3DSA:2.10.25.10:FF:000038	Fibrillin 2	G3DSA:3.30.200.20	Phosphorylase Kinase; domain 1			Unknown	KOG1214	Nidogen and related basement membrane protein proteins; N-term missing; C-term missing; [MW]			PTHR46008	LEAF RUST 10 DISEASE-RESISTANCE LOCUS RECEPTOR-LIKE PROTEIN KINASE-LIKE 1.4	PF07714	Protein tyrosine and serine/threonine kinase	PS01187	Calcium-binding EGF-like domain signature.	PS50026	EGF-like domain profile.	SM00220	serkin_6	SSF57196	EGF/Laminin
Mp6g14850.1	-8.26742	0.853562	93.1838	4.77e-22	2.2e-20	4.28522	4.31131	6.69975	6.29614	6.49794	0.0491142	0	0	0.0163714									Unknown
Mp6g03040.5	-8.28906	-0.788218	26.0083	3.4e-07	3.17e-06	6.15477	6.25514	0.952079	0.148286	0.550183	0	0	0	0									Unknown
Mp2g22880.2	-8.48874	-0.653927	57.4922	3.39e-14	8.1e-13	5.59175	6.44378	0.740742	0.590977	0.66586	0	0	0	0									Unknown	KOG0835	Cyclin L; N-term missing; [R]	mobidb-lite	consensus disorder prediction	PTHR37695	RECOMBINATION INITIATION DEFECTS 3-RELATED
Mp6g09560.1	-8.53802	-0.626159	57.9097	2.74e-14	6.64e-13	3.04416	3.3353	18.9134	29.0099	23.9616	0	0	0	0									Unknown
Mp3g13150.1	-8.55649	3.04679	136.415	1.62e-31	1.24e-29	6.29009	5.61605	12.9803	9.12567	11.053	0	0	0.0716635	0.0238878					G3DSA:1.50.10.160	-			Unknown			mobidb-lite	consensus disorder prediction	PTHR31739	ENT-COPALYL DIPHOSPHATE SYNTHASE, CHLOROPLASTIC	PF03936	Terpene synthase family, metal binding domain							SSF48576	Terpenoid synthases					Coil	Coil
Mp8g02690.1	-8.73975	-0.409482	53.5068	2.58e-13	5.61e-12	5.23795	4.72096	13.6091	8.29988	10.9545	0	0	0	0									Unknown					PTHR35567	MALATE DEHYDROGENASE (AFU_ORTHOLOGUE AFUA_2G13800)
Mp6g14620.1	-8.74956	-0.430652	59.9623	9.67e-15	2.43e-13	6.44044	5.85035	1.05138	1.62147	1.33642	0	0	0	0									Unknown	KOG0109	RNA-binding protein LARK, contains RRM and retroviral-type Zn-finger domains; N-term missing; [AR]	mobidb-lite	consensus disorder prediction			PF14111	Domain of unknown function (DUF4283)			PS50158	Zinc finger CCHC-type profile.
Mp6g20250.1	-8.78841	-0.385999	65.8907	4.77e-16	1.36e-14	5.71503	5.66469	2.22711	2.6781	2.45261	0	0	0	0									Unknown															SSF53098	Ribonuclease H-like
Mp4g08020.2	-8.8906	-0.282339	68.3738	1.35e-16	4.05e-15	6.85756	7.39711	2.58653	2.43694	2.51173	0	0	0	0					G3DSA:3.40.50.1820	alpha/beta hydrolase			Unknown	KOG2029	Uncharacterized conserved protein; N-term missing; [S]			PTHR48182	PROTEIN SERAC1									SSF53474	alpha/beta-Hydrolases
Mp3g12700.1	-8.973	2.84117	220.611	6.66e-50	1.05e-47	4.66188	5.3562	15.4046	14.7555	15.08	0.0570195	0.0305884	0	0.0292026					G3DSA:3.90.1410.10	set domain protein methyltransferase, domain 1			Unknown	KOG1338	Uncharacterized conserved protein; N-term missing; [S]													SSF82199	SET domain					Coil	Coil
Mp7g16800.2	-9.10807	-0.131883	28.3106	1.03e-07	1.07e-06	7.96961	7.36031	0.196513	1.73944	0.967977	0	0	0	0	cd18794	SF2_C_RecQ	G3DSA:3.40.50.300:FF:002061	RecQ family DNA helicase	G3DSA:3.40.50.300	-			Unknown	KOG0351	ATP-dependent DNA helicase; N-term missing; C-term missing; [L]	mobidb-lite	consensus disorder prediction	PTHR13710	DNA HELICASE RECQ FAMILY MEMBER	PF16124	RecQ zinc-binding			PS51194	Superfamilies 1 and 2 helicase C-terminal domain profile.	SM00490	helicmild6	SSF52540	P-loop containing nucleoside triphosphate hydrolases			TIGR00614	RecQ family ATP-dependent DNA helicase
Mp3g09410.4	-9.14323	-0.0494997	73.1614	1.19e-17	3.87e-16	9.87561	10.1164	2.69608	3.46967	3.08288	0	0	0	0					G3DSA:3.40.50.1820	alpha/beta hydrolase			Unknown	KOG4409	Predicted hydrolase/acyltransferase (alpha/beta hydrolase superfamily); N-term missing; C-term missing; [R]			PTHR10992	METHYLESTERASE FAMILY MEMBER	PF12697	Alpha/beta hydrolase family							SSF53474	alpha/beta-Hydrolases
Mp5g02740.2	-9.21136	0.0106725	69.1384	9.18e-17	2.79e-15	5.24461	4.90229	1.66657	2.60653	2.13655	0	0	0	0					G3DSA:3.40.50.1820	alpha/beta hydrolase			Unknown			mobidb-lite	consensus disorder prediction	PTHR34127	OS04G0405600 PROTEIN	PF07082	Protein of unknown function (DUF1350)							SSF53474	alpha/beta-Hydrolases
Mp4g16524.1	-9.22443	0.0391169	74.768	5.29e-18	1.76e-16	2.06032	2.95816	5.98944	5.21435	5.60189	0	0	0	0					G3DSA:1.25.40.10	Tetratricopeptide repeat domain			Unknown	KOG0553	TPR repeat-containing protein; N-term missing; C-term missing; [R]			PTHR45831	LD24721P	PF13432	Tetratricopeptide repeat			PS50005	TPR repeat profile.			SSF48452	TPR-like
Mp6g03030.1	-9.2697	0.0713603	75.1412	4.38e-18	1.47e-16	2.7649	2.97669	3.123	4.21144	3.66722	0	0	0	0									Unknown			mobidb-lite	consensus disorder prediction
Mp4g22580.5	-9.2756	0.558427	50.4422	1.23e-12	2.44e-11	4.80891	5.05818	0.460364	1.55971	1.01004	0	4.09e-08	0.00124555	0.000415197					G3DSA:3.90.1640.10	-			Unknown	KOG4129	Exopolyphosphatases and related proteins; C-term missing; [C]	mobidb-lite	consensus disorder prediction	PTHR12112	BNIP - RELATED									SSF64182	DHH phosphoesterases
Mp6g14900.2	-9.33535	2.49656	149.431	2.31e-34	2.03e-32	5.87472	5.72227	5.41023	3.6898	4.55002	0.0183452	0	0	0.00611507			G3DSA:3.80.10.10:FF:000129	Leucine-rich repeat receptor-like kinase	G3DSA:3.80.10.10	Ribonuclease Inhibitor			Unknown	KOG0618	Serine/threonine phosphatase 2C containing leucine-rich repeats, similar to SCN circadian oscillatory protein (SCOP); C-term missing; [T]	mobidb-lite	consensus disorder prediction	PTHR48052	UNNAMED PRODUCT	PF08263	Leucine rich repeat N-terminal domain					SM00369	LRR_typ_2	SSF52058	L domain-like
Mp6g20910.2	-9.45134	0.270467	62.7901	2.3e-15	6.17e-14	-0.758207	-0.282253	1.31169	0.677761	0.994726	0	9.56e-10	1.62e-07	5.45e-08									Unknown	KOG0161	Myosin class II heavy chain; N-term missing; C-term missing; [Z]	mobidb-lite	consensus disorder prediction																	Coil	Coil
Mp5g19819.1	-9.46049	0.280986	60.3391	7.98e-15	2.02e-13	5.46516	4.96442	2.68203	1.29661	1.98932	0	0	0	0					G3DSA:3.40.50.2000	Glycogen Phosphorylase B;			Unknown	KOG1192	UDP-glucuronosyl and UDP-glucosyl transferase; C-term missing; [GC]													SSF53756	UDP-Glycosyltransferase/glycogen phosphorylase
Mp5g19840.1	-9.46049	0.280986	60.3391	7.98e-15	2.02e-13	0.885152	0.889922	2.68203	1.29661	1.98932	0	0	0	0					G3DSA:3.40.50.2000	Glycogen Phosphorylase B;			Unknown	KOG1192	UDP-glucuronosyl and UDP-glucosyl transferase; C-term missing; [GC]													SSF53756	UDP-Glycosyltransferase/glycogen phosphorylase
Mp5g23990.1	-9.61441	0.412522	87.3081	9.29e-21	3.86e-19	3.78828	4.46903	43.9687	49.6452	46.807	0	0	0	0									Unknown
MpVg00700.1	-9.77804	3.12013	265.154	1.29e-59	2.95e-57	6.95356	6.95252	25.9031	23.2189	24.561	0.0379916	0	0.0304177	0.0228031									Unknown
Mp7g17810.1	-9.81184	0.59974	87.1082	1.03e-20	4.25e-19	6.41331	5.93582	2.72208	3.81915	3.27061	0	0	0	0					G3DSA:3.90.1720.10	endopeptidase domain like (from Nostoc punctiforme)			Unknown			mobidb-lite	consensus disorder prediction	PTHR46137	OS05G0310600 PROTEIN	PF04970	Lecithin retinol acyltransferase			PS51934	LRAT domain profile.
Mp8g14080.1	-9.88086	0.671348	94.5926	2.34e-22	1.11e-20	-0.786789	-0.843577	73.577	91.823	82.7	0	0	0	0									Unknown
Mp7g08280.2	-10.0024	0.800196	89.31	3.38e-21	1.46e-19	0.235462	2.46949	2.96583	2.11006	2.53795	0	0	0	0									Unknown	KOG4407	Predicted Rho GTPase-activating protein; N-term missing; C-term missing; [R]	mobidb-lite	consensus disorder prediction																	Coil	Coil
Mp2g16530.2	-10.0813	0.870764	103.16	3.09e-24	1.63e-22	-2.61374	0.21595	1.64264	1.72032	1.68148	0	0	0	0	cd18787	SF2_C_DEAD			G3DSA:3.40.50.300	-			Unknown	KOG0327	Translation initiation factor 4F, helicase subunit (eIF-4A) and related helicases; [J]	mobidb-lite	consensus disorder prediction	PTHR47963	DEAD-BOX ATP-DEPENDENT RNA HELICASE 47, MITOCHONDRIAL	PF00271	Helicase conserved C-terminal domain			PS51194	Superfamilies 1 and 2 helicase C-terminal domain profile.	SM00490	helicmild6	SSF52540	P-loop containing nucleoside triphosphate hydrolases
Mp4g00760.1	-10.0825	2.64725	209.195	2.06e-47	3.08e-45	3.00088	3.58544	5.30308	6.01988	5.66148	0	0	0.00955948	0.00318649									Unknown			mobidb-lite	consensus disorder prediction
Mp8g02180.3	-10.257	1.03601	91.2785	1.25e-21	5.61e-20	3.43824	2.78047	0.991037	1.70488	1.34796	0	2.07e-09	0	6.92e-10			G3DSA:1.10.246.20:FF:000003	Mediator of RNA polymerase II transcription subunit 15a	G3DSA:1.10.246.20	Coactivator CBP, KIX domain			Unknown	KOG3655	Drebrins and related actin binding proteins; N-term missing; [Z]	mobidb-lite	consensus disorder prediction	PTHR33137	MEDIATOR OF RNA POLYMERASE II TRANSCRIPTION SUBUNIT 15A-RELATED	PF16987	KIX domain							SSF47040	Kix domain of CBP (creb binding protein)					Coil	Coil
Mp7g17815.1	-10.282	1.0572	80.1208	3.52e-19	1.3e-17	6.91784	6.40603	3.13401	6.73794	4.93598	0	0	0	0					G3DSA:3.90.1720.10	endopeptidase domain like (from Nostoc punctiforme)			Unknown			mobidb-lite	consensus disorder prediction	PTHR46137	OS05G0310600 PROTEIN	PF04970	Lecithin retinol acyltransferase			PS51934	LRAT domain profile.
Mp7g08280.3	-10.341	1.12871	112.994	2.16e-26	1.26e-24	0.954743	1.99746	3.43828	3.34502	3.39165	0	0	0	0									Unknown	KOG4407	Predicted Rho GTPase-activating protein; N-term missing; C-term missing; [R]	mobidb-lite	consensus disorder prediction																	Coil	Coil
Mp8g00200.1	-10.3761	1.15726	104.795	1.35e-24	7.26e-23	1.41576	1.76175	4.45628	6.54035	5.49831	0	0	0	0	cd09272	RNase_HI_RT_Ty1							Unknown					PTHR45895	INTEGRASE CATALYTIC DOMAIN-CONTAINING PROTEIN-RELATED
Mp6g14900.3	-10.4485	1.22194	80.2513	3.3e-19	1.22e-17	2.8701	2.3505	1.12383	2.57841	1.85112	0	0	0	0			G3DSA:3.80.10.10:FF:000129	Leucine-rich repeat receptor-like kinase	G3DSA:3.80.10.10	Ribonuclease Inhibitor			Unknown	KOG0618	Serine/threonine phosphatase 2C containing leucine-rich repeats, similar to SCN circadian oscillatory protein (SCOP); C-term missing; [T]			PTHR48052	UNNAMED PRODUCT	PF08263	Leucine rich repeat N-terminal domain					SM00369	LRR_typ_2	SSF52058	L domain-like
Mp5g06020.2	-10.5541	1.34959	85.1955	2.7e-20	1.08e-18	6.62944	6.00886	9.21845	4.58771	6.90308	0	0	0	0									Unknown
Mp6g03040.1	-10.7198	1.50299	129.502	5.27e-30	3.69e-28	6.16446	6.15667	5.89265	6.50982	6.20123	0	0	0	0									Unknown
Mp1g18330.1	-10.7449	1.52738	130.218	3.67e-30	2.6e-28	3.9246	3.97677	4.07917	4.67803	4.3786	0	0	0	0									Unknown
Mp6g17530.1	-10.7797	3.34541	323.074	3.1e-72	9.68e-70	4.58982	4.61235	24.706	24.934	24.82	0	0	0.0261423	0.0087141			G3DSA:3.80.10.10:FF:000383	Leucine-rich repeat receptor protein kinase EMS1	G3DSA:3.80.10.10	Ribonuclease Inhibitor			Unknown	KOG0532	Leucine-rich repeat (LRR) protein, contains calponin homology domain; C-term missing; [Z]			PTHR48054	RECEPTOR KINASE-LIKE PROTEIN XA21	PF00560	Leucine Rich Repeat							SSF52058	L domain-like
Mp3g15660.1	-10.7876	1.57447	123.769	9.47e-29	6.17e-27	3.94226	3.39286	5.63456	4.41193	5.02325	0	0	0	0									Unknown	KOG1338	Uncharacterized conserved protein; N-term missing; [S]																			Coil	Coil
Mp8g12130.2	-11.0989	1.88265	148.958	2.93e-34	2.56e-32	3.54132	3.65515	5.05655	4.46213	4.75934	0	0	0	0					G3DSA:3.40.50.300	-			Unknown	KOG0061	Transporter, ABC superfamily (Breast cancer resistance protein); N-term missing; [Q]			PTHR48042	ABC TRANSPORTER G FAMILY MEMBER 11	PF01061	ABC-2 type transporter							SSF52540	P-loop containing nucleoside triphosphate hydrolases
Mp1g13930.1	-11.1884	1.97096	158.335	2.61e-36	2.53e-34	4.85912	4.1939	21.5638	21.1601	21.362	0	0	0	0					G3DSA:3.40.50.1000	-			Unknown	KOG2914	Predicted haloacid-halidohydrolase and related hydrolases; N-term missing; [R]			PTHR42896	XYLULOSE-1,5-BISPHOSPHATE (XUBP) PHOSPHATASE	PF00702	haloacid dehalogenase-like hydrolase							SSF56784	HAD-like			TIGR01509	HAD-IA family hydrolase
Mp4g12270.1	-11.4016	2.17666	115.222	7.03e-27	4.13e-25	3.65293	4.00747	0.973032	2.09633	1.53468	4.34e-10	9.52e-08	8.63e-09	3.48e-08					G3DSA:3.30.160.60	Classic Zinc Finger			Unknown	KOG1874	KEKE-like motif-containing transcription regulator (Rlr1)/suppressor of sin4; N-term missing; [K]	mobidb-lite	consensus disorder prediction																	Coil	Coil
Mp3g19350.1	-11.423	8.47199	1882.76	0	0	-0.293347	0.981464	110.316	140.547	125.431	0.0651263	0.0401047	0.0334568	0.0462293									Unknown	KOG3546	Collagens (type XV); N-term missing; C-term missing; [W]	mobidb-lite	consensus disorder prediction											SSF48371	ARM repeat
Mp2g23310.1	-11.4267	2.20909	172.714	1.89e-39	2.17e-37	5.27883	5.88212	8.67101	7.86354	8.26727	0	0	0	0									Unknown			mobidb-lite	consensus disorder prediction							PS50231	Lectin domain of ricin B chain profile.
Mp3g20670.1	-11.8871	2.66785	222.388	2.73e-50	4.37e-48	5.70427	5.0541	9.70946	9.95791	9.83368	0	0	0	0									Unknown															SSF53098	Ribonuclease H-like
Mp1g21450.3	-12.175	2.95409	229.45	7.86e-52	1.33e-49	3.37522	3.83381	2.80717	3.9599	3.38354	0	6e-09	0	2e-09	cd00167	SANT			G3DSA:1.20.58.1880	-			Unknown	KOG1878	Nuclear receptor coregulator SMRT/SMRTER, contains Myb-like domains; C-term missing; [K]	mobidb-lite	consensus disorder prediction	PTHR47340	DUPLICATED HOMEODOMAIN-LIKE SUPERFAMILY PROTEIN	PF00249	Myb-like DNA-binding domain			PS51293	SANT domain profile.	SM00717	sant	SSF46689	Homeodomain-like					Coil	Coil
MpVg00930.1	-12.2906	3.071	282.165	2.53e-63	6.27e-61	4.04233	4.66752	7.88908	8.1832	8.03614	0	0	0	0									Unknown					PTHR31280	PROTEIN UNC-13 HOMOLOG
Mp8g04950.1	-12.4327	5.79763	843.956	1.5e-185	2.67e-182	6.89234	6.68533	45.0138	34.1235	39.5686	0.0179868	0.00107162	0.000194039	0.00641749					G3DSA:3.80.10.10	Ribonuclease Inhibitor			Unknown					PTHR47679	PROTEIN TORNADO 1									SSF52540	P-loop containing nucleoside triphosphate hydrolases
Mp1g07780.1	-12.7434	3.52366	374.669	1.8e-83	7.64e-81	-0.531748	2.42095	22.2394	23.8473	23.0434	0	0	0	0									Unknown
Mp7g18510.1	-12.8206	3.60087	394.627	8.14e-88	3.81e-85	2.58909	3.34166	14.4485	14.7563	14.6024	0	0	0	0									Unknown	KOG2234	Predicted UDP-galactose transporter; [G]			PTHR10231	NUCLEOTIDE-SUGAR TRANSMEMBRANE TRANSPORTER	PF04142	Nucleotide-sugar transporter							SSF103481	Multidrug resistance efflux transporter EmrE							PIRSF005799	UDP-gal_transpt
Mp4g00750.1	-12.9733	3.75366	435.835	8.73e-97	4.57e-94	5.65415	5.45642	10.5787	10.4161	10.4974	0	0	0	0					G3DSA:1.25.40.20	-			Unknown	KOG0507	CASK-interacting adaptor protein (caskin) and related proteins with ankyrin repeats and SAM domain; C-term missing; [T]			PTHR24124	ANKYRIN REPEAT FAMILY A	PF12796	Ankyrin repeats (3 copies)			PS50297	Ankyrin repeat region circular profile.	SM00248	ANK_2a	SSF48403	Ankyrin repeat					Coil	Coil
Mp3g10460.1	-13.7412	4.52166	560.775	5.7e-124	5.34e-121	6.64112	6.47582	35.98	28.9186	32.4493	0	0	0	0					G3DSA:3.90.1720.10	endopeptidase domain like (from Nostoc punctiforme)			Unknown					PTHR46137	OS05G0310600 PROTEIN	PF04970	Lecithin retinol acyltransferase			PS51934	LRAT domain profile.
Mp8g05730.1	-13.7799	4.56023	661.057	8.8e-146	1.2e-142	4.55852	4.45849	99.6123	90.5632	95.0877	0	2.11e-08	1.41e-09	7.51e-09									Unknown					PTHR31769	OS07G0462200 PROTEIN-RELATED	PF06749	Protein of unknown function (DUF1218)
Mp8g07540.2	-15.5365	6.31687	951.529	6.17e-209	1.57e-205	5.73832	5.67946	134.643	198.018	166.331	0	0	0	0					G3DSA:2.40.480.10	-			Unknown							PF03018	Dirigent-like protein
Mp4g13206.1	-16.3056	7.08604	2091.8	0	0	7.76415	7.14335	122.262	117.378	119.82	0	0	0	0					G3DSA:3.80.10.10	Ribonuclease Inhibitor			Unknown	KOG0095	GTPase Rab30, small G protein superfamily; N-term missing; C-term missing; [U]			PTHR47679	PROTEIN TORNADO 1	PF08477	Ras of Complex, Roc, domain of DAPkinase							SSF52540	P-loop containing nucleoside triphosphate hydrolases
Mp4g13209.1	-16.3256	7.10601	1428.73	1.201058096635e-312	0	2.19265	2.7516	133.642	108.902	121.272	0	0	0	0					G3DSA:3.80.10.10	Ribonuclease Inhibitor			Unknown	KOG0095	GTPase Rab30, small G protein superfamily; N-term missing; C-term missing; [U]			PTHR47679	PROTEIN TORNADO 1	PF08477	Ras of Complex, Roc, domain of DAPkinase							SSF52540	P-loop containing nucleoside triphosphate hydrolases
[truncated: 19 more columns]

## Sheet: S1C
bHLH genes					Embryogenesis
geneID	Name	logFC	PValue	FDR	geneID	Name	logFC_SwiKO	PValue	FDR
Mp2g04160	MpSETA	-5.54747992110281	1.99762e-08	2.29442e-07	Mp6g03110	MpLEA-like44	5.40042782367471	1.43908e-15	3.92342e-14
Mp2g07110	MpBHLH31	-1.30280823483466	6.52396e-09	8.13918e-08	Mp6g03090	MpLEA-like42	1.82810841349268	0.000190762	0.000970601
Mp2g07130	MpBHLH30	-1.93082034650159	2.39202e-11	4.05959e-10	Mp6g03100	MpLEA-like43	1.58285233994939	0.000864814	0.00369925
Mp2g07150	MpBHLH29	-0.970292953929168	8.61834e-14	1.99004e-12	Mp6g03120	MpLEA-like45	2.62746486741898	8.1482e-10	1.14765e-08
Mp2g19970	MpBHLH45	-0.588173593606603	0.0313591	0.0761957	Mp1g03850	MpLEA-like46	0.0350706675019363	0.878405	0.92681
Mp2g20990	MpBHLH13	0.440309408760027	0.00431775	0.0146473	Mp4g06440	MpLEA-like30	1.18236656390303	0.000491339	0.00225446
Mp2g26400	MpBHLH49	0.325153136995763	0.0306542	0.0747994	Mp8g07630	MpLEA-like20	-0.3317515127142	0.426905	0.568897
Mp3g11900	MpBHLH21	-1.27912593570537	7.35604e-14	1.71863e-12	Mp8g15940	MpLEA-like59	0.158177884770399	0.384524	0.528297
Mp3g17260	MpTMO5	0.240280538327856	0.449024	0.588342	Mp5g18480	MpLEA-like62	0.183164458214204	0.17276	0.292362
Mp3g17350	MpPIF	-1.08173992790983	2.79187e-16	8.12152e-15	Mp6g19740	MpLEA-like32	-0.248762911149176	0.640962	0.754394
Mp3g17930	MpRSL1	0.209560360616921	0.448584	0.588082
Mp3g23300	MpBNB	3.19313280080418	1.59223e-12	3.14262e-11
Mp8g06230	MpBHLH51	3.19946583311097	7.66514e-15	1.94114e-13
