# Supplementary material for: SWI3A/B regulates the transition from vegetative to reproductive phase in the liverwort Marchantia polymorpha
Source: Plant Reprod. 2026 May 20;39(2):6. doi: 10.1007/s00497-026-00537-5 (PMC13190419; doi:10.1007/s00497-026-00537-5)
Supplement: Supplementary file 6 — Supplementary Material 6 [file 497_2026_537_MOESM6_ESM.xlsx]

## Sheet: Sheet1
Strain	Tissue	TPM
Tak-1	Thallus 9 days old	8.255584
Tak-1	Thallus 9 days old	7.650922
Tak-1	Thallus 9 days old	7.091342
Tak-1	Thallus 14 days old	9.003891
Tak-1	Thallus 14 days old	9.759669
Tak-1	Thallus 14 days old	9.385328
Tak-1	Antheridiophore	25.125368
Tak-1	Antheridiophore	23.345617
Tak-1	Antheridiophore	24.618801
Tak-1	Antheridium	45.73997
Tak-1	Antheridium	49.880898
Tak-1	Sperm cell	9.311519
Tak-1	Sperm cell	6.550671
Tak-1	Sperm cell	5.339599
Tak-1	Gemma cup	12.381434
Tak-1	Gemma cup	13.83377
Tak-1	Gemma cup	10.021587
Tak-1	Midrib	9.65705
Tak-1	Midrib	8.050816
Tak-1	Midrib	7.174748
Tak-1	young sporophyte	19.548786
Tak-1	young sporophyte	25.108519
Tak-1	young sporophyte	21.93228
Tak-1	gametophytic apical cell	1.255507
Tak-1	gametophytic apical cell	4.301944
Tak-1	gametophytic apical cell	2.02849
Tak-2	Archegoniophore	13.214877
Tak-2	Archegoniophore	14.820013
Tak-2	Archegoniophore	13.500788
Tak-2	Archegonia	35.68327
Tak-2	Archegonia	32.08593
Tak-2	Archegonia	43.012478
Tak-2	Archegonia	43.168175
