# Supplementary material for: SWI3A/B regulates the transition from vegetative to reproductive phase in the liverwort Marchantia polymorpha
Source: Plant Reprod. 2026 May 20;39(2):6. doi: 10.1007/s00497-026-00537-5 (PMC13190419; doi:10.1007/s00497-026-00537-5)
Supplement: Supplementary file 7 — Supplementary Material 7 [file 497_2026_537_MOESM7_ESM.csv]

	logFC	logCPM	LR	PValue	FDR	logCPM_BoGaFR	logCPM_swi3KOFR
Mp8g07540.3	17.154779868361	8.52068657545881	2271.07617322252	0	0	2.22963787478109	3.48661919010595
Mp7g10770.2	12.9579014236617	4.33124491261985	437.222743207915	4.35400210006204e-97	2.34891816325468e-94	5.78252097824102	6.06292682087272
Mp7g18160.3	12.644143000956	4.02404484920262	41.55556241437	1.14568043453029e-10	1.80616199212572e-09	7.12340999689033	7.06695230002743
Mp6g09130.2	12.5040650519057	3.88029526178791	304.792367632062	2.97647979935453e-68	8.15234921044748e-66	2.97899298325251	3.32993252947223
Mp3g21270.1	12.1077849005082	3.48739103736812	237.755384925108	1.21378341380346e-53	2.20499858325949e-51	5.48987521861995	5.68765292584344
Mp6g01830.1	11.8665863041955	3.24866348064175	222.581632338121	2.47330870624121e-50	4.03966191717544e-48	5.00580561629389	1.02193337728063
Mp7g18160.4	11.8496592363309	3.23577308598121	131.794157819783	1.65966056884523e-30	1.21592333774287e-28	-0.505511434892901	0.277619530736731
Mp6g11840.2	11.7401623375512	3.1237280908527	206.142448732964	9.53916917025338e-47	1.36956313498404e-44	2.33914951017954	3.02480410086297
Mp5g21000.3	11.725877021962	3.12065830767444	78.0851336616071	9.86939392046338e-19	3.50708223485049e-17	4.97478895747416	5.70674677410488
Mp2g17690.3	11.4901999023804	2.87653034644971	140.081435374737	2.55508730887262e-32	2.0038863154123e-30	7.96423445229116	7.79819416455968
Mp1g29445.1	11.2980202921308	2.68751265505962	148.142064204054	4.41648385351928e-34	3.78012798289441e-32	0.14101702899674	0.84271614753705
Mp2g19910.3	11.2433496819124	2.63654396544394	10.2822391197168	0.00134316848229309	0.00540516014698552	6.36315988225502	6.32094388635652
Mp4g18460.2	11.1325102613634	2.52578933361097	109.023311313581	1.60388448803839e-25	9.0075569528541e-24	5.05071534916482	4.60700374026583
Mp3g23680.1	11.1200358964728	2.51306503159841	133.926055604801	5.67086982598687e-31	4.22420483313993e-29	7.25639768815699	7.11956655388907
Mp3g01510.2	11.1048292093643	2.50614789376543	8.48968578686534	0.00357165485841133	0.0124361766955402	5.77017502083808	6.3421358552172
Mp7g18510.3	11.0921465458897	3.79159881498922	327.654810372882	3.11586211728849e-73	1.02725357914976e-70	4.75923994887232	3.68473724810756
Mp6g15170.1	10.9718333863386	2.36828093088917	104.976539577415	1.23590509566597e-24	6.66752073277006e-23	5.0047254691528	4.79408001768081
Mp5g08180.1	10.8335212796923	2.23631327910129	41.5341305692866	1.15830930294057e-10	1.82328740232105e-09	-0.165292751103852	-1.34803333656769
Mp3g15750.1	10.8292000586395	2.22757688512749	130.22163124954	3.66485875956259e-30	2.60481641849057e-28	4.60752215535383	4.30010652317952
Mp1g14400.1	10.7099928056018	2.11024699173752	99.4545228914416	2.00719914675665e-23	1.02390161632403e-21	5.62121529844153	5.37131562461817
Mp5g18210.2	10.6834597059143	2.09343690207283	33.5640132296027	6.89567817828015e-09	8.56093156261656e-08	5.57566020606957	5.65257272749025
Mp2g24640.1	10.6477737201639	2.05023282460343	121.374234125181	3.16438613307598e-28	1.99065605396296e-26	6.0352535683471	5.01123231382975
Mp5g11390.1	10.5998058321709	2.00380245807116	116.197394282832	4.30266892177979e-27	2.55334716048152e-25	4.87612379904491	5.21300401156324
Mp5g13750.1	10.5330639125417	1.93764963278317	100.022208773815	1.50697731636364e-23	7.75396449804103e-22	4.14607339879833	4.38925876901883
Mp2g12290.3	10.4112441181437	1.8138697576725	31.4517870649554	2.04454351053035e-08	2.34077222623613e-07	4.10306218644737	3.73540415416139
Mp6g04740.6	10.398380556595	1.8067252487335	98.0003343312713	4.18311927762885e-23	2.08022548881638e-21	4.13954399615206	3.82840244733918
Mp1g17210.4	10.3673394559238	1.78832867991682	64.8031342670739	8.27673903057361e-16	2.29518356637542e-14	9.5011260143325	9.7725994194828
Mp3g01040.2	10.3562133711195	2.02960753300713	95.000230091257	1.90363137407079e-22	9.1348650546044e-21	6.97812647320586	3.76081463542966
Mp5g21460.1	10.3462426429866	1.75710486008611	91.2660462465228	1.25597373735316e-21	5.63226711488621e-20	4.55552441573459	4.53087912717868
Mp6g06550.1	10.3450536154756	1.75677513874975	87.4060770387683	8.83785284348915e-21	3.68478440685333e-19	6.35013958297514	6.05421033157195
Mp1g14400.2	10.2914545060911	5.01891988751702	689.74338903957	5.0827062777704e-152	7.54061832192886e-149	5.75175989519411	5.55864432516403
Mp3g05570.1	10.1644721606315	4.02383703041242	263.237713321527	3.3790016862213e-59	7.51954587747472e-57	-0.538479339842343	-0.308904568196817
MpVg00090.1	10.1627190018916	1.57855868686413	96.552142481573	8.69241883507889e-23	4.21665211228636e-21	6.38045641571805	6.1218640128103
Mp5g07890.2	10.1117198612895	1.52911349080065	85.5180563624492	2.29595466398524e-20	9.22683541375377e-19	3.44764899332793	3.18941458144205
Mp3g08550.1	10.0923728572216	1.51191040966515	75.88851367253	3.00140900683538e-18	1.01585712069753e-16	2.15632564132501	2.53137064542049
Mp2g24630.1	10.0812694521003	1.4993848931478	87.795896357354	7.25693411999105e-21	3.06876955197626e-19	7.16784828595097	6.85862377648764
Mp7g11830.1	10.0577799562386	1.47725552534419	93.8740216477499	3.36258583457907e-22	1.57123663026276e-20	5.59579997729995	5.57503689475923
Mp2g22880.1	9.98645687879113	1.42572672919223	85.0440898290343	2.91785631614164e-20	1.16211624152728e-18	5.51013490002214	5.54950366588538
Mp5g14180.2	9.96360381736139	1.38677150640743	76.8443258991869	1.8497891938961e-18	6.4319916052602e-17	7.29291454300851	7.2434211729502
Mp1g17220.1	9.94770740656067	1.37173674135892	86.6615036302127	1.2877931363703e-20	5.30707898305565e-19	4.53246460985563	4.3619297254482
Mp2g07370.2	9.86259681087988	1.28890028436334	83.7963193779857	5.48468281785186e-20	2.14131158346966e-18	5.32693097922947	4.53052306301458
Mp1g06250.1	9.84619971892146	3.70891247869943	295.862538099129	2.62546076030104e-66	6.66354178788061e-64	2.29857913675694	3.2563812648735
Mp2g23520.2	9.79117858606604	1.21963076411779	79.1576094891793	5.73474519162005e-19	2.07090605773655e-17	3.05263196330083	4.50107179519498
Mp3g22180.1	9.77532341907589	5.04499071422695	488.021188017193	3.84043857231952e-108	2.35763199665533e-105	3.03642067071271	3.03137955861997
Mp5g05660.1	9.71340757401107	1.14596929230208	83.0303559046345	8.08029506475054e-20	3.12046622641549e-18	5.30089785631549	5.0059276072867
Mp7g13470.3	9.67119737182136	1.10520528412386	52.618684661495	4.05017606525395e-13	8.57375558736219e-12	-0.774166739094083	1.55319889951247
Mp3g13410.1	9.59544354056641	1.04206884617566	9.55377495323647	0.00199538635705065	0.00758732663702964	-0.708394425272806	0.525217400110128
Mp4g07860.3	9.5880243719416	1.02540224308383	61.7139110583429	3.9716446254356e-15	1.04134299361753e-13	6.45188077250226	5.01374622879009
Mp2g21460.1	9.54993848262451	0.99289026746695	57.7965703895575	2.90676081121014e-14	6.98367917975358e-13	7.65295522177139	8.58886948707157
Mp5g11390.2	9.51019643894607	0.95107511161582	74.1510163531822	7.23638156053397e-18	2.38131794680566e-16	4.2752205794038	4.4793512690442
Mp1g07360.2	9.4891132766991	0.937735640422934	43.1823409439823	4.98687432357448e-11	8.15255496626231e-10	1.01984535173997	-0.84413555226555
Mp1g17220.2	9.36816018798349	0.816190975538699	59.6124781108926	1.15500512324974e-14	2.89206135150704e-13	5.51597678955208	5.34300631381008
Mp5g07890.1	9.36807850762568	0.814986351889308	65.2478508664663	6.60461785933361e-16	1.84297824059116e-14	-0.287534232120484	1.41811317528823
Mp2g23000.1	9.35446386573022	0.812893638468396	65.7777132017899	5.04757987651839e-16	1.43549623868462e-14	4.79546772795422	5.11079473550468
Mp3g23690.1	9.31016178491981	0.762068098344784	66.991154826145	2.72728057079201e-16	7.94660818360232e-15	2.62943386441306	4.05435603311924
Mp1g29790.2	9.27896800305957	0.737073816547059	46.4133027255256	9.57631552292116e-12	1.70657803057623e-10	2.4492105515386	2.29577334308152
Mp5g15990.2	9.25074623317583	0.708674339045338	29.2926785884843	6.22303736813624e-08	6.69823060852052e-07	4.99674537165457	3.90198049937125
Mp2g03890.1	9.18618936994319	0.630437153295756	8.91569571295647	0.00282730084442867	0.0101870951089584	5.42391771650354	4.60950862075888
Mp2g07300.2	9.09912403339847	0.563461708707566	46.9009162122586	7.46677964808673e-12	1.35643957219273e-10	0.767931551805382	0.675560364253258
Mp4g14660.1	9.08964471656235	0.560090647950089	9.09433112687948	0.0025640296303608	0.00936933897974412	3.54183606309029	3.81515943994374
Mp4g00430.3	9.0552428293536	0.51924585304821	43.9959571278658	3.2905482490212e-11	5.50579233809439e-10	1.22832757349437	0.617002044099431
Mp1g08250.2	9.05348775783302	0.534528546012053	56.0683610449212	6.99944732840078e-14	1.63746597618291e-12	7.2473545598748	6.46275803280882
Mp6g03130.2	8.97980120770239	4.24902733062063	391.505026105327	3.89253793914698e-87	1.77689366488804e-84	5.91321296563168	5.50689676196418
Mp7g14020.4	8.97714507529853	0.592399535838429	52.1457241928988	5.15309362830478e-13	1.07676673550129e-11	5.27545359729558	5.05828657262037
Mp6g20910.5	8.95510171641188	1.05441604325987	42.9344494734518	5.66050573236282e-11	9.17795842925823e-10	4.0590220361471	4.90333624863434
Mp5g22770.1	8.91799804137059	2.80290043094881	151.281451690084	9.09646325434732e-35	8.17900683419926e-33	4.49432617986321	5.50149067811243
Mp2g16150.3	8.8589664924703	0.360685715109802	7.86673074222816	0.00503526074561866	0.0166994685272446	-0.283567080011596	1.2971833557286
Mp4g18460.1	8.83418512407385	0.30050078129754	14.9317874653	0.00011146889191004	0.000602819162416297	5.76233025669758	2.08899436483529
Mp6g21180.1	8.80551405607654	0.288350870639587	54.9774858426707	1.21918426726196e-13	2.77914692830534e-12	0.70461659075154	0.545565257854318
Mp5g11440.1	8.74634796937327	0.228768082978315	37.5167866251934	9.06296149514308e-10	1.26448200233568e-08	4.05238736041375	4.68581332755986
Mp4g21760.1	8.71823067148544	0.216463880839609	51.982980110059	5.59837975405513e-13	1.16640987965771e-11	2.91405677651873	3.01869797820786
Mp1g19720.7	8.71576539512357	0.231197364134192	7.40983300696992	0.00648683442253574	0.020692548508225	5.912413191686	5.98296570715585
Mp2g11040.5	8.67513036486034	0.188648847446929	8.06243628735336	0.00451923748293669	0.0152263408229981	-3.60179219966573	-0.488156106554182
Mp1g03800.3	8.66943900653736	0.204146751089709	43.9204934974171	3.41989255524179e-11	5.70078156937918e-10	3.24916479833966	3.93511457233113
Mp7g13470.2	8.6633017918755	0.157805287053873	41.7972787045068	1.01244232401861e-10	1.60646262874361e-09	5.67357408948731	4.44284829192273
Mp5g02030.3	8.6141656756635	0.109646519411648	54.2705843055243	1.74697499932939e-13	3.91212527208317e-12	0.32231615801453	2.78589762514471
Mp6g03490.1	8.60995511968163	0.105971438175745	54.9629081201098	1.22826060165757e-13	2.79625620093474e-12	-0.628218041325446	-1.52991644343981
Mp2g20890.1	8.60173135057259	0.0997351121106742	49.1931539793074	2.31958833878604e-12	4.48378188875222e-11	4.68428173525856	4.97186124107848
Mp1g03200.1	8.57157778823341	4.22977194042055	355.605470816129	2.54974164262356e-79	9.45688551325568e-77	6.32619979198433	6.50183936650687
Mp1g13980.1	8.56424970447126	0.0664853328969554	47.7980926125431	4.72451453554277e-12	8.770649872395e-11	2.32452100400494	2.96044055504699
Mp4g07090.1	8.51792354904248	0.015808792757166	38.4612749954419	5.5850979408788e-10	8.04461963118651e-09	4.78610350774134	5.21929540738524
Mp5g08700.1	8.4962180620173	0.0037632762650473	25.761316884157	3.8635489725481e-07	3.56128945209269e-06	0.5553989679035	2.81120663161154
Mp6g06150.3	8.49229560146941	-0.0191100630583449	16.4807945161593	4.9145384511268e-05	0.000292327190261979	4.42006601580314	2.09665526611586
Mp1g22100.1	8.48265307166926	-0.0131328642808631	21.0498216212375	4.47494510360928e-06	3.33197188120268e-05	0.572852279894654	1.544911610865
Mp7g10200.1	8.45659508100649	-0.0351208245711517	49.5338896601014	1.94974392560608e-12	3.79773425684519e-11	3.67924246753958	3.70186803446001
Mp4g06180.5	8.45645738568819	-0.0121191021092756	16.1994074774339	5.70119457863257e-05	0.000333437473992759	2.43352613080597	2.32941529690726
Mp7g10790.1	8.45589022329443	-0.0309473320911432	30.9472239882207	2.65141053150148e-08	2.98564590084256e-07	-1.10387616567801	-0.783429320564951
Mp6g16690.1	8.4321614273535	-0.0756407263710789	8.47171685642538	0.00360710821688796	0.0125326595599641	7.10139940880392	7.12238883309292
Mp3g16360.1	8.35389917017165	-0.120596376964138	32.2179417318362	1.37812262476048e-08	1.62589245120019e-07	4.30118726435822	4.44187663657563
Mp5g00230.3	8.34712580244053	1.02630213957233	51.7082230559414	6.43924931664344e-13	1.33145128436937e-11	5.27943040392992	5.33819025343885
Mp8g08560.1	8.25158428244265	-0.240370475448953	8.31217838978512	0.00393801320050019	0.013546998154224	-0.245591450984786	-0.0655075354109768
Mp4g06180.4	8.24422898527878	-0.242110780448636	19.6721890852595	9.19295799720316e-06	6.42568634566972e-05	3.23284098673937	3.26872242725595
Mp7g19540.1	8.23792358211596	2.13955169687881	91.8992307851572	9.1204462996056e-22	4.11066596131338e-20	5.86971390717339	6.14657751365051
Mp7g13470.4	8.23722053352133	-0.243197362413547	30.0504222535028	4.20956860224565e-08	4.61755698248794e-07	1.50019331610981	2.28310112284513
Mp6g13030.3	8.21662393273022	-0.266968530454385	16.2999668138782	5.4064898337256e-05	0.000317977332374684	1.4062716906336	-0.0397899388080242
Mp8g07510.1	8.21550045197358	3.4853886238515	232.563999273834	1.64509231179055e-52	2.87133121831442e-50	1.1217197030941	0.525023262871671
Mp5g24360.2	8.19375433801505	-0.297918593951567	8.20317378779188	0.00418171769196868	0.0142755743183353	4.28300516632631	6.27431401340472
Mp7g04180.1	8.17545154004872	-0.287566510506994	39.589649229702	3.1333966821687e-10	4.67985412186655e-09	6.09537810636884	6.26453896561072
Mp3g02720.2	8.17161519519771	-0.266941374293397	7.61495304031589	0.00578862664039789	0.0187953529234003	6.43394558104846	6.62043906531104
Mp5g01250.2	8.11664561256895	-0.342623589607872	21.6663025965223	3.24440839800011e-06	2.47791517415684e-05	7.85633592623858	8.06063011030363
Mp5g17530.2	8.10299893746442	-0.36869245479648	24.5974879155692	7.06437659638833e-07	6.17110385404816e-06	4.21016597188889	5.00137597864804
Mp6g13030.4	8.08049608233737	-0.397130169538879	16.784994820735	4.18630266531889e-05	0.000252297719535112	5.18936430831662	5.05423241496092
Mp6g17470.1	8.07402678702143	-0.403975952404429	8.21438590059271	0.00415595773946556	0.0141985253570726	6.59847793923218	6.91545085633108
Mp7g04960.1	8.06666780874224	-0.399909192463786	26.2705204970818	2.96784471727267e-07	2.80599048441947e-06	3.89805107953395	4.19944840758187
Mp2g05920.4	8.04097567752194	-0.0660889806108817	17.7422632195133	2.52944079399074e-05	0.000160369068573423	7.11826375487774	7.49336882532725
Mp2g03070.2	7.99855694099683	-0.459170971570608	28.4881353674468	9.42744312503079e-08	9.86114982108832e-07	5.15018215534152	5.03203805325323
Mp1g03370.1	7.9919085747353	-0.452360988377305	23.0380918160035	1.58823185629053e-06	1.2916990286679e-05	4.26629492961725	-3.89755874398644
Mp2g08140.1	7.97755185635541	-0.44773802655428	8.41707913802959	0.00371712471561203	0.0128696949264957	3.11811452656975	2.86809375623165
Mp4g08820.2	7.95460063081328	-0.489164747167537	19.7403441707512	8.87087482377984e-06	6.22499741772773e-05	4.02774481957228	4.25754762271211
Mp1g27410.1	7.9381204073853	-0.503494016565053	41.08157975179	1.46005902528604e-10	2.26818768125369e-09	7.43744829525347	5.9004347113329
Mp3g16310.3	7.89052429947619	-0.556312254859665	19.9397471595138	7.99213849311406e-06	5.6754703467455e-05	1.23790184836091	1.99552102359244
Mp3g08550.3	7.87261510510115	-0.580260135610142	7.8917520182891	0.00496607358956972	0.016506909655547	4.31611274786026	5.52803813513553
Mp3g09980.2	7.86604065062504	-0.557731721231931	8.26330307697008	0.00404544562827006	0.0138767485023607	6.4983146209874	6.11474892704231
Mp4g20710.2	7.85009423352462	-0.573049346496533	17.9925781731471	2.21767919046474e-05	0.000142634908337586	-0.185789487627918	1.27283660161234
Mp5g15030.2	7.81751838201105	-0.599164845474567	18.7950586492969	1.45543719387476e-05	9.7630551479097e-05	-0.235154216207589	0.580607770049764
Mp1g24770.3	7.78894240703538	-0.626923562448881	26.8163221350327	2.23739598395931e-07	2.16833754504233e-06	6.25151981534251	6.5969118127738
Mp2g14830.2	7.77882428896748	-0.614773367943493	7.37572718953209	0.00661100531660493	0.0210058410943276	7.46649816547596	7.54679943035474
Mp1g14920.2	7.75715128438548	-0.664914457376454	38.24364468385	6.24401060154687e-10	8.91436413306648e-09	2.35111325129095	2.08757942935964
Mp3g09750.2	7.75333847661016	-0.671316664429239	35.0827972646213	3.15979921990285e-09	4.09715262286456e-08	4.14803878504462	3.41187145248217
Mp1g25500.1	7.65206148700099	3.6211298104401	260.612200309427	1.26203583344077e-58	2.70699083647542e-56	8.00261922811789	8.38096374725837
Mp2g22130.1	7.63632208018049	-0.769163738586363	29.5828718062863	5.35762865933899e-08	5.81596725745195e-07	4.49642723809595	4.23705707530558
Mp8g17310.1	7.59228211346942	-0.780626621856301	7.95201248651195	0.00480339332791799	0.016044054674845	4.61860663792561	3.16686113297572
Mp1g05290.1	7.5835871023358	-0.808113270252311	25.5257988039346	4.36506978698608e-07	3.98111359721892e-06	4.91731692104302	4.89975766023868
Mp8g00850.2	7.56145053732644	-0.856156065192809	7.76858121515742	0.00531627894103542	0.0174816612462604	5.95391128193899	6.75694277583677
Mp8g11690.3	7.51964978262168	-0.860731392267887	20.3165671705045	6.56298477019405e-06	4.74191630940603e-05	6.73834425847447	6.05064467676451
Mp4g05440.1	7.51656060044073	-0.903821785314651	7.75779675359738	0.00534811608287286	0.0175636433542493	5.05386330256544	5.20680546295892
Mp5g06940.2	7.48541389068188	-0.887352268575494	17.1902466940041	3.38168107454826e-05	0.000207815216327866	7.52846174525545	7.24612215811617
Mp4g04420.1	7.46919649007328	-0.930467869592768	18.7021224566749	1.52812298035391e-05	0.0001021598701436	7.78775943915106	7.15293687717054
Mp2g04320.2	7.45866425761972	-0.904666316887174	8.12833466559888	0.00435787565562063	0.0147580864175412	0.822968275844174	-0.278101520804544
Mp2g26780.2	7.45489645392566	-0.93479508122703	24.3294916881063	8.11865006625892e-07	6.98243126229988e-06	2.37443241122221	3.76093781855843
Mp3g09690.1	7.45466926381281	-0.931225206236739	28.5472086520059	9.1441556935809e-08	9.5930114209087e-07	5.77328725627083	6.31269909163406
Mp3g11840.1	7.45313489737472	-0.924996401606952	28.8577765407492	7.78925343073219e-08	8.27893007924329e-07	-1.20684867718186	-1.37022835309462
Mp1g22940.1	7.43680379833776	-0.950188124745359	27.7294573684877	1.39521911210667e-07	1.42018787037364e-06	6.42109930632951	6.0853333885162
Mp2g15020.1	7.43599299399595	1.34415150943553	81.8311051504835	1.48227257776051e-19	5.66285379868462e-18	3.5405875637341	4.31126896226804
Mp3g18140.2	7.41191617079912	-0.958701673144363	8.00693289152774	0.00465985961137361	0.0156350321638305	1.62010710339822	1.37668002096128
Mp1g03370.4	7.39429950972926	-0.988117673963049	14.364293378295	0.000150631813292281	0.000786883266444387	4.84946160095383	3.79458135912013
Mp6g07140.1	7.39275948449693	-0.976851306003917	26.9867064021171	2.04859544758476e-07	2.00501070661635e-06	6.6134898379013	7.29298041834329
Mp7g13470.5	7.38257156972095	2.1140058242355	57.8644299236921	2.80819405037901e-14	6.77429250391565e-13	6.18319917784767	6.27054213759932
Mp8g04080.1	7.34075568752047	-1.02745093193554	7.93032836379936	0.00486129740984174	0.0162040213045146	1.21093567041749	1.38870647379709
Mp2g17690.2	7.31155384735004	3.59450411680827	181.54076335026	2.23365921120732e-41	2.66884798235731e-39	6.45640334311239	6.08509109607827
Mp6g20670.2	7.31078383178187	-1.07190789833227	7.53141933991773	0.00606321210072243	0.0195797868726939	-0.708394425272806	-1.4600384627169
Mp7g14480.5	7.30084387415865	-1.0581449830524	25.6899054296458	4.00918692940276e-07	3.68104976297872e-06	6.84834472168624	6.10427444167595
Mp5g17440.2	7.29934222443039	-1.02018460173752	21.5820716289306	3.3900597972323e-06	2.57919805855242e-05	7.10901706948849	7.0485599006461
Mp4g04270.2	7.29850461165318	-1.03229206764187	7.79432743698647	0.00524105159043544	0.0172757714246477	4.85328574578336	4.81211720504015
Mp5g15040.3	7.29101555328485	-1.06675358132916	22.5436425437267	2.054232211626e-06	1.63047240586614e-05	1.71002202753669	2.44204619898953
Mp3g09880.1	7.28436647078174	-1.07552751115288	28.4897191554896	9.41973449616164e-08	9.85887908495977e-07	6.78219019395053	6.89503053371589
Mp4g20530.1	7.26276662850097	-1.09588132809189	28.4999328889762	9.37017359015174e-08	9.81277649561596e-07	5.18546625993103	5.20769726659297
Mp1g27230.1	7.25866237182185	1.19365282205574	74.0020093629676	7.80375534256532e-18	2.56328886279871e-16	4.54851837600849	3.91758482843394
Mp6g11340.1	7.25824645498771	8.70325836858626	493.902778590318	2.01659531029068e-109	1.3808248580425e-106	5.54421565001267	5.691320297068
Mp5g10810.2	7.25562083250155	-1.10483959881209	24.4566422095863	7.60010402507098e-07	6.6058174669757e-06	7.08914421902898	6.88277677326359
Mp6g05580.2	7.25126739138953	-1.10441152477872	28.86223920389	7.77132736591578e-08	8.26481129602142e-07	-0.953808378966857	1.70611035150813
Mp1g22650.2	7.2491363996071	-1.07620244596733	7.85755964068215	0.00506086536931841	0.0167750113889361	-0.657262680139374	0.966784141199731
Mp5g24440.1	7.24022249402202	-1.12153494766817	21.0592632765417	4.45294878786567e-06	3.31836949645762e-05	6.76677116045818	7.23460831089845
Mp2g17880.1	7.22681943110162	-1.12132023612947	29.3027311016339	6.19083760829227e-08	6.67568031135235e-07	6.45029516701986	6.00404375237169
Mp5g01440.1	7.21653636635358	-1.1367996841126	26.4404671242186	2.71786463836475e-07	2.59165207053067e-06	6.07323383003035	6.31572152964463
Mp6g17480.1	7.19936825442876	-1.14661666474922	29.2011592462356	6.52401606722431e-08	7.00525078677891e-07	4.12970385247941	4.54551687959996
Mp3g17000.1	7.19577446572289	5.07464499019316	295.838374159426	2.65748169937383e-66	6.66354178788061e-64	4.0407452569688	0.0798367660312425
Mp1g01730.1	7.18868223196276	-1.16382788758989	22.3037651754668	2.32749801432279e-06	1.83509509074352e-05	6.01255190057966	5.30536951178786
Mp6g13430.1	7.1867963139908	-1.15692734060707	28.1719035795942	1.11004299139709e-07	1.14562871744014e-06	7.52236434301855	7.3021299639293
Mp1g28820.1	7.18512768012227	1.12052504209505	62.9699618159418	2.0988312399791e-15	5.67002922084188e-14	2.62260966660426	-2.04755605854444
Mp4g05770.1	7.1650982908266	8.23614054327631	554.925896673393	1.06761839431546e-122	9.50340513699903e-120	0.460884483014804	0.944374275662597
Mp6g06330.1	7.16436493770925	1.1180034342162	72.3095813801677	1.83952092769776e-17	5.93278823837013e-16	2.65545849617202	2.78738430867558
Mp4g11420.1	7.15062085575464	-1.18370311034633	20.2351051275829	6.84845925608637e-06	4.92817785513765e-05	5.7353859947368	5.65856390610896
Mp7g19150.2	7.14523351217621	-1.18611597673269	25.162969461203	5.26841479394465e-07	4.72749942422361e-06	5.0725211848727	5.40181050953028
Mp7g13470.1	7.13105658164044	-1.20836720211483	25.364785532822	4.7450142032485e-07	4.29682033878093e-06	5.82126367315436	5.28686506565763
Mp2g21450.1	7.11800136100274	-1.21621132113669	27.005445440243	2.02883096951502e-07	1.99004285125487e-06	4.20355727117718	4.28964906226199
Mp8g16520.1	7.11096511616867	-1.21187741906249	7.63474324280698	0.00572545352485542	0.0186139972795838	-3.8975589756152	-0.416575341206029
Mp3g16310.2	7.10228648273727	-1.21087688288633	7.69797206058286	0.00552829030386053	0.0180388842154745	3.07510126002522	2.32264057736315
Mp8g02350.1	7.10009002116429	-1.23368431066666	21.6647173337962	3.24709078327215e-06	2.47890039513697e-05	-1.32426762646824	0.380597868256941
Mp5g21160.3	7.08831819208343	-1.20698680117956	7.59310942311415	0.00585918055469174	0.0189847322025851	3.15137401841227	3.20335970933519
Mp6g05130.1	7.08129693946387	-1.24388022786104	25.9088093478983	3.57931961986308e-07	3.32737882407043e-06	-2.61853315621835	1.5553892737996
Mp6g00910.2	7.07630256732202	-1.22854024043726	13.5646762295127	0.000230482167895819	0.00114552597293391	7.77984934360451	6.1281521011621
Mp1g19240.1	7.07056351632915	-1.25709353347665	26.3179090522424	2.89590839760848e-07	2.7467158871936e-06	4.56114573824634	4.87433854740895
Mp7g01810.2	7.06829914331554	-1.28272400417816	7.59293466129628	0.00585974855098607	0.0189847322025851	7.73695762733544	8.08021867391464
Mp2g06900.1	7.05761170397473	-1.25997214672115	21.2527052519527	4.02541842832789e-06	3.01618368179804e-05	6.87809452190438	5.58222499317658
Mp5g14180.4	7.05282925446762	-1.2719068977041	24.3375328555555	8.0848301881657e-07	6.95670526050817e-06	4.12998867162267	4.6393192625312
Mp7g10820.1	7.03434114573031	2.37507914309966	116.111649884736	4.49277570180016e-27	2.65730517671589e-25	7.0141004844477	7.82899812502167
Mp3g23770.1	7.00902037125459	-1.30465460373909	24.3482278315995	8.0400676031418e-07	6.93494784586887e-06	8.80237397194586	7.76407272408859
Mp4g07930.1	6.99369606872003	-1.28999236292254	7.73092215465093	0.00542830185079056	0.0177679826897636	0.969250589978029	0.181305177048876
Mp2g00620.1	6.98859937110558	3.25834246334191	143.999424126806	3.55399441087296e-33	2.9023744264574e-31	6.36213205602024	6.66710841200838
Mp7g09250.1	6.97996979388602	-1.31659881721169	18.1860839233871	2.00337334324748e-05	0.000130120596971305	3.82459737423686	4.11722278076368
Mp1g06980.3	6.97886588638727	-1.32886571406275	26.2160675893879	3.05271928343912e-07	2.88010394292881e-06	7.30661532083047	7.40361006463558
Mp2g15690.4	6.96047250810595	-0.20525072121303	6.82589286583313	0.00898456294234217	0.0272676737235796	7.49406381467291	7.05735678297347
Mp4g17680.3	6.92921888700815	-1.37447036400627	22.7852436406021	1.81151306966145e-06	1.45599851824753e-05	4.57427887854502	4.05970153023111
Mp3g13540.1	6.92676836688039	2.21066514032264	105.829116966917	8.03758696475193e-25	4.34933619250695e-23	6.42924403562163	5.8011964723851
Mp6g06150.2	6.92074837239978	-1.3508965592062	7.71398867632974	0.00547945476122014	0.0179090752917206	0.994430461352998	2.1697207826854
Mp1g13570.1	6.91512829945601	2.90548276060386	146.998892568682	7.85187388958269e-34	6.68836894048998e-32	5.26127178978712	5.21286820908042
Mp2g24100.1	6.90394412580221	-1.38653813743175	22.7721755956617	1.82387319927177e-06	1.46527141546189e-05	8.52212635668527	8.23896626865014
Mp7g10750.1	6.89680585911727	-1.39913028521369	23.4882508636059	1.25678927583482e-06	1.04067997570638e-05	6.08404549325962	5.7952893331757
Mp8g11710.1	6.89121579534576	-1.37305249442375	7.18516063686178	0.00735089710338333	0.0229713921593002	-0.953808378966857	-0.475422876466176
Mp8g02150.1	6.89056520129633	-1.24696461209717	16.8257096546836	4.09744159833802e-05	0.000247865282960284	2.38963113523032	0.0900091857623833
Mp6g00520.1	6.8559163662043	-1.41861018775657	18.7456052820333	1.4936717890009e-05	0.000100044540479996	3.21294037181957	3.48432779216458
Mp6g13710.7	6.83782552931824	-0.967148832974205	24.1012796516212	9.13995392699772e-07	7.77441948219495e-06	2.16098916447034	3.68296857551574
Mp5g15040.4	6.83708983798961	-1.46234583115036	7.26613923742588	0.00702666836431926	0.0221095399239971	6.10642355997022	6.27364519943654
Mp7g14020.5	6.82145036992759	-1.49334295795994	7.06054950109618	0.00787998236326421	0.0243681302784771	3.77919688176902	4.57359208960946
Mp8g06770.4	6.81900684014471	-1.3409266468985	22.6455503150505	1.94810855262506e-06	1.54762055164587e-05	-0.234338888537025	2.81106113426534
Mp4g18730.1	6.76190070124617	-1.50545426923209	23.0380969336102	1.58822762867904e-06	1.2916990286679e-05	2.66136869330491	1.42866724138538
Mp2g05330.1	6.76100918364402	-0.367358293640725	36.7646423077374	1.33285775817537e-09	1.82810991285024e-08	6.05402717926931	5.89069288818707
Mp4g05780.1	6.75587477544421	-1.53691144209118	7.34289092899535	0.00673284760686653	0.0213206840884107	4.81223745203985	4.92279128313973
Mp8g01440.1	6.73792590485373	2.69267689312765	112.127509055192	3.35053617068371e-26	1.93040761963373e-24	5.34821988812473	5.44935586376059
Mp5g18260.1	6.71538719278054	-1.54872378522966	20.90899030514	4.81628847524555e-06	3.56822237722832e-05	4.35550019213744	4.54407289744714
Mp7g02320.1	6.6992716733396	-1.55670725625202	20.6656182940962	5.46892501616574e-06	4.00177854758729e-05	3.83006873001674	3.82384320862286
Mp7g19190.2	6.69407083343458	-1.57286002506432	13.7766035741875	0.000205884323492774	0.00103775725117267	-2.34485243926523	2.31574948480318
Mp6g18690.2	6.67889428206029	-1.56558360979906	19.6139288704058	9.47757350811702e-06	6.5961392167712e-05	-0.774166739094083	-1.37341614972413
Mp5g02070.1	6.67299395728246	-1.56677369227461	7.49373639476658	0.00619139595620486	0.0199106615260685	7.67473074107333	7.25951385138301
Mp2g22540.1	6.66927863446482	-1.58564246307615	15.873860604482	6.7707439876164e-05	0.000387711660378047	3.59482497427413	1.39321502334539
Mp2g15690.1	6.66268429122873	-1.16758103408042	7.25840973991516	0.00705697533225255	0.0221892143836263	3.04347630865695	0.979635900088878
Mp2g00620.2	6.65446659330437	1.41727795412235	68.0249778132987	1.61437516215524e-16	4.82226862614929e-15	3.44233113386747	3.69452085341189
Mp4g10670.1	6.65212176987517	-1.5903016066018	20.8227737763732	5.03803181885404e-06	3.71703607422539e-05	4.97099988976238	4.82134695329589
Mp8g13280.2	6.64868426969779	-1.58203640991595	14.1148108034218	0.000171984273128885	0.000884412482528465	7.30814448632052	7.42421513926175
Mp6g00730.1	6.64767765490753	-1.59116495143225	13.4176035261179	0.000249273950703799	0.00122693506894657	3.39381933556304	4.53555149744031
Mp2g16790.1	6.64511293176782	4.52490616167227	244.445116908896	4.22189897667119e-55	8.08198575071798e-53	-0.911042891900733	-0.928678422910023
Mp6g20910.3	6.62659636161892	0.560783056504667	7.12888319633592	0.00758519578134358	0.0235808266097072	2.73556227901407	2.93895442167162
Mp6g10280.1	6.62576801165689	4.54694561847033	438.585577012062	2.19927878618056e-97	1.22355500719914e-94	4.02657072177236	1.09578275385836
Mp7g03180.1	6.62362635003118	-1.64137191977099	7.20253237066184	0.00728007797915422	0.022790087614363	5.0610802541454	4.51465125239048
Mp2g22560.2	6.60093626711282	-1.64263377806999	17.5370423762628	2.81764381343516e-05	0.000176815343005238	4.02425546942223	4.96975215215115
Mp4g18720.1	6.58499032586547	-1.64396024721679	17.1555244318977	3.44406286918763e-05	0.0002112841187462	5.79451589617396	6.32853335002674
Mp4g07760.1	6.5608668086616	-1.66729591366044	20.5986820642845	5.663508940525e-06	4.13227252738387e-05	4.60285219081646	3.66031107614789
Mp7g07680.1	6.52723881117112	-1.69511582741389	14.45222277468	0.000143760096272267	0.000754751104079966	0.797017726593357	1.32826289249633
Mp6g15180.1	6.52478758328224	-1.68017135784643	7.42429116291026	0.00643491693135929	0.0205490271083389	2.83353056048288	0.726255229026792
Mp8g04333.1	6.50184709437964	4.4373495653398	22.0739535660819	2.62345379817779e-06	2.05027866413342e-05	0.298191494645724	0.513022601012741
Mp1g22200.1	6.49053082108227	-1.74534449732795	7.08165163091927	0.00778771978724494	0.0241092328105214	4.76500927293224	4.98773894810467
Mp8g08980.1	6.48543972586492	-1.72661001287109	20.0468374208286	7.55684007637177e-06	5.3943233311807e-05	3.54224864490441	3.67706885163623
Mp5g17750.2	6.47401878809896	-1.70599511497974	7.37912272725208	0.00659853496154845	0.0209699603570952	5.57533825201635	5.10146742226213
Mp5g20240.1	6.4723423761887	-1.73295371519687	18.8006404951249	1.45118382739051e-05	9.74186488651328e-05	5.39939188961959	5.86433128050129
Mp7g13360.1	6.45315634289237	1.26573201312462	69.1131107250918	9.29752328518979e-17	2.81982635513175e-15	0.389025558046168	-1.04276299077657
Mp1g00980.1	6.42205465853094	-1.79340126395892	12.8000708313187	0.000346606228004609	0.00165210995372585	4.33570197058333	3.94592482402702
Mp6g06150.1	6.41283378126734	-1.75664488020608	7.00618108402101	0.00812287664206786	0.0250149754123394	2.84346353116055	4.27134243483358
Mp5g13740.4	6.40332546891885	-1.81193075113798	6.97324405009369	0.00827373685240424	0.0254180046908288	-3.02403777958664	-0.0923589067724787
Mp8g06770.7	6.39684753274294	-1.8002103174766	17.2583516272263	3.26260282311619e-05	0.000201680965485894	5.28890901701314	4.9275030478689
Mp3g22480.2	6.3782019081801	-1.80070029090749	16.1755920181578	5.77332378335433e-05	0.000336991748573958	5.52257698665034	6.12166437584095
Mp2g15690.2	6.37126261881859	-0.0272371870415399	22.02064244088	2.69733847867544e-06	2.09789064813713e-05	2.90183949813351	2.72380527156265
Mp2g15140.3	6.36580280533946	3.62286259705156	81.0895001009031	2.15723103967125e-19	8.06831600824942e-18	6.56117715558643	6.1998628819407
Mp2g22560.1	6.36221838010892	-1.79641584288135	6.99951738078128	0.00815316942735501	0.0250995807219784	2.37125775332787	3.09879614058923
Mp4g15270.1	6.34992318930507	1.67482334686019	81.3288884993892	1.91112413253627e-19	7.2084201126151e-18	-0.0708182807901499	0.72454686885594
Mp7g10650.1	6.30082182646492	-1.87879978712357	14.4323542495433	0.000145284698826608	0.000761408152254962	-0.161594621415292	0.232559372136697
Mp6g12850.1	6.29217867538434	1.2748428830655	6.71046083286162	0.00958489518500931	0.0287417700823178	0.981692713482821	0.553107515793722
Mp7g08710.1	6.27279366581507	-1.88909026817567	17.9096711745859	2.31641008706347e-05	0.000148341902086298	-3.52896047323096	1.88010647343
Mp7g02903.1	6.26003095156693	8.29334839471484	327.868102205179	2.79976795396379e-73	9.40457903479574e-71	6.36142577407053	6.12072331281898
Mp8g10950.1	6.25436401746418	-1.89724214772482	16.1071951363717	5.98561929071615e-05	0.00034778714175137	7.28673513810666	7.39737572612036
Mp4g06920.1	6.24416000371005	-1.91747735033201	14.3133361052847	0.000154764563102722	0.000805400034176487	6.44408138273181	6.11220522120251
Mp3g12290.1	6.24095029241456	-1.91826677201361	15.5284503622179	8.1272813832958e-05	0.000455648543107898	4.35672156861598	5.0611162768848
Mp6g01320.1	6.2081965947538	1.91041390327293	90.7329403643745	1.64432863328976e-21	7.2820852384223e-20	4.16617227142535	3.8505884509957
Mp1g09100.2	6.15725241400762	4.16161606757181	16.1420721185708	5.87640220522247e-05	0.00034225787473642	2.12912452890077	1.43307721848066
Mp2g00600.1	6.13021202487746	2.90765770019304	126.799501623652	2.05522487459873e-29	1.39653314665958e-27	-0.233826125715444	0.624592095426315
Mp4g03590.1	6.07318068387807	3.83119938407518	205.782867631243	1.14279441097821e-46	1.62761351189161e-44	6.30292002850406	6.23251850868525
Mp1g22350.1	6.06990168822644	5.37238879904728	530.047007575917	2.75881180932154e-117	2.13544028875441e-114	3.79652828396574	4.3262293686943
Mp4g10970.1	6.06487622609099	-2.03929172934167	14.6724618430593	0.00012790134448289	0.00068133681502959	2.74892821602295	3.53452972157267
Mp5g22980.2	6.03429023797745	-2.04656159640202	7.10051973551821	0.00770616030805753	0.0239075921209428	0.642722163392394	0.939229265865389
Mp4g20010.1	5.99533198422541	1.67157968655756	70.4085042948097	4.82116390188938e-17	1.50845660712367e-15	3.23124591227937	2.96835437623304
Mp7g14600.1	5.98751063679278	0.783677211789445	53.9972980523659	2.00765499279694e-13	4.4523077766278e-12	-0.103109758488863	0.218754719876777
Mp8g04240.1	5.98139551875816	3.46804761799577	22.4771928413702	2.12653550885679e-06	1.68319361074133e-05	4.42226984235305	4.69812128356799
Mp8g16050.1	5.96425575155043	-0.0154977740469287	41.554308947029	1.14641523962369e-10	1.80616199212572e-09	7.23608035873168	7.37614978759964
Mp5g08830.1	5.9528248942394	-2.11864048023928	12.3143078122576	0.000449499369578224	0.00208410089963253	4.23739954626839	4.68777105294598
Mp7g09670.1	5.91350799169598	-0.776629781330103	29.1538306411771	6.68534345730208e-08	7.15259432514116e-07	5.21749244972344	5.74860093395188
Mp7g17760.1	5.8617494764031	-2.16761408577127	6.9772408526288	0.00825527868636861	0.0253700546268635	3.98840907919289	4.34281881021926
Mp2g05190.1	5.80731986891353	2.62421271399872	115.637656916646	5.70577379560211e-27	3.36357254579816e-25	4.50125041797062	5.06399362905793
Mp6g01200.1	5.76383579101324	2.04939193619394	87.6517840500085	7.80541132447221e-21	3.28510018462361e-19	5.06657025069837	5.38848403570809
Mp8g06390.1	5.76301027326512	0.596169035996877	50.8993422968238	9.72261596636607e-13	1.95363128723719e-11	3.66155107034622	3.63354714597578
Mp7g03045.1	5.72059470921415	3.52280044038627	189.387667751263	4.32504918609063e-43	5.57962685941823e-41	6.0395311677763	5.80351748473512
Mp2g12440.1	5.71195484852203	3.8432115806828	252.055756983642	9.25280288933527e-57	1.83030722043151e-54	-3.52896047323096	-1.84053923443716
Mp3g09830.3	5.6787468377568	0.659683253345023	4.95394937573602	0.0260311376729631	0.0654657923423875	2.17327316778931	3.50674734771007
Mp8g18620.1	5.67100699542771	6.58458838596574	321.399323045397	7.17960301374183e-72	2.16641478734993e-69	4.72648892047533	4.42250231400396
Mp5g14130.3	5.6525342276034	2.82922929112206	4.31569781986952	0.0377622800002401	0.0885746865407476	-3.8975589756152	-1.36257632494466
Mp1g22380.1	5.64630619084717	4.52990015111411	308.045799100628	5.82020765827868e-69	1.61901807719274e-66	4.59045687827288	4.75583359011916
Mp1g27240.1	5.63353383717918	2.46602147280045	107.921119896642	2.7969097264726e-25	1.54159083159107e-23	6.05868975653982	5.99178505752196
Mp6g12440.1	5.6135871591465	0.93268699794783	49.5950217381839	1.88992661831645e-12	3.69334397210623e-11	0.474920540118994	1.64781563596889
Mp5g08670.1	5.60925533432159	4.06947154898746	252.072395686419	9.17584438915547e-57	1.83030722043151e-54	-3.8975589756152	-1.45501038429103
Mp6g03650.1	5.51697512741296	-0.416126407026829	33.8413984517328	5.97928677030764e-09	7.47536814408616e-08	-2.48855683357772	0.233378834230221
Mp1g02530.1	5.49215580276754	1.23255885756236	57.9094280406211	2.74468483901261e-14	6.63907937349749e-13	6.86275811176296	7.15158791158154
Mp8g15310.1	5.46424501124628	0.297217487462775	43.3438816729308	4.59169731739842e-11	7.5481059410567e-10	3.92781682060956	4.3886157877247
Mp1g13990.1	5.42378012788899	0.254287266443385	39.2101493726503	3.80556857693554e-10	5.58997833128576e-09	5.544133527232	3.24668759935354
Mp6g18110.1	5.4022819116475	2.32258119517933	59.5031858809831	1.2209630374861e-14	3.04011258130979e-13	7.79363987681328	8.45557199705921
Mp6g03110.1	5.40042782367471	1.69131029786894	63.7133222862315	1.43908085782186e-15	3.92342366183805e-14	4.26442271791637	4.29136059568175
Mp8g09780.1	5.38304723489057	1.12308356820214	60.4461986288928	7.5617253555149e-15	1.92041935098761e-13	0.859680640035885	1.2255346496843
Mp3g04180.1	5.38292174349979	3.03265942594763	111.545790156099	4.49306921130051e-26	2.57202929803161e-24	6.06790239075839	5.48928602675365
Mp2g03950.1	5.28110589879979	2.35745444571882	77.7122517555819	1.19199675680714e-18	4.19389688961215e-17	6.54057107958449	6.25073870742528
Mp3g05400.1	5.27458721266601	0.123067953952879	38.0702109973284	6.82441232877002e-10	9.72738292146458e-09	3.61359603492632	3.93320176850184
Mp1g19010.1	5.26429899389179	5.95446245373114	440.806770401207	7.22540587024482e-98	4.14948066799898e-95	1.9213855085538	-1.37941005734033
Mp2g08880.1	5.25392165681457	3.55980027851717	136.22913716808	1.77783848904424e-31	1.35840594937574e-29	4.93485099595152	5.30379291218377
Mp1g14140.1	5.2350409850511	2.8630972531701	129.56487639907	5.10212835412502e-30	3.59024470705485e-28	5.71154954209472	5.64013871077605
Mp5g15070.1	5.22025262281525	3.60148665070685	183.969145940952	6.58939684684121e-42	8.20356867582616e-40	1.552425189224	3.80888771129983
Mp5g18080.3	5.217408239066	1.11951432544297	45.3654698916256	1.63491525908286e-11	2.84242151928243e-10	6.55867438354467	6.72058364872614
Mp7g05920.1	5.19684265170774	2.18709822413703	79.615741876827	4.54787534152061e-19	1.65574283650494e-17	8.82552139691579	9.21641997759764
Mp5g06940.1	5.17404328219379	1.17355962355251	50.2743362795733	1.3368648051353e-12	2.65924068444958e-11	5.13419701164253	4.75188273904715
Mp4g04990.1	5.15484446353524	-0.755558968816274	20.4255282949532	6.19972482039857e-06	4.49770582630627e-05	1.84609260609177	2.01395928691777
Mp2g05430.1	5.14990832867634	1.65998335986195	59.5813140422886	1.17344064313396e-14	2.929980893368e-13	7.54958784230979	7.15404913251679
Mp2g17690.1	5.0947115792794	4.03088818940876	182.57461597245	1.32830784858248e-41	1.63088721574579e-39	4.35944293613097	4.04343728057391
Mp1g04990.1	5.07326115154034	2.40737681533682	47.3672492574419	5.88578975255876e-12	1.08472789818637e-10	1.49023106956959	2.06982325365594
Mp6g13710.3	5.06606239903102	-1.49531158455668	14.2814583834663	0.000157407786034986	0.000817006068449228	5.37050184077534	5.80086449027323
Mp2g25303.1	5.0459963667462	4.92970994172136	132.120158841162	1.40831702201928e-30	1.03604412987641e-28	-0.284648461773608	-0.338205435529263
Mp8g18655.1	5.03746904208617	5.74804261152986	351.516225321054	1.98135398226292e-78	7.19878468290344e-76	5.08220317716511	5.06121687535239
Mp6g08270.2	5.01496512687292	0.837380766236898	3.72969591387117	0.0534531242227228	0.1169504695265	6.63019773158807	6.62640301926805
Mp3g07220.1	5.01393896613744	1.67347856950356	50.8967078459877	9.73567418744071e-13	1.95404969063142e-11	5.95720351057437	5.89695414230479
Mp8g07600.1	4.99372386317534	-0.871060554257537	25.3066501239033	4.89019846298117e-07	4.41257999171078e-06	6.47889811672097	5.87582918540378
Mp1g25260.1	4.98981257649418	4.75557219389889	324.696023186877	1.37413245551763e-72	4.36851430456794e-70	0.0156120746482502	1.21476853146405
Mp2g21610.1	4.97428226182568	1.53968499731368	68.5803958364585	1.21809025217947e-16	3.6631183715458e-15	-0.359296975340046	0.133705757723176
Mp1g14410.2	4.96692120655791	4.92959893585028	9.44456987922502	0.00211775158357558	0.00797932940579812	3.5693358133536	4.4888536479378
Mp4g10080.1	4.9305955871613	1.25307616951555	34.1669739774394	5.05801181010649e-09	6.40481690903821e-08	5.04942024392205	5.73651767816083
Mp5g08700.2	4.91469408578991	0.615375951743953	36.5233170330265	1.50850885687516e-09	2.05950791249605e-08	8.26083573245998	8.62679556607518
Mp6g06340.1	4.91153061670749	0.66330067917592	44.2644677074438	2.86876339095544e-11	4.83184433767074e-10	3.0619305179225	3.33860911526228
Mp8g18630.1	4.91005481532953	2.7965024187035	92.6521386383844	6.23431747767065e-22	2.86794713320337e-20	9.20185486829435	8.69090098618389
Mp3g19810.1	4.9037454374131	-0.948490900679894	16.7763418148317	4.20543627874765e-05	0.00025336508314905	7.34987599201252	6.64054163824325
Mp3g20360.1	4.89902949015678	2.13170370805187	73.4826525896637	1.01524524161232e-17	3.31033169165276e-16	4.84469929018022	5.7431056005263
Mp3g12530.1	4.89144618595093	4.29368001848691	77.314166116021	1.45816410678297e-18	5.10013665875388e-17	0.984575501939916	1.53606586693724
Mp2g24660.1	4.85008545372638	-1.02736236770894	20.6473091213487	5.52147328015255e-06	4.03691124462242e-05	2.15313191362281	2.50004959215645
Mp3g24330.5	4.82024974850436	-0.97500176081947	11.5418743628511	0.000680460027502505	0.00300303169797399	-1.4898598516283	-1.41356753814528
Mp3g00220.1	4.7922445554796	1.52823691064528	51.2530767275273	8.11933801333376e-13	1.6519837103015e-11	2.3505267622749	2.99692607360653
Mp2g21840.1	4.78952234000698	3.70992365733063	118.962935020271	1.06704848982635e-27	6.64219030223027e-26	2.65070795776958	3.20011407969974
Mp2g23520.1	4.78649131381974	0.191657096776092	33.1482490153719	8.53932376043458e-09	1.04055839087623e-07	4.14281006144971	4.86717819094272
Mp7g03000.1	4.76254080851036	-0.338652023740845	31.9512020152297	1.58094515308037e-08	1.84440147839383e-07	5.89010115730284	6.05675340212594
Mp5g19900.1	4.76192019870263	1.58776826023867	46.1478639483084	1.09656504521057e-11	1.92906595848653e-10	6.55760837006479	6.23876564013592
Mp2g14780.1	4.75059026004282	0.535261716932915	39.5873224767479	3.13713215380671e-10	4.68150576146025e-09	8.99748094641007	8.6095579866322
Mp8g06230.3	4.74521896021081	2.19735047307545	72.8240728386331	1.41737427549516e-17	4.57958515909988e-16	6.04310624356249	5.7648422052499
Mp4g17680.2	4.74021755159014	3.30944979067611	50.446419921289	1.22463003012164e-12	2.44144327281698e-11	0.34578872015503	-0.541625442120917
Mp3g14650.1	4.73917008503893	0.805840057067456	50.9174600367384	9.63328499667516e-13	1.93786861916167e-11	6.92930368864066	6.77481250138988
Mp5g11440.3	4.71469546038792	2.01358039897631	22.9128166599073	1.695177733327e-06	1.36840807578414e-05	6.77852174512287	7.09070213547421
Mp7g05260.1	4.71340698882271	3.45914668687164	125.652709715195	3.66289780341508e-29	2.43323020873876e-27	6.52599879469983	6.19209270145593
Mp8g16010.1	4.70899985366972	0.476529088901272	37.5042180184473	9.12155094662856e-10	1.27066487873888e-08	6.56965559567008	6.22385332616178
Mp1g11250.1	4.7063853864867	0.169374232642967	27.4916292507556	1.57775904095265e-07	1.59143593235581e-06	4.67617673516447	4.6150471602425
Mp2g22960.1	4.6914974221166	1.52595378013718	59.0583376277866	1.5306600527081e-14	3.79003350742173e-13	6.3767380848296	6.27915513393217
Mp2g14790.1	4.66930491249061	0.994081117530436	41.3890227772067	1.24755985811569e-10	1.95685534396772e-09	7.30157279974707	7.10888406135194
Mp8g18690.1	4.66443329092364	-0.425349324507087	25.1431794939895	5.32275744220581e-07	4.77145270612236e-06	6.31954875067534	6.29396657445914
Mp3g16300.1	4.65444994009878	0.449165514236572	32.1743269830891	1.40940854942706e-08	1.66060227699867e-07	2.15754872442958	1.1398401584118
Mp6g09300.1	4.63851295307416	4.90962337061453	253.218334664512	5.16215772429636e-57	1.05634360880055e-54	5.69458839611332	5.71226394506908
Mp6g18040.1	4.61598375709042	0.0400213854284795	32.4249691472364	1.23884414081941e-08	1.46955856266747e-07	4.23149311849392	4.18945812890597
Mp6g17190.1	4.61364711124735	1.34120867978281	53.2205929640853	2.98117102013958e-13	6.4098777381093e-12	3.8143753546458	3.5893226341613
Mp5g06530.2	4.60377257041345	3.23615482070882	8.58738222608442	0.00338500265903414	0.011910957167601	3.84685831872829	2.98106601666177
Mp2g03060.2	4.59944666106655	-0.491470987266181	23.6670328316691	1.14527734049567e-06	9.54111955678258e-06	4.59718260725102	4.82534695878183
Mp1g07830.4	4.56923648313572	2.19731076622895	15.2493436175446	9.42094909196478e-05	0.000521358895505903	5.69669410233733	4.77709825678762
Mp8g04380.1	4.56660313809886	3.51634664999931	163.652583722337	1.80159516526095e-37	1.88669404277298e-35	-3.8975589756152	-0.65239877674318
Mp5g13930.2	4.56511480438049	-0.452226973314961	21.7903188933098	3.04130857931356e-06	2.33381106196204e-05	5.33604071718343	5.10553413805079
Mp4g10270.1	4.54527567911557	-1.27812841940276	17.4461854591477	2.955567672189e-05	0.000184722933375331	2.90197673449136	2.09736362884745
Mp4g18460.3	4.54246495941638	0.811481138335487	20.962122615668	4.68454100981143e-06	3.47495348323637e-05	1.82322868976639	3.24411145997382
Mp2g00250.1	4.52910017501577	-0.543623355703855	25.7898217889635	3.80690734295621e-07	3.51709244559675e-06	8.74150053738471	8.89415596000513
Mp6g09220.1	4.51998444150066	2.51399894215702	87.7705066570577	7.35068706244218e-21	3.10104933110564e-19	5.53000009623949	5.35064540694362
Mp2g23350.1	4.51879820061339	5.1460283607715	112.239918877606	3.16585456227173e-26	1.82992560948453e-24	3.87458644626187	4.1069206571298
Mp2g21440.1	4.51542392678951	-1.29254627477212	18.7993463072726	1.45216888549378e-05	9.74480311663993e-05	6.52068100690845	6.37512552607307
Mp5g20041.1	4.48425658541325	-1.67964897575975	12.8901850473969	0.000330309771201627	0.0015820567276574	7.43063855981489	7.26284347746065
Mp5g20044.1	4.48425658541325	-1.67964897575975	12.8901850473969	0.000330309771201627	0.0015820567276574	4.31448310010782	3.51655435937722
Mp8g09542.1	4.47301458174783	0.705238464450133	21.68022130812	3.22095213138226e-06	2.46211295813647e-05	5.44847432257268	5.47581770281069
Mp2g09350.2	4.46603619636994	2.07965467498693	8.79879213754536	0.00301430042155083	0.0107736579813028	-3.8975589756152	1.62862170688023
Mp2g10980.1	4.45938910105151	-1.31555428982405	13.9437309383363	0.000188364776498345	0.00096060100716128	5.78990341118128	5.85778213313287
Mp4g22510.1	4.45846532280375	3.35799123854766	110.725983066138	6.79416620311507e-26	3.83989018774786e-24	3.6815242827275	2.98387092996317
Mp3g21260.1	4.45575276970011	2.87241454383727	58.7052103251135	1.83155838260132e-14	4.5037615863883e-13	7.42032619660872	7.86903428806459
Mp8g18610.1	4.45495077864435	2.91662310420511	100.384282596022	1.25520215602009e-23	6.47720695177558e-22	-0.440617383859727	-2.8305384740322
Mp6g00780.1	4.44278302115584	0.490251152437875	33.9579602241602	5.63158105811327e-09	7.07045398995702e-08	5.88138854050141	5.07934473911598
Mp2g18345.1	4.43630137983072	-0.598156132976567	24.4817120138348	7.50185231495587e-07	6.5308301595677e-06	6.03613806543902	5.73837439909502
Mp6g10970.1	4.42355500236667	-1.38683843725197	13.8268662198537	0.000200449403169368	0.00101553805481624	3.92865608557604	4.00134944872809
Mp2g23960.4	4.42319157440887	0.219372443253294	4.6708361301228	0.0306789879353294	0.0748278021922936	2.0611805656558	2.7826599928374
Mp3g11970.1	4.42116520111372	1.1077998859582	43.4742142398109	4.29582904662704e-11	7.08135597380566e-10	6.30659712182887	5.85600778325125
Mp5g06770.1	4.41402919467138	3.38025231621683	84.2715522865217	4.31276309899986e-20	1.69867525335165e-18	5.19545100815785	4.88721820417326
Mp2g17780.1	4.40741683787686	1.45215825082356	49.5360054025353	1.9476423750474e-12	3.79773425684519e-11	6.31301668330892	6.47494094981018
Mp8g02640.1	4.39599904334653	4.9546375343481	260.487943587421	1.34324882172446e-58	2.84688794918577e-56	9.96818036592463	9.67730155551538
Mp6g13030.6	4.38720133621011	0.455610683926042	14.6462524362293	0.000129692257170373	0.000688405263686388	3.36336524987655	3.59917919218156
Mp4g19590.1	4.37941043480938	0.00457170419639301	21.987462742998	2.74437306293842e-06	2.12889209758138e-05	1.19444143837554	2.63530720658198
Mp8g10020.1	4.37122323431432	-0.680430125048546	23.8797010309664	1.02547394743508e-06	8.63600410888681e-06	1.4480254691821	1.44016877187504
Mp2g03000.1	4.3638182778317	-1.42498738135409	13.566543117784	0.000230253042071432	0.00114470676012223	8.22545252825433	4.17164510728191
Mp5g02610.1	4.36072353929754	0.158871150236969	33.3017517160304	7.89115256555076e-09	9.70208488428869e-08	6.08212470917922	5.79414257571252
Mp6g21050.1	4.34815074015812	4.06406609182827	191.314315518633	1.64228840571045e-43	2.14982797697523e-41	5.2814058295812	5.3488904175629
Mp3g06500.1	4.33078309864197	-0.691875237831813	26.0467852173537	3.33243264962783e-07	3.11640159604284e-06	4.56623528596055	4.77974834881481
Mp5g09080.1	4.31618019799225	1.60158636618489	48.9644642895139	2.60642070391607e-12	4.97876693045256e-11	2.91463544608006	1.06384171413765
Mp1g06980.4	4.31485949047527	0.405240709423681	21.9546744993005	2.79166107253466e-06	2.1627476968814e-05	4.97356548188462	6.00955732378736
Mp7g08070.1	4.30610440331278	3.5251192369396	159.244967487877	1.65430739992047e-36	1.60937894211936e-34	4.2562926792155	4.90797585885666
Mp8g10170.1	4.29024972146949	2.21975828676145	76.0211860421968	2.8063758374252e-18	9.51655410165349e-17	6.23110531855344	6.7113008859682
Mp1g29680.1	4.28968779458971	2.34785451144869	9.56302842463717	0.00198535309765367	0.00755401607128195	3.92424791290266	4.12351897425622
Mp3g20760.1	4.28834650635479	-1.44754776396186	14.2317291350354	0.000161622295137374	0.00083644236056124	5.29271120559689	5.40502878261092
Mp7g05420.1	4.28498816965268	4.16994284822091	162.085849555264	3.96217080830411e-37	4.03077296572789e-35	4.69679149352531	4.82841923549091
Mp2g14770.1	4.27696221129484	-0.288519138052673	26.7747539690343	2.2860446530659e-07	2.21067099177252e-06	2.7532352044718	2.45290298811044
Mp1g18910.2	4.26642626056777	1.13136360432186	11.3327184965941	0.000761533371943636	0.0033099557179474	6.63924645795677	6.8045767813821
Mp3g23830.1	4.2570884088521	4.07776743721772	229.23448602207	8.75567437863526e-52	1.4705402921023e-49	2.63498835188049	2.93535306679936
Mp7g10950.1	4.25019048860471	-1.50641218888198	15.6145346995956	7.76553792206324e-05	0.000437698743486542	-2.64920537150973	-1.57560331496777
Mp8g10440.1	4.23891097919357	2.64265449486165	66.7659763135731	3.05729575214958e-16	8.87912500416297e-15	3.97344316229816	2.61601545957265
Mp2g10240.2	4.23573890590522	-0.93353325390502	17.3818818836653	3.0572644449824e-05	0.00019064265819272	0.667061973197893	0.334496694491729
Mp8g00640.1	4.22068639476293	-0.187024855946959	25.1655672712219	5.26132270969719e-07	4.72351629857484e-06	4.00359119359504	3.02359080338846
Mp7g02870.1	4.21672580814879	1.73317546440759	52.4228386727692	4.47489443826988e-13	9.40573148577553e-12	6.54492819067686	5.86249745775284
Mp8g12700.1	4.20770435624165	4.03211943946751	6.10015257137912	0.0135170211020226	0.038380147795743	-3.8975589756152	-0.947838594920501
Mp1g21080.2	4.20305432100734	4.85608299911659	296.484950348381	1.92130858147307e-66	5.03015539352427e-64	-0.305954171016656	-1.73059956340839
Mp3g03000.1	4.19285431828211	1.36254571749205	52.0897539280298	5.30208672066097e-13	1.10660081931919e-11	3.67511498691012	3.64364783628658
Mp7g09860.1	4.1847536852169	0.583490619580457	32.9468489679116	9.47131324708509e-09	1.14472362347492e-07	4.52057349360774	4.41315522228998
Mp8g04390.1	4.18337987130895	-0.847033799034481	18.0622324872967	2.1380055371631e-05	0.000138109261894466	3.92263595075197	2.21079720553061
Mp7g00380.1	4.17454776175921	-1.57614179703491	13.1307540097727	0.00029048784394187	0.00140637293575268	-0.0608891687687779	1.28608887237849
Mp1g09460.1	4.1745382083868	-1.56362524903823	14.4007911295783	0.000147740228532419	0.000772457940840723	0.592588715721445	0.0836763974907244
Mp8g14000.2	4.16187642406872	3.36427488283791	24.9379182040015	5.92063991415763e-07	5.2466477049153e-06	4.43325383298727	4.07118531366081
Mp2g22630.1	4.16170847689669	1.84519423941592	60.1582693506706	8.75283895983999e-15	2.20717835696928e-13	1.63134412156256	1.42791807141613
Mp3g20390.1	4.16053758940834	1.43245276417284	51.8927411438135	5.86167153990212e-13	1.21626268560463e-11	4.72728143055276	4.46632137589427
Mp1g06450.1	4.1592157418681	-0.81321243896084	21.8716285636081	2.91512209621347e-06	2.24666314627222e-05	5.53063240598437	4.70096921978784
Mp3g23330.1	4.15806288062679	-1.55383736751486	15.4669189382087	8.39619556816959e-05	0.000469464414887321	-0.16294048065863	1.41751163041828
Mp1g09580.1	4.15795231350255	-0.349168315150025	26.9930586212781	2.04187409437918e-07	2.00173372809651e-06	2.83651420444625	2.9093085893785
Mp7g08140.1	4.15646882260095	-1.55485004153799	14.2234565676097	0.000162334332022683	0.000839639196106863	7.94338425300785	7.98110426091824
Mp6g05380.1	4.15022178762798	2.03979796866495	54.5533506792286	1.51284486644742e-13	3.40926293131182e-12	-0.174192871205745	-0.33646305411884
Mp6g05170.1	4.1261248643268	0.529869700822706	32.0439584724993	1.50723100480857e-08	1.76650648970421e-07	5.9373619626745	5.60724024505798
Mp8g17480.1	4.1236543586197	4.04651369547616	184.730153629414	4.49477560983055e-42	5.63524578745164e-40	4.81994561182956	4.13254006359166
Mp3g03300.1	4.1139197790347	-0.274086203861858	28.4078055137043	9.8268306160889e-08	1.02548104020065e-06	6.10905004431961	6.00170304037498
Mp3g03320.1	4.1139197790347	-0.274086203861858	28.4078055137043	9.8268306160889e-08	1.02548104020065e-06	6.5697828653101	6.0603408959358
Mp4g17360.1	4.10741175548484	6.20472859804673	197.287323677264	8.16240897684989e-45	1.10087399253681e-42	-0.538479339842343	1.06724111524817
Mp3g14660.1	4.10020213768597	5.80748130498272	362.290641003499	8.92910238638247e-81	3.45575673445146e-78	4.41923471779328	4.75155296279984
Mp2g17770.1	4.09543447243566	3.30862046569878	87.4593003536885	8.60320257099307e-21	3.59537125284952e-19	6.36559537400821	6.49699951399694
Mp4g03580.1	4.08964181801632	1.64593514961616	47.6881771939055	4.99696039655446e-12	9.2571161227741e-11	5.97424293430464	5.71488755932533
Mp5g19160.1	4.06508336303805	5.51033447795339	340.536330837732	4.87604331511718e-76	1.73616398278062e-73	6.43081443942072	5.9729357715451
Mp7g17780.1	4.06424577102162	-1.64864928079049	12.7523669856567	0.000355558921054983	0.00169251750575985	7.29649358936208	7.02449691479426
Mp8g15470.1	4.06410430231157	1.79625248378795	9.89080089469514	0.00166107058273884	0.0064865188823206	-2.09751339361412	-1.30662643509898
Mp4g16530.1	4.04742471335363	2.07388977256517	48.8471594597234	2.7670587750355e-12	5.26865747293657e-11	4.3369809456123	4.18221827613142
Mp7g07230.1	4.04070240556052	-0.156586667168703	21.3471547831145	3.83189027167448e-06	2.88941730227111e-05	3.83709445408006	4.37214800007652
Mp1g09440.1	4.0383000732136	-0.93634026079721	20.0597232078169	7.50609257771304e-06	5.36024733899018e-05	3.94911614747771	3.30674041747516
Mp7g16650.2	4.03687960220211	3.02087377232541	6.74204255362972	0.00941667486536135	0.0283279930091294	7.09516610411021	6.9383409556139
Mp3g09830.4	4.03333408202084	1.57091426417699	8.4086907558318	0.00373431493636075	0.0129191875612708	4.29086604097317	4.2489372731302
Mp4g00160.1	4.02490880226124	-1.68946168507721	13.2366242884068	0.00027453187462281	0.00133856329810491	-1.92889823326344	-0.63562218948486
Mp4g19190.1	4.02478746075238	-1.65967530903697	13.7994581627725	0.000203394880234596	0.00102781541735144	4.35861392389482	4.3190104748267
Mp7g10680.1	4.02393518518386	5.23516008295751	433.650556854503	2.60826896127138e-96	1.32671463764327e-93	6.15792144699108	6.65930597174716
Mp8g03330.4	4.02340805717488	3.42703047033764	67.3961549735779	2.22081644514685e-16	6.53507358230567e-15	5.23855992581621	4.78848357247599
Mp3g10040.1	4.02159711754571	8.25549694783478	108.752165963871	1.83900442399365e-25	1.02955332579745e-23	6.45815612520598	6.45571451329884
Mp8g08060.1	4.00686814695745	4.25886533106376	130.991780389047	2.48633659044409e-30	1.80670409468066e-28	-2.77830698324257	1.88990597937969
Mp2g18660.1	3.99778527732719	1.77053940656906	57.5113535739981	3.36033975407242e-14	8.03008438144312e-13	8.72648757281278	8.88538028725804
Mp7g11920.2	3.98957631263591	4.36745237535281	22.137103076782	2.53855629753716e-06	1.98829378640801e-05	5.72718062778284	5.45853705782427
Mp4g11950.2	3.98880098277403	4.62661256864005	9.49457110842192	0.00206080750398736	0.00779281138349343	5.09747543716446	3.24017269475435
Mp3g09770.1	3.98173484069809	2.28365618179247	71.8585685675704	2.31187444525333e-17	7.38928200158797e-16	5.75464073045288	5.4039127222076
Mp3g03950.1	3.97984549497277	-1.69237128802764	13.5889867551071	0.000227516402374964	0.00113268302893778	1.33607379007613	-2.22420055986152
Mp3g12400.3	3.97533697224115	2.12430902740768	67.4177593988252	2.19661352193245e-16	6.47455472366944e-15	4.3680933351284	4.68621695887605
Mp4g12020.1	3.97117392111925	-0.531576490749101	26.8598857840324	2.18752505771783e-07	2.12927876449156e-06	1.0554267728161	0.418353784582817
Mp6g13380.1	3.96100712070626	4.61386881447279	181.392782894604	2.40616629018988e-41	2.83688599100996e-39	5.8525059496295	6.05332750495082
Mp3g07420.1	3.95429947177082	5.32186274748476	261.794468531614	6.97220146282702e-59	1.51373295905743e-56	3.92310462135012	3.06296856893622
Mp4g10940.1	3.94991143589853	1.20915733946781	19.9680840797046	7.87456350371958e-06	5.59644127970937e-05	4.65533889530819	4.34391719416194
Mp3g09700.1	3.94016515002162	-0.918836377306998	11.9837445460311	0.000536666354998338	0.00243607116727063	-0.709116017873014	-3.8975589756152
Mp3g07480.3	3.93630790878803	0.914473953334745	2.31566993806038	0.128076109471016	0.233741441623632	-3.8975589756152	-0.514103407472708
Mp6g11510.1	3.93310098563501	0.508332110614052	31.0745369014009	2.48307467764293e-08	2.81209786807106e-07	3.2626982500438	3.97830319832717
Mp6g11060.1	3.92661131916277	-0.476991602922918	18.6570514656184	1.56467513825248e-05	0.000104212164183722	6.30431071263609	6.3982506947254
Mp3g04980.1	3.92564160596972	0.656112400574484	25.9223561372316	3.55428911777263e-07	3.30773701848961e-06	6.91438693654708	6.36202178453717
Mp4g04780.1	3.92053465042651	-1.00502727045698	16.9423192642811	3.85329041105825e-05	0.000233810937927982	-0.746316975993551	-3.8975589756152
Mp3g00030.2	3.9190294064651	3.77944630814915	120.258770508153	5.55241983999682e-28	3.4806243102628e-26	4.20312218132201	3.98291111932415
Mp6g06660.1	3.91785513082458	3.73890094504391	141.388577516357	1.3230439113396e-32	1.05623994410668e-30	7.36465642746288	7.38304630731044
Mp2g17900.1	3.91639376149298	-1.0155619093645	18.4135974400846	1.77784790849744e-05	0.000116966098724981	6.77549295298709	6.75774079008205
Mp2g10190.1	3.90784425198105	-1.00881390916568	15.3663762055367	8.85500837690345e-05	0.000493722875458854	-0.71860436510557	0.552594493197469
Mp6g20910.1	3.90738772448462	1.80981591284605	50.4959718631853	1.19409632039563e-12	2.38323955067302e-11	-0.0728660587662389	0.328701197810767
Mp2g03890.2	3.90187109438573	1.4839695143735	47.612776894595	5.19289300556224e-12	9.61009087089653e-11	3.59342585895775	3.4277555800719
Mp3g11820.2	3.90098142894253	0.737253100123638	10.0652939435499	0.00151088458671512	0.00599204239191119	4.33799413617793	-0.444916339137577
Mp4g17580.1	3.89069741341652	-1.75708875496834	12.707200181293	0.000364250374070621	0.00172880549442263	4.91670348008495	3.78148587276679
Mp5g04430.1	3.87988396785398	-0.295495985334862	22.0942198094313	2.59590217804625e-06	2.03052928276614e-05	6.28951756211397	6.27155094417463
Mp3g03240.1	3.87548584342862	-0.615496331010834	19.9253247107212	8.05265497224092e-06	5.71161021796036e-05	5.22270494040779	4.8849605466732
Mp3g03270.1	3.87337675807703	0.0268519326559009	24.3134192502702	8.18667393995362e-07	7.0341388104727e-06	7.51581065916258	6.62347089318754
Mp1g17810.1	3.87261393041597	0.101577888293212	2.33523838446667	0.126475627635603	0.231529550452133	4.59280373563	2.10151787413312
Mp1g12050.1	3.85829294111718	1.46636898164366	49.0686589511597	2.47157901795436e-12	4.75178415298504e-11	5.70136126099256	5.89436279029094
Mp4g18380.3	3.83152913195498	1.02715305543856	12.4163163441094	0.000425598911122233	0.00198477856629312	0.478308329188421	1.199509554197
Mp5g07090.1	3.83069558679501	-1.79558961693703	11.6873858039228	0.000629252471897814	0.00280134577574313	2.00798864691862	2.8636264157268
Mp3g07210.1	3.82447451369756	-0.391013564602212	9.56706405246242	0.00198099342051806	0.00754387719047764	4.04955204163037	4.3081390360089
Mp4g11480.1	3.82185966365997	-1.79772337286695	10.9063921113096	0.000958329926210595	0.00404263739050584	3.61080112120278	4.2246241703786
Mp4g00480.1	3.82183171168343	-1.81103730549302	10.3256384789511	0.00131194867038503	0.00529028814923322	3.64498245223113	3.6530528153515
Mp3g03470.5	3.80423266079657	2.39045798175749	6.45694759105001	0.0110519336370074	0.0323561214503605	6.05574587952199	5.93045951524024
Mp5g21140.2	3.78987884183137	1.48302014094937	8.32426974937371	0.00391188609264168	0.0134602450922497	4.03099165895498	3.6678404894212
Mp3g20960.1	3.7890246994001	2.01691140814631	43.9898386853316	3.30085029398935e-11	5.51784392337018e-10	5.14378657511129	4.88122049019704
Mp3g03330.1	3.78779122244183	0.801551538091254	25.4889557367779	4.44922538163416e-07	4.04749920639923e-06	6.80303010723396	6.8224363426573
Mp4g10550.1	3.77846837972746	-1.15363655726018	17.5012911288417	2.87112638944208e-05	0.000179854550004354	5.34233837367704	5.87903820214349
Mp4g19400.1	3.77515419520592	2.971704512548	83.7802093589491	5.52955997039838e-20	2.15410844973747e-18	5.16591493624409	5.35592070424743
Mp2g05850.1	3.77212670926373	5.31343720224421	119.883708533578	6.7080055128487e-28	4.19026744369282e-26	2.74667073228498	3.3677130662605
Mp2g14970.1	3.77183158410515	0.586397705839458	30.9292893381329	2.67602551415877e-08	3.00955667899991e-07	3.17199604502647	3.97736459548117
Mp4g06180.2	3.77035035759278	0.970535612891075	28.7150325650106	8.38503179607863e-08	8.85927127985684e-07	1.55606072188829	0.81581678038405
Mp2g16890.2	3.76860597045971	2.36872116957461	4.70571669843369	0.0300624648706272	0.073658417573875	8.13323617109719	8.99808880943146
Mp6g01230.1	3.76430620833198	3.03030606705416	65.3175271604935	6.3751811310787e-16	1.78454952321689e-14	4.38548705036133	4.69418818723082
Mp2g10200.1	3.76330665721838	1.65665493824301	51.0359923473974	9.06877514430351e-13	1.8346750442504e-11	4.92495250979482	4.51107223017169
Mp6g03010.1	3.75521792756605	-0.539568561904954	15.7234587073162	7.33093278085287e-05	0.000416175370846695	2.36451342825579	2.22619358993342
Mp7g05170.1	3.74406240058363	2.33691590729375	65.7647937092857	5.0807763551425e-16	1.44263255902077e-14	3.68184183234151	3.49723360834196
Mp3g22050.2	3.74058855714013	-0.635682646929233	13.8004797353014	0.00020328431590422	0.00102756123680944	3.57731746271108	-0.434281329046479
Mp7g00110.1	3.73784897497606	-0.744023851577661	15.6142726326285	7.76661422610789e-05	0.000437698743486542	1.59468471735954	2.56317210130035
Mp1g18380.2	3.72446268607984	1.17345578427509	8.90936367196385	0.00283712108857228	0.0102183424519224	0.632176477158855	2.05418904206074
Mp3g09710.1	3.72352673918498	-1.13046234584488	10.364727386086	0.00128445865276025	0.00520300737089664	4.10259646835709	4.53728391994655
MpVg00087.1	3.71320085777728	-1.88696261967053	10.611580325492	0.00112381599444689	0.00463239086574162	-0.106748500231576	-3.10109224889798
Mp6g18790.1	3.71311992229615	-0.776517747891715	20.3151925058749	6.56770161689221e-06	4.74339926513314e-05	5.80650201741226	5.28861714622845
Mp4g08620.1	3.70615938293031	-1.17798271476472	14.2094249517562	0.000163549293350303	0.000844941401484458	3.72657193748532	4.0705510331094
Mp6g15750.2	3.69982621216092	1.3379218309976	6.78615085198627	0.00918677828580421	0.0277724934321909	2.95532197450673	4.75285627653609
Mp3g25190.1	3.68881571831262	-0.771114342892724	19.7833011959133	8.67371666668982e-06	6.09803534004515e-05	5.43018297539032	5.21304470245224
Mp6g08100.1	3.68240975762115	2.370486728727	67.2779532031377	2.35803618938025e-16	6.91599971656287e-15	3.96158579924726	4.02600266726586
Mp2g03070.1	3.66695765542225	1.15989115687356	8.83569464082884	0.00295395182151844	0.0105813288286706	3.65825042775777	3.60310783379682
Mp1g11790.2	3.66572076530734	4.03688108584714	108.425042018232	2.16899957008816e-25	1.2104921425166e-23	2.46294852440565	2.35085237796911
Mp3g05180.1	3.66490376048767	-0.186844312985018	24.3918754751768	7.8599473559929e-07	6.79935096106617e-06	7.04213353118221	6.85208140025856
Mp6g14390.4	3.65325097586695	-0.513292079344949	15.3420256569749	8.96987289689674e-05	0.000498565866948025	0.193467890800495	0.249477059208714
Mp6g14190.1	3.6510753254913	-0.826841512370916	19.9401986280444	7.9902515223562e-06	5.6754703467455e-05	2.13987702284083	2.20294302467271
Mp2g05290.1	3.64646568710949	-0.830373914936105	19.3629611380365	1.0808314944895e-05	7.40933503904374e-05	3.42330989742368	3.63889871759227
Mp1g26000.1	3.6442674561551	4.20641564697578	142.478742049403	7.64192690638039e-33	6.15607351648371e-31	4.31854163502984	3.79820180500645
Mp1g20840.1	3.6323998382004	3.06916985481012	19.4694883038311	1.02219534434921e-05	7.04535180621332e-05	5.27767974553207	7.65589812813229
Mp8g14200.1	3.63157874049829	2.74036353597185	67.5066465191559	2.09978033452841e-16	6.19940120988545e-15	5.59297896781221	5.30418010981344
Mp5g00940.1	3.62951283819243	-1.28704448119273	15.2945693762432	9.19805633580847e-05	0.000510292916629474	0.076331148538678	0.290346151793592
Mp4g05570.1	3.62788767114827	3.7161933502299	122.646987221932	1.66603896387386e-28	1.07856333359441e-26	7.6467839432618	6.04526230882604
Mp2g06930.1	3.62620785573696	5.36576894969825	254.327936443948	2.9576187084419e-57	6.19464539604601e-55	5.97241478340285	5.43121122944736
Mp8g05730.2	3.62435891215041	5.93781976905468	238.262593810743	9.40899518200496e-54	1.74487855442952e-51	2.40352476420038	2.9149098250833
Mp2g16637.1	3.61694311142925	1.15743436048288	10.6014172194895	0.00113001010740982	0.00464931128777836	4.33564081358151	4.35920124164159
Mp1g23090.1	3.61641798033397	0.0386494168496527	19.8177641587741	8.51872828005198e-06	6.00443614097363e-05	0.526926069827364	0.0176031090626365
Mp5g21700.1	3.61021942471792	-0.234608244065496	21.9042198387664	2.86602994597402e-06	2.21554195085434e-05	2.04323908715601	-2.11260100201419
Mp2g10280.1	3.60337593095419	-1.27316183945381	15.2513285547018	9.41105334149213e-05	0.000520973204721967	4.24153042739366	3.25944137250236
Mp2g10560.1	3.5989762879976	-0.827890266422911	17.2839641626246	3.21891896715481e-05	0.000199534868984182	3.72882186909122	1.80172038187879
Mp4g04770.1	3.5946301251906	-0.515664601847938	23.2771643213319	1.40255407954176e-06	1.14961649530764e-05	4.69808363139898	4.48529172881477
Mp4g18540.1	3.59451616417116	-0.228446170788139	22.7628145881584	1.83277907691894e-06	1.46977323902648e-05	7.08062673960308	6.4635486006351
Mp5g21290.1	3.57707998552572	3.39625991796712	112.471888122121	2.81629928046936e-26	1.63317837427348e-24	6.38985182946518	6.5275142649233
Mp2g09160.1	3.57054182127215	4.50380723383367	117.623278576839	2.09655436159714e-27	1.27825196231212e-25	8.0120499149427	8.20033919482521
Mp5g19240.1	3.56783082293773	-1.21553193020233	13.7908877801595	0.000204324838241462	0.00103083569837647	-2.48716007257913	-0.512997232616222
Mp5g21380.1	3.56425364105589	5.5136050476179	325.695784496	8.32280362060641e-73	2.6940158701392e-70	2.64859056090377	2.6311246448508
Mp6g12520.1	3.56166609702633	2.82335581592374	73.380281595955	1.0692900685188e-17	3.47382684121172e-16	5.44883557256495	5.62737655128255
Mp5g06830.1	3.55890000340226	1.07011608312212	39.5813554636578	3.14673224890515e-10	4.69164875524265e-09	8.81402105838437	8.46958686835801
Mp4g15450.2	3.55814434830592	4.44659388839504	117.678842559947	2.03863596599141e-27	1.24721086263041e-25	-0.735772528281666	1.84345458617191
Mp4g10040.1	3.52526293723292	3.01668122023781	81.2392307767848	1.9998240199059e-19	7.51115338109384e-18	8.35905563970917	8.33658334470541
Mp4g11990.1	3.51419853887481	0.822874729676065	30.9862008520362	2.59869475819874e-08	2.92999130970312e-07	4.35973559712351	4.14950467088336
Mp8g16720.1	3.51416738595597	1.09778791476792	35.2869558916845	2.84531371665046e-09	3.73287546776183e-08	2.41767701375231	3.29487812757093
Mp2g23670.1	3.50601167417164	-0.932155252724793	16.1328379161224	5.90512247666194e-05	0.000343446244534507	5.99858945815324	5.17465885216412
Mp3g09210.1	3.50518771724181	2.80895527344671	46.7566548935147	8.03715431743036e-12	1.45117097680743e-10	3.89933076357228	4.10823758541701
Mp5g12510.1	3.5006288995173	5.06073693178798	124.244954470267	7.44601380492763e-29	4.89156397672054e-27	3.74940888063628	3.14020654825695
Mp2g04930.1	3.49980492238161	4.41717484013425	165.321595600606	7.78141420857558e-38	8.24598316400423e-36	5.08940062173589	4.56521291820173
Mp2g25370.1	3.49745654032862	0.605235759532883	27.9833917486746	1.22361136567141e-07	1.25411359487899e-06	0.727548774164628	0.580029409184407
Mp1g15730.2	3.49224108694427	3.29695840054663	3.77542119520712	0.0520108046687642	0.114410319606736	3.5924521475206	3.96206906375862
Mp2g21910.1	3.48433574854295	5.92923494322637	113.02517959359	2.13051988907317e-26	1.24359493721868e-24	4.68190750238535	4.84372440067229
Mp6g02580.2	3.48365696071337	3.05400440300114	34.9554107944106	3.37342655062343e-09	4.36461576168233e-08	8.06705443922252	6.91268551859042
Mp1g09940.1	3.47997602524459	-0.572426366477948	20.7229633167598	5.30756765333116e-06	3.89812817377288e-05	6.61999938077489	6.87913324292685
Mp2g25940.1	3.47033884380776	6.61569834908135	397.686669888546	1.75598638538533e-88	8.44914205919325e-86	6.48260965144396	6.81425554307938
Mp6g04970.1	3.46618370274308	2.05037510811042	52.5389066607253	4.21808639156877e-13	8.89746351055673e-12	1.22985505849144	0.460569682492729
Mp4g16540.1	3.46499300600343	0.302328504021369	21.3365819445037	3.85308159973651e-06	2.9029374405463e-05	6.56447805565582	5.84755420443737
Mp1g09710.1	3.46238403638932	-0.861318505549049	13.9090788334973	0.000191869437982446	0.00097540022969774	5.59966780678062	5.01516840519439
Mp3g06700.1	3.46114896376061	0.944149547955907	32.9483112564556	9.46419201278467e-09	1.14464001632884e-07	2.02361529067518	-0.0251927113672841
Mp2g08330.1	3.45987575887031	1.34806857168997	38.5066299869687	5.45679960446542e-10	7.87349353935736e-09	3.80836741008658	4.27592195212492
Mp2g04000.1	3.45464660923184	3.73427483963793	130.372007487113	3.3974772167164e-30	2.42912798751816e-28	1.59031840924312	2.10708443126955
Mp5g14830.2	3.45286918595561	2.73101137551596	3.48370301374971	0.061975908889031	0.131398964624439	8.84936305105853	7.77894089482205
Mp7g12860.1	3.45263423131517	1.24353267033965	41.4102576059821	1.23408125008059e-10	1.93742050222088e-09	7.51038386693743	7.03011097856966
Mp2g05820.1	3.44528697603348	-1.00591605329368	12.818567161778	0.000343196449565511	0.00163717213065777	10.4700576825462	11.2007025691432
Mp2g16635.1	3.44349496987617	1.52891306280953	26.2258011720163	3.03737114841683e-07	2.86714308352412e-06	-0.559828702223137	2.44502744755666
Mp8g04310.1	3.4425748263166	4.04797087189213	127.894317590654	1.18381669508635e-29	8.1687940397761e-28	4.07444084278825	4.36919894609704
Mp1g11670.1	3.44045254686364	-0.119385793411387	25.6743169979816	4.04170305004067e-07	3.70708085522277e-06	3.986816343288	4.46122965619049
Mp8g12020.1	3.43746551158831	0.46446131776812	22.7035940466993	1.89014009752392e-06	1.50829960359562e-05	4.10939151283588	3.74587616472614
Mp2g01550.1	3.43746513794727	-1.33630564430664	8.12246561837067	0.00437200582182577	0.0147918699441209	3.28223689902266	3.96818329060897
Mp3g14970.1	3.43316979929589	7.97948199255902	104.029041206177	1.9937220575092e-24	1.05952936686079e-22	5.8702619202221	5.51926443181219
Mp6g05390.1	3.43294239857446	4.75139503930748	230.76224029004	4.06548028843464e-52	7.02696558980601e-50	5.82511917587297	5.38061182426277
Mp1g14130.1	3.42490771522765	4.42993885962759	8.93848498507988	0.00279224217089288	0.0100770904861962	8.96897158855857	8.92175649900133
Mp6g10130.2	3.42228990962516	0.790367227341848	27.556116356626	1.52602035480077e-07	1.5409949164219e-06	5.0637388012856	5.32075304636748
Mp8g16920.2	3.41768829769334	-0.71811042131742	16.307450016131	5.38518150750464e-05	0.000316933508687951	4.6981612186297	3.73175019103682
Mp6g06560.1	3.41456586217631	-1.47347220584342	10.6280664637651	0.00111384114152283	0.00459659569831501	7.28116582765974	6.9439463935691
Mp2g21030.1	3.40998258040096	0.768179423899747	35.1646806122806	3.02968809982296e-09	3.94857520066971e-08	5.9750503124398	5.84480343225715
Mp6g19920.1	3.40630045669015	-0.672890743246106	21.0365994480813	4.50593232743122e-06	3.35224041894099e-05	3.05241031613804	2.73215678161978
Mp7g14420.1	3.39951724536811	2.50225333927897	63.5536026695222	1.56061935188229e-15	4.23532108560372e-14	5.86896414011176	5.24979785370486
Mp3g04990.1	3.39874012302043	0.233145016157141	25.4772525741417	4.47629624173009e-07	4.07004606698267e-06	4.33778048545394	4.2672455718419
Mp2g24650.1	3.39783424026448	-0.37703203315801	18.2949215269688	1.89210906881184e-05	0.000123660858120621	2.59622399583983	3.00032957823941
Mp3g09300_L1.1	3.39013828938092	6.35501223146801	200.67002611578	1.49148330137527e-45	2.04252901649107e-43	3.29131125611214	3.20895639103329
Mp3g03740.2	3.38928422352838	0.652960412713066	8.32696174485233	0.00390609324956706	0.0134455100777344	5.59582371797375	5.19000601886571
Mp4g14450.1	3.38704180140316	8.27208408863309	314.491467351194	2.29514990952461e-70	6.59041190955914e-68	5.53647526407826	6.28641368015007
Mp1g00980.2	3.38636086584483	-2.09610428843547	6.53380684298426	0.010584319490312	0.0311974569347724	4.64476711543527	4.90558237594161
Mp8g00260.1	3.38595075474647	0.518506002683273	26.8364099418873	2.21425977138554e-07	2.14708424346279e-06	4.63975696049499	5.20312599571974
Mp3g06921.1	3.37395916918851	-1.50513509621153	11.879798458117	0.00056746081487638	0.00255954012851386	7.77301592647468	7.57405219173226
Mp5g13810.1	3.37242987837488	0.409283241395058	25.9079022438952	3.58100198108125e-07	3.32737882407043e-06	-0.600099235634369	0.508724979494143
Mp1g02470.1	3.36896667699737	3.0914244239027	63.7086811538794	1.44247522376482e-15	3.92666458848395e-14	5.74081589023857	5.62245555855563
Mp6g07640.1	3.36516179906087	0.890227926902465	8.45618118039672	0.00363804904415542	0.0126327651907741	3.9946345889453	4.54167462443167
Mp4g07590.1	3.35507591688301	5.33257810837002	219.57105311086	1.12188476658938e-49	1.73677517387746e-47	1.10364898730789	-0.368588518807659
Mp1g05290.2	3.35229915009152	2.1799906946771	44.7385999772963	2.25174159435308e-11	3.82516751949122e-10	0.785528213416952	-0.438614456247175
Mp2g23760.1	3.35094111251742	3.53224073401782	108.077741374684	2.58439681836269e-25	1.43333384913742e-23	1.10639088067419	0.121189608651378
Mp3g20380.1	3.33634915025721	-1.46620248169433	10.7580155708697	0.00103828651233784	0.00433199315189841	3.4898899624747	4.17585690283226
Mp1g15180.2	3.32823981994849	0.204028784961353	13.3509215643649	0.000258295663231173	0.00126599837562787	0.725751402889714	2.63513221983481
Mp6g03970.2	3.32055539538944	1.17656260054488	34.0674236620513	5.32350782455139e-09	6.7168256414237e-08	1.56011305802707	1.62283285841654
Mp3g06720.1	3.31823652107691	-0.728582793868011	18.5610618292969	1.64547552671274e-05	0.000109185243391975	8.57736193107306	8.35783436648973
Mp1g25990.1	3.31484707975061	2.04569162968927	46.4176113394807	9.55528122651032e-12	1.7045357883323e-10	6.65702526381306	6.2641049572587
Mp1g19800.1	3.30969122095393	-0.469657612644522	20.1720089560979	7.07811240843028e-06	5.07089075280822e-05	4.31999274581887	4.47458193961803
Mp6g11690.1	3.30968181518674	-0.0025116182592908	16.5239481416717	4.8039475716585e-05	0.000286322995039291	-0.597047691330532	0.477078827194187
Mp4g13330.1	3.30129914932237	5.70656618301527	384.12619114922	1.57266846343909e-85	6.82883333039175e-83	6.37081733185194	6.44053942415753
Mp3g22150.2	3.29729563289662	2.42567530619465	4.75254011924957	0.0292550794386846	0.0720171708029456	4.96658233106805	3.83804239765835
Mp3g14130.1	3.28914668439171	4.10995271344194	148.771462568516	3.21733225354066e-34	2.79405688340411e-32	3.52400504345661	4.29354891937353
Mp7g10840.1	3.28840418519125	4.15515935341638	144.05787737663	3.45093543402655e-33	2.83119831944584e-31	6.33213180842529	6.8142256870819
Mp5g20620.2	3.28225597421339	3.01410528296336	3.6048271168392	0.0576120586638546	0.124144169926484	0.307700716785124	0.855461231335996
Mp5g02500.2	3.27851544922074	0.79536744870365	1.73345371256416	0.187970426856985	0.311209663287911	1.92220858938822	4.45592884185073
Mp8g11170.1	3.27498251655961	-0.0572188832564045	25.1782180409074	5.22692236259247e-07	4.69499994052643e-06	4.04871966367298	3.34626242980326
Mp6g07660.1	3.27048576851811	1.57127510940526	32.6524916622063	1.10198058210126e-08	1.31933828534961e-07	6.90349862503674	6.46212105898503
Mp4g12290.1	3.2697954467852	-1.57842068144651	12.0134241834961	0.000528187271832421	0.00240064283901777	4.27412663043792	2.9882102440315
Mp5g08780.1	3.25670303031366	3.61701050590141	70.647618782265	4.2708289130509e-17	1.33861913977192e-15	4.84495839378058	4.42891486089873
Mp4g14960.2	3.25449253033196	0.224410815993154	8.05800213886715	0.00453031117959888	0.0152521047523447	1.82209272736483	3.90942974595824
Mp5g00640.1	3.25247486922887	-0.0928489784604944	24.4611350843149	7.58240147104913e-07	6.59450382946203e-06	5.41742607169335	6.94452269201406
Mp4g15310.1	3.24146861203319	-0.305751814697463	21.7453929642657	3.11336612679096e-06	2.38704811176828e-05	7.51715155122966	7.20290488486579
Mp7g15690.2	3.2269257111979	1.98205139186309	40.4699559570716	1.99662707801666e-10	3.0393591302159e-09	-0.563849912027553	3.41043159671843
Mp3g01100.1	3.22187089253965	-0.800158442845843	17.6892177097076	2.60096765457824e-05	0.000164610832401196	6.20407459106244	6.16208866325242
Mp8g13370.1	3.21757323446405	-0.547430256846005	18.0660936806677	2.13367402441649e-05	0.00013787948695712	5.91367883303478	4.42814762568218
Mp6g14970.1	3.21641835493963	-1.16442188079148	14.3383925080415	0.000152718355281751	0.000796847854361375	2.44780107086326	1.59258810654886
Mp5g19140.1	3.20855447782681	-1.11417579838197	10.7034090379172	0.00106938306015312	0.00444092060179752	3.83971069130078	3.72181117972731
Mp8g06230.1	3.19946583311097	2.51283393829845	60.4194609751012	7.66513903374396e-15	1.9411446688157e-13	1.96840884448957	2.3127966249947
Mp2g07800.1	3.19873040823962	3.27837290759172	44.7951517133268	2.1876369974493e-11	3.7269379392909e-10	6.82978291135445	6.25745403086285
Mp8g04280.1	3.19826437915473	1.0307672119586	2.61494704017962	0.10586105920443	0.201582510734901	3.41098292581604	2.1226412172381
Mp3g20370.1	3.19732240673956	1.53758381764265	35.4265887316355	2.64846654657616e-09	3.48489652096787e-08	-0.658987434072749	1.33773548906496
Mp4g12120.2	3.19456323310593	0.238760010919736	6.90351017511921	0.00860266813480847	0.0263059602892468	4.69176837727738	5.04697854992244
Mp3g23300.1	3.19313280080418	2.20150535380598	49.9313201241417	1.59222702072214e-12	3.14261836473573e-11	5.87780682126894	5.24795890174549
Mp1g20570.1	3.19167206399157	-0.367770795969551	20.5542733091637	5.79642505651015e-06	4.22060348797751e-05	3.74648031720128	3.82053099442123
Mp4g13700.1	3.19047647860427	2.52505341519238	43.8406425459696	3.56230238517803e-11	5.91601393314594e-10	6.3631598671214	6.28892126653631
Mp8g09640.1	3.18969467053914	-0.81495512011799	15.8985580710897	6.6829612855379e-05	0.000383548548570056	1.99762303078555	1.79198337100777
Mp5g07120.1	3.18922006131741	-1.61095880650489	10.19208027574	0.00141045107009623	0.00563642208774933	5.63923534334574	5.72030357424144
Mp5g04330.1	3.18781788277138	1.82090883927482	35.7034283641398	2.2975932142418e-09	3.05482091061589e-08	1.12311540847879	1.26802607052877
Mp2g17910.1	3.18399000131419	3.73845379981257	116.246769104848	4.19687075869364e-27	2.49889264605428e-25	7.35111124013195	7.02524939397578
Mp4g23070.1	3.1823336491134	1.29934992145694	26.9790445766812	2.05673202058061e-07	2.01186814079102e-06	5.9591390498295	6.00911174793655
Mp2g23370.1	3.17204261051883	1.69682853975846	18.3399331856861	1.84792819706937e-05	0.000121129107851348	6.35545534167887	5.59465025701053
Mp6g06250.1	3.17159282075209	-1.52241941385214	10.0467631249887	0.00152615864623067	0.00604050742081917	5.60746590885986	5.77938246585614
Mp4g16320.1	3.16951408350804	6.20068125289167	329.599822675766	1.17475329195241e-73	4.02194862627475e-71	4.5611434277608	4.58087033901691
Mp5g06370.1	3.15706899024261	5.90173279630939	238.021921394851	1.06174994232784e-53	1.94869424982088e-51	0.595400782041986	0.449901236804558
Mp3g15090.1	3.15270604539264	1.71970422764538	38.3391150832317	5.94588156717806e-10	8.51605225587055e-09	-1.53893069821001	-0.48117283659387
Mp2g11480.1	3.1523599959045	1.92879872065402	46.5072170180086	9.12816349387348e-12	1.63325321287869e-10	4.47594552318349	4.51285161179954
Mp1g16110.1	3.13645059101655	2.32739518470805	41.2627098812988	1.33083679015356e-10	2.08197604350649e-09	5.6320599007369	5.99546617321599
Mp4g10820.1	3.12151135825425	-0.908279565586835	10.3333800919762	0.0013064573400615	0.00527531413588452	3.27445217941526	3.68859163313715
Mp6g20780.1	3.12040423910473	2.33329038647174	43.0636055639786	5.29888398143402e-11	8.62303761622211e-10	5.81715057981334	6.49897763238606
Mp7g06180.1	3.11565090760852	-0.0616416095639353	20.1686300100962	7.0906266853508e-06	5.07781282700323e-05	3.72779046606449	4.03198341542945
Mp2g08140.5	3.11353841805204	-1.22782438190401	5.36636586344315	0.0205287054660195	0.054000080291304	6.81578270525537	6.50250437313624
Mp5g11480.1	3.11348418191915	1.94133081086925	30.6652955096903	3.06600090008258e-08	3.41577058974782e-07	3.47354417551643	4.16445601809552
Mp3g12760.1	3.09335678980952	6.23964196922298	276.840394544495	3.66557946487299e-62	8.81869070447754e-60	6.63768095372557	6.85687686393328
Mp3g03250.1	3.09287590661913	-0.965524853936663	10.0261508539011	0.00154333215814019	0.00609763480057029	5.68124659338626	5.65265822725708
Mp3g07430.1	3.08301844366736	5.39307764319229	64.2760373587504	1.08153164929328e-15	2.98983042738638e-14	6.76832257180659	7.03997176416369
Mp7g03480.2	3.07571659147461	-0.925842331338044	14.8359049927495	0.000117281262560123	0.000630041737283607	11.0510252457033	10.1140988720468
Mp6g09780.2	3.07542504576932	-1.03951616831203	10.9451683001327	0.00093848021700367	0.00397330875227499	6.57188828262424	5.88029566827815
Mp3g05240.1	3.07019528860903	1.30197134628849	18.4069969750346	1.7840168290665e-05	0.000117328598477543	-0.998755914084332	-1.84999728479252
Mp2g16020.1	3.06738263528827	3.7640956206492	94.0117894526377	3.13650133902846e-22	1.46945087733483e-20	3.6946776383441	2.13256273282397
Mp6g07380.1	3.06664169335936	3.87027580657038	90.5342192436487	1.8180528555233e-21	8.01158291754486e-20	6.04487996912561	5.21286278862013
Mp4g10580.2	3.06648386266186	-0.241991421947782	7.16876126566141	0.00741839827765106	0.0231498237575849	3.5464838179199	3.76708549730705
Mp5g17370.1	3.06495963170522	4.62080929424742	88.2564964992433	5.74941103706007e-21	2.44872642805695e-19	-0.746730143549937	-1.44872808384204
Mp5g18560.1	3.06057520316661	-0.855796762806312	13.5838760519011	0.000228136674222751	0.00113513616858235	4.41248920904015	4.60075017214348
Mp5g03860.2	3.05893964644109	1.72899691531586	36.2247184657591	1.75826197412634e-09	2.37318710579008e-08	9.06114233856512	8.5685360166466
Mp1g27540.1	3.05600286823793	0.530225453044868	26.088333674228	3.26148718958893e-07	3.05762277178787e-06	-1.9650236388094	-0.646395853012457
Mp5g24270.1	3.05196969045081	1.31972612849412	10.1209512595558	0.00146593320676251	0.00582922765339562	6.19173720948345	5.34081707132705
Mp7g03010.1	3.05141174383623	5.87592573926895	79.6279902805689	4.51976892091668e-19	1.65068641476389e-17	0.0334746909035884	-0.514806814751806
Mp8g15870.1	3.04540521219574	-1.72209872147168	10.6475032847511	0.00110219596330536	0.00455698902339185	3.85710752334572	3.27849095575081
Mp3g09650.1	3.04387708056072	-0.929192941238133	11.8088839144041	0.000589487593776059	0.0026468215969723	-0.905900868862588	0.0507749546744456
Mp3g17660.2	3.03862924564434	0.549637345232945	1.7585965052909	0.184799671364182	0.307222671538627	0.330293390961269	1.29291824018756
Mp2g23430.4	3.03421584932163	-0.566427674688517	7.22642844874869	0.00718379864064791	0.0225203675293986	7.42331658639958	7.32665246962728
Mp1g29610.1	3.03355462382949	-0.960977487903146	16.0173414765	6.27649446009649e-05	0.000362558179341654	4.52725259737571	2.24906694101783
Mp8g08480.1	3.03110233692321	1.04231903119912	33.2543402270905	8.08590804806813e-09	9.90746971856438e-08	6.09050106242884	5.63020659683196
Mp7g06330.1	3.03039509336387	3.5847964339827	73.5559105400585	9.78255610001835e-18	3.19557516052526e-16	6.02743986841018	4.79037054784171
Mp6g12600.1	3.02930538492605	-0.317904438495244	17.1810722810966	3.39805252409839e-05	0.00020874923770367	1.17133894403246	1.53495967448365
Mp5g19910.1	3.02769391717479	0.829569015393083	19.1847820083461	1.18655560989047e-05	8.09358219267436e-05	1.36959739680199	2.09364828809294
Mp7g02610.3	3.02681327254159	1.19869716085075	5.32953468857982	0.0209669821694071	0.0549475354589258	5.38869715345573	5.54126340799771
Mp3g24420.2	3.02656307683947	0.935358718116615	5.43246126841094	0.019765802338162	0.0524690598109836	4.48280541135621	4.57331895819604
Mp3g02370.1	3.0244802765324	7.45706003481085	77.9715096800087	1.04537520622083e-18	3.69996318018876e-17	5.51651504922322	5.82888197770605
Mp3g02280.1	3.02049651823035	-1.71739579966225	9.82561727106145	0.00172097934740561	0.00668964963359432	5.23912321449237	5.06855360777318
Mp5g00590.1	3.01655286478173	5.55925248981905	261.818081618625	6.89005950444794e-59	1.51373295905743e-56	4.47235824965226	4.06885429728507
Mp5g17350.1	3.0124086986291	-1.72159021401254	9.91154127095519	0.0016424551202645	0.0064302916748571	3.34215482752617	4.59633593538925
Mp4g10025.1	3.00792741479315	-0.514181209096812	12.8689957512107	0.00033407083270302	0.00159749208557934	4.74237382148093	4.57755999324939
Mp3g16800.1	3.00361840291241	2.72835504437001	18.7116555288196	1.52050230803161e-05	0.000101688589744128	6.16008695773578	5.819398037779
Mp5g10810.1	3.00249461568191	0.659155808661066	24.4087372395697	7.79145255042863e-07	6.74337529194365e-06	7.40894626254303	6.89093760960483
Mp1g00460.1	3.00042428716677	1.83354837215998	28.7832228844343	8.09493077020685e-08	8.57821741083289e-07	1.49063535554151	2.42499942934593
Mp2g05450.1	2.99948837702793	2.61620093068216	56.9836363220896	4.39453315523301e-14	1.04175597553413e-12	7.49283164057663	7.00728022495042
Mp2g26230.2	2.99191598112423	-0.507592328756786	16.6226683989836	4.56027117424032e-05	0.00027317129110027	4.18068120543255	3.88335735443371
Mp3g14110.1	2.9911779086543	3.90496220861838	93.3631212793773	4.35286255178599e-22	2.02334235011608e-20	4.4844483861126	3.78161127158434
Mp3g22810.1	2.98880487386031	-0.756895668600886	16.6501575002954	4.49465763615142e-05	0.00026942218820338	5.4033079202307	5.24253401856744
Mp4g10560.1	2.98531963855472	4.70903181463691	201.447000538662	1.00941450501597e-45	1.40395362756244e-43	5.97990278032816	5.89553212965065
Mp1g29810.2	2.98495572209036	1.76593854711512	3.7418033691828	0.0530671418317342	0.116234538143499	5.27852462665184	4.88827571817065
Mp5g19863.1	2.9779584712289	1.90089768183657	8.33752689970126	0.00388344254492912	0.0133753003728716	5.00223517859148	5.25393024050296
Mp8g06670.2	2.97595961487591	1.71410719180578	29.4652492566276	5.69283433778662e-08	6.16106563620761e-07	2.98150104025218	3.06064209173733
Mp2g26370.1	2.9715558702304	4.09542603925908	71.4413764648164	2.85619383321342e-17	9.0801462165533e-16	6.83099615538613	6.94424554811796
Mp7g00750.1	2.96902808269094	3.91360879124297	87.5006601825267	8.42516731006636e-21	3.52925302637909e-19	6.77240685976594	6.76889147124477
Mp6g21290.1	2.96476865665076	3.86350272579839	86.368995026223	1.49307509799218e-20	6.12470414045042e-19	5.69162860555232	5.86627110477715
Mp2g01690.1	2.96156482533124	5.02504220510908	183.381899460402	8.85220611851216e-42	1.09441545505467e-39	0.644177379995174	-1.78867683965358
Mp6g08060.1	2.95958542219462	-0.21265961661192	17.7857307639138	2.47230457691103e-05	0.000157082221208948	7.3007999507275	6.88532221533933
Mp6g08065.1	2.95958542219462	-0.21265961661192	17.7857307639138	2.47230457691103e-05	0.000157082221208948	7.66706824983387	7.91560553780715
Mp6g04720.1	2.95522337706252	2.5224675299873	50.0336834885617	1.51129272082632e-12	2.98950492320789e-11	5.20010837501273	3.35321058589382
Mp7g12860.2	2.95478509321111	-0.918597766673403	6.58856692675772	0.0102635759029601	0.0303676984876845	3.18585399735773	3.53110117682505
Mp1g17810.5	2.95349578387542	3.89848242465715	117.371743480535	2.38003611209304e-27	1.43633162385059e-25	5.51812674416627	5.53170882899674
Mp7g03200.1	2.95055788529697	-0.223934185374933	15.9118199366287	6.63629768290843e-05	0.000380993252656623	-3.39263628197088	2.09681101695165
Mp4g00600.1	2.94969501650449	-1.27035606490185	5.76943459111115	0.0163072803905622	0.0449473947737758	1.69730523019678	0.792171290143017
Mp1g28090.2	2.94956354233058	0.331060520949728	15.0186719744788	0.000106452689844287	0.000579210647095916	7.17934010668793	7.60700777337229
Mp5g00480.2	2.94938286572247	3.44500696571648	43.0644723598179	5.29653687781697e-11	8.62303761622211e-10	7.11344916202832	6.83938068399887
Mp2g21570.1	2.94797180537676	2.8333964236421	63.8778250274787	1.3237935573563e-15	3.62576872332525e-14	4.36526099260792	5.02948205687496
Mp5g05050.1	2.94745549487707	-1.81779429411757	9.17965651815309	0.00244719945793397	0.00902392128202124	5.59751778522051	5.2222759717771
Mp7g04205.1	2.9453300738073	-1.41290896368966	8.88662131640075	0.00287267831912922	0.0103234340160391	2.45639461894538	2.74299531523012
Mp2g08710.1	2.94374532712826	1.08866630418192	16.8090773511783	4.13351058477481e-05	0.000249453860816088	3.17176570472248	1.3114587602357
Mp2g03090.1	2.94096326225058	1.00584866579761	13.5865968062138	0.000227806252019848	0.00113380897531713	-3.87262180312263	0.130147913050065
Mp3g24700.1	2.93890600782009	6.18451768612323	212.953496628951	3.11542605885202e-48	4.7003330615036e-46	-0.784380586365375	-0.237831239463973
Mp2g16030.1	2.93878498413074	-0.57949387844829	15.5902873631763	7.86575939295537e-05	0.000442585696816639	4.76650934346859	4.64205322424724
Mp3g12510.1	2.93023811278881	5.36703624778256	44.9515495370497	2.01970324668645e-11	3.46506307072992e-10	9.36158241069817	9.59298321394982
Mp7g05060.1	2.92816500855166	-1.36605478275111	11.5390074971096	0.000681510129190779	0.00300690772785704	2.94363190546527	0.405003952335858
Mp3g17380.1	2.92486687586418	0.535940894356899	21.799090085486	3.02743675324402e-06	2.32517068671282e-05	4.87448914359938	4.84593384827699
Mp1g03370.3	2.91779751365669	-0.0703299504961257	4.94073704913495	0.0262308489660964	0.0658378407082213	-1.30198118718657	5.78844665661539
Mp7g04020.1	2.91093670754274	3.29712969112857	24.9126663259942	5.99869987040582e-07	5.31053474852485e-06	6.35501597477318	5.39022841007302
Mp2g26485.1	2.91064717054419	0.498123691081758	21.8394947439839	2.96435116798065e-06	2.2806544444062e-05	5.08417794310128	5.00763772378125
Mp5g13800.1	2.90930189968332	1.14761573633231	25.5393145763971	4.33459922666783e-07	3.955349565985e-06	5.33078046657643	4.77870091067937
Mp5g21820.2	2.90657436066802	5.33979447887918	200.613579228989	1.53439147592628e-45	2.08524972869584e-43	5.18926393173376	4.98112106238374
Mp6g11100.1	2.90026653236481	-0.804482930424689	12.3453503273561	0.000442086177934831	0.00205548713130682	5.25154089387392	5.39188197653895
Mp8g18700.1	2.89775882113072	1.90067555871664	39.9930109656355	2.5487316123992e-10	3.83883831603577e-09	6.36241670178031	5.59191935547744
Mp2g12430.1	2.89691217895748	2.44682913001357	51.1988336187975	8.34682084168239e-13	1.69632935438895e-11	0.605607202443949	0.795095042069631
Mp5g22970.1	2.89665104932162	-1.41374762660532	11.1236568499956	0.000852335756395173	0.00365465642367612	2.15754872442958	2.71036488124348
Mp4g07640.1	2.89512064992634	-0.107134918708318	11.7030688723186	0.000623971039237893	0.00278270451191188	5.43635147788069	3.42135353478477
Mp1g22840.2	2.89073374510429	0.816908424956417	15.607507506078	7.79445047345537e-05	0.000439128486642171	1.9669147178675	3.17739268243768
Mp5g03210.1	2.89072664428519	2.94228830850026	59.2565254515396	1.38400630188468e-14	3.43646641456804e-13	-3.89755884299702	-0.760332700493598
Mp4g05540.1	2.88984974305553	1.79857746953394	30.6330234858301	3.11742321157757e-08	3.46655124520397e-07	5.89742817839272	5.30080151580407
Mp7g07560.1	2.88767256551557	2.0576861172688	39.6094174859889	3.10183894582107e-10	4.64050745818929e-09	6.25854027000786	6.44092119447929
Mp5g21300.1	2.88472219623368	-0.0965994602423407	17.0743021889749	3.59454160180601e-05	0.000219381639139364	-1.82566389620802	-1.44853718248166
Mp8g04630.1	2.8826486549028	2.69660286633633	52.643478883899	3.99936619281548e-13	8.49768181902151e-12	-3.89656547506935	1.19189977667239
Mp1g05210.1	2.87997449068331	0.909369694281045	23.7139705441746	1.11768245218022e-06	9.33744753456802e-06	6.03960171867367	5.61301935302848
Mp1g12960.1	2.87298268722077	1.70247702965913	36.0338859453756	1.93915782487727e-09	2.59375107109617e-08	4.57246691316773	4.76542706791239
Mp4g02000.1	2.86786185273187	3.71003536480802	46.3010747680528	1.0140831788382e-11	1.79997236618709e-10	5.50199920704492	4.56857779033346
Mp1g14090.1	2.86540832185144	-0.83577234299939	13.5377041589507	0.000233818243627478	0.00115998755685819	0.485835313681348	-1.55196115114883
Mp3g04050.1	2.86158121399873	1.4257327602829	24.117417233101	9.06367956852445e-07	7.71322597315682e-06	4.32032160098459	4.67619817601092
Mp7g16150.2	2.86130753914657	0.639219647895121	3.66807212667749	0.0554643038899375	0.120447792406997	0.727844926700288	0.631068037064845
Mp4g11320.1	2.8612612529901	3.21448797276453	71.2917539625633	3.08120859914176e-17	9.7780314956365e-16	5.35356092472478	5.2844568875013
Mp8g16760.2	2.85737722599463	4.37317090084106	21.386794091078	3.75347640169148e-06	2.83148899912345e-05	5.96083054488482	6.3512999474338
Mp4g09510.1	2.85648473327575	5.06938230374337	69.9824660607765	5.98339585789113e-17	1.85579087905986e-15	5.94013613044991	5.65174008677766
Mp8g01680.1	2.85279577204751	-1.12647835829571	13.0288584038026	0.000306727469537473	0.00147665471611023	-0.941028625464946	-0.655657763519159
Mp7g11590.1	2.85051026760103	-0.611843085296811	3.29430661823013	0.0695204542545309	0.144385516459801	5.06272943931899	3.05321265959146
Mp2g21850.1	2.84909499565987	5.56875803964199	186.766834176235	1.61470222749395e-42	2.05332455400534e-40	10.0442361605557	9.40694293871712
Mp7g04030.1	2.84800658141418	4.16295947378112	66.2584066537335	3.95517280741894e-16	1.14123081832219e-14	1.4866634164087	1.09654862705253
Mp3g24750.1	2.84736867580415	0.129594438590696	4.19678894772299	0.0405006000379818	0.0938111088311462	4.20081825404919	4.50825436109034
Mp8g18580.4	2.84563842432585	-0.0117516651578969	5.69037012571323	0.0170582563599764	0.0465493773722655	3.75344521340372	3.36308789200609
Mp7g02260.1	2.84560829781496	1.31637468188288	31.8625302379247	1.65478713780265e-08	1.92424398525804e-07	1.35698887176348	1.96491477080441
Mp4g02200.1	2.84451844415034	0.245595405395671	6.86978946231855	0.00876649788460393	0.0267151595069503	1.801975651681	-0.201136984637546
Mp3g02690.1	2.8429865689852	1.1948138431706	31.8736816889894	1.64531402655026e-08	1.91447879834472e-07	4.25201717577969	4.55863459240476
Mp6g08850.1	2.83988773163031	0.0106956545590987	14.2632851335509	0.000158934965818583	0.000823971810270307	-1.02214758092619	-1.69994014493298
Mp2g24250.1	2.83974891186367	-0.150523701730938	17.4017547408337	3.02546536681783e-05	0.000188792008150921	2.70580249963015	1.66280672865976
Mp3g05170.1	2.83880937709487	-1.85212812066159	7.20771155082284	0.00725909929600742	0.0227284109684875	7.19058354468973	6.82607213609313
Mp5g04870.1	2.83475466637126	-1.89652393681188	6.78916051595615	0.00917130268478677	0.0277351285369898	6.7666177415866	6.83792161579301
Mp4g21700.1	2.83277141776832	0.292288012685226	19.4597760653343	1.02740627870915e-05	7.07578877363987e-05	0.36983634634994	1.40211549735462
Mp5g07550.1	2.83110448598215	1.6436766852091	21.254656148546	4.02132347331379e-06	3.01618368179804e-05	3.45114004511844	1.45564237562949
Mp5g16820.1	2.82477758893341	8.45196485196442	152.291022502506	5.47294616566019e-35	5.02241549418806e-33	6.85954080823571	6.81960977454118
Mp5g10740.1	2.82264804700089	4.88340203584227	204.744108387662	1.92584023898861e-46	2.69966407674915e-44	5.48171762725369	5.04623054212353
Mp4g06510.5	2.8216329255165	-1.51787976047623	3.60116088732232	0.0577392383789476	0.124371377109802	2.43383135289974	1.26809426161967
Mp2g04310.1	2.82015277057417	-1.16204051789956	7.10989734068966	0.00766594997244984	0.0238096488763999	7.78086672291939	7.7863089660586
Mp1g16570.1	2.81795752171023	1.13523191533121	30.5041054680345	3.33160723434497e-08	3.69089008046319e-07	4.18360179657852	5.56858209335712
Mp4g06210.1	2.81695799545325	0.516773966878106	22.6480464068692	1.94557938585943e-06	1.54630133064533e-05	4.11354788935588	3.83352102045681
Mp7g04680.1	2.8166753900888	4.11530680053932	94.4800971243091	2.47569148135808e-22	1.17220041070792e-20	1.39678710586963	0.558857405961907
Mp1g25610.1	2.81463275796481	2.32249371666955	44.51095458218	2.5293795978105e-11	4.28437717745447e-10	3.88587196795188	3.84659508086795
Mp5g19700.1	2.81416106535447	-0.900864776368992	13.8210358342096	0.000201072360940756	0.00101782520381811	-3.23069171427212	-0.282471361066856
Mp2g19860.1	2.81168182520922	2.15638145364287	36.331777051181	1.66428059058138e-09	2.25660223565273e-08	3.89184846483247	4.04807144933321
Mp7g16370.1	2.81036551994832	2.39540898430771	41.4254746295806	1.22451213745001e-10	1.92572279819396e-09	4.72919048161267	4.59838744493833
Mp1g20870.1	2.80842014393826	3.37433778559865	78.2763993845142	8.95858075061728e-19	3.20260267275581e-17	5.37916281578864	5.08994732125341
Mp2g24140.1	2.808297584008	-0.478637790411316	18.2484448121638	1.93884184183426e-05	0.000126622161812822	7.88615690440834	7.1100857877386
Mp8g05900.1	2.80817690782825	0.69325191425496	24.6519529623024	6.86751238760937e-07	6.0109303361165e-06	3.62775831005945	3.5558492398839
Mp7g11960.1	2.80432864219004	-1.88965427345747	6.85536252195355	0.00883756235970604	0.0268811075841187	2.0252916649361	1.90801370864324
Mp2g06060.1	2.80255329869269	-1.47796757202745	10.1409727266753	0.00145009622558741	0.00577411386806816	2.60447253552018	2.49862931320627
Mp3g09580.1	2.80205251605179	-0.704326530792228	11.6209979048625	0.000652114044573745	0.002890113601082	7.7643706980964	7.73714997488567
Mp2g24420.1	2.79519069694556	-0.186471052921974	18.3819582448386	1.80761464150478e-05	0.000118748942666825	5.53479655766536	6.13228551646818
Mp3g22470.1	2.79425469340591	6.7049255668181	77.6307912057615	1.24218485209302e-18	4.36185738102803e-17	5.70578970466938	4.95758794898928
Mp5g08970.1	2.79377586912043	-0.87997516947769	14.3235375217035	0.000153928162701438	0.000801750462426476	4.83431198299121	4.56592491355759
Mp4g23680.2	2.79055258068394	-0.288423832764589	1.46497681631639	0.226139914316177	0.357102083960519	2.96866659241515	4.23225467634288
Mp7g10480.2	2.78896733771224	1.27897048696744	31.306778854559	2.20309046608292e-08	2.50938065052298e-07	4.08267615721731	4.38118783985768
Mp3g11060.1	2.78485241471654	3.39785227849787	70.6786651314327	4.2041448113794e-17	1.32004215303329e-15	-0.925971362286322	-0.981158137175701
Mp5g22010.1	2.78418817171233	2.89375280482345	24.2983133729528	8.25112792598558e-07	7.08268227899331e-06	6.11889162548572	5.40233207924441
Mp6g05190.1	2.78283194145897	0.660138394739698	26.5004565731515	2.63475832796938e-07	2.52186035015263e-06	2.85874631559605	-3.8975589756152
Mp2g04820.1	2.78198661848002	-1.14061656828729	11.2515237607518	0.000795576780362793	0.00343777995650457	0.0329781782771601	-1.03027726707167
Mp1g11940.1	2.77763233973053	3.05289400494284	10.5218231060945	0.0011797304282118	0.00483822640254658	5.86842803202614	5.599778379014
Mp1g27810.2	2.77507367140378	1.11962096548265	3.80560702751767	0.0510812570584448	0.112898773359589	-1.18936899896297	-1.58294143098038
Mp4g11170.1	2.77109862652357	-1.45695428712707	8.47741630371652	0.00359582441386929	0.0125055106002049	5.76334890411272	5.77278194873441
Mp5g14070.2	2.76831444289414	1.85594767143	2.84036429062475	0.091923371506126	0.180252426800701	4.97981261338263	5.05343960207922
Mp3g17610.2	2.76789544927875	3.17464832707669	36.2819556869739	1.70737364830854e-09	2.30711919511497e-08	0.594372140849417	2.59832863893775
Mp8g02890.1	2.76716140029398	1.45333850149583	7.38280230010818	0.00658504858105764	0.0209404896499456	-2.77447211446452	-0.275137724721487
Mp2g25570.1	2.76634074671714	-0.935722032392776	11.3957179918887	0.000736135914115255	0.00320818303035346	2.30940121587764	3.25648650425479
Mp4g16910.1	2.76411658319986	-0.950141959587948	10.2416959626889	0.00137301292474343	0.00551031314229201	4.82338123070516	-3.03747463399598
Mp4g14700.1	2.76255702373218	1.12098846915416	17.2656467215404	3.25010022682246e-05	0.000201187532469125	1.12835193497606	0.950550397417976
Mp5g06270.1	2.76078678534556	-1.44478091763411	7.01923208022817	0.00806388071274404	0.0248507562161035	1.28272223821044	0.00196826602132706
Mp4g13535.1	2.756514881139	0.152719094559458	18.225018903152	1.9628345782045e-05	0.000127767254097897	-1.12527818367789	-0.959627000110097
Mp8g00400.1	2.74791536882641	3.78052611680423	94.6105581047415	2.31778779071539e-22	1.10330417214188e-20	-0.590989564243153	-2.40420885264254
Mp8g18840.1	2.74455039356428	2.98637480091577	4.98152538899111	0.0256193844498012	0.0645945193824969	3.4514886750358	4.05302176933875
Mp3g12340.1	2.74307963162229	4.39027636362521	151.359833228473	8.74462511479856e-35	7.90256654409943e-33	5.78393539211152	0.448674774196357
Mp6g14410.1	2.739769239356	-0.266829952957685	9.61166010079624	0.00193345779266541	0.00739290143531406	-3.8975589756152	3.57405982907172
Mp6g16670.1	2.73816713354932	-0.0376393243861435	15.1612807330014	9.87068117236307e-05	0.00054253700806292	5.07014380159756	5.41741721344577
Mp3g16020.1	2.73621173482852	2.05645120180695	28.4523236548907	9.60344371147019e-08	1.00334570654521e-06	11.0162168815795	9.88152440568224
Mp3g12890.1	2.73573797237693	0.281909291737296	18.625577791367	1.59071952913098e-05	0.000105748990952647	-1.88008240973156	-1.12301758369969
Mp5g12980.1	2.73366056194397	-0.89723617638625	10.055892431177	0.00151861435422846	0.00601583226249402	-2.6182608333134	-0.0709999731543886
Mp5g23960.1	2.72964208539494	-1.33417030197756	9.75444289239093	0.00178889846455536	0.00691140611208315	-1.10444890104824	-0.183044174054696
Mp8g00330.1	2.72178588605051	0.594211992420241	18.9056150975168	1.37347802060204e-05	9.25862521801522e-05	2.78710125930522	1.41771299559466
Mp1g21660.1	2.7191873564893	5.8675928925079	84.3507319966197	4.14345464816135e-20	1.63560805102476e-18	1.21352118481234	0.0632100007527618
Mp8g17350.1	2.71023797790812	0.66936676646262	22.6647850333788	1.92870385258099e-06	1.53494477816269e-05	1.27745228054273	-0.152555474113951
Mp2g20700.1	2.70922735353663	1.57995013843183	26.5066298224784	2.62635210664844e-07	2.51652026666642e-06	6.16417265465752	5.77981064944956
Mp6g17040.1	2.70694525129856	1.59150015155374	28.0405865179405	1.1879757586103e-07	1.22110464379556e-06	5.31803666358859	5.31578340848544
Mp1g22940.3	2.70529735375091	-1.32299500388362	1.72181412506227	0.189459694637736	0.313180217607763	-2.52158897344958	-0.797726757821492
Mp5g13930.1	2.70498632013848	-1.29535286194694	6.59036531082784	0.0102532129618259	0.0303471239167724	6.40612400043627	6.11237996182256
Mp6g12830.1	2.69416938776295	2.64135726639873	49.6191242503131	1.8668504191103e-12	3.65225692433194e-11	-1.06605442554478	-1.41908653064306
Mp4g07740.1	2.69187015263754	-0.641360630437208	8.37072472946519	0.00381313526824185	0.0131688161358894	2.37724247104884	3.76357660009609
Mp7g13990.1	2.68202677115908	1.35282206113155	26.7239967394942	2.3468876604228e-07	2.26458758907897e-06	3.89136766104225	3.82790650707378
Mp8g03530.2	2.68070851765466	1.72481592401262	25.6704559656381	4.0497975973234e-07	3.7125925141683e-06	5.01391194324589	5.18689041212609
Mp5g03910.1	2.67864734646447	-1.2641245838045	7.13154035318034	0.00757396344058926	0.0235568258443065	1.64467591093562	1.57691065437526
Mp4g23260.1	2.67743492239528	-0.574657255144794	14.9561495904065	0.000110038833394239	0.000595628261148568	1.02911083506516	1.2310076358865
Mp5g00890.1	2.67502782748498	-0.270690852064663	18.329617838197	1.85796073365453e-05	0.000121697111630801	5.24345000217336	5.14884549726723
Mp7g05280.1	2.67469461811438	-0.425160446201767	15.0586531574765	0.000104221352140792	0.000568808317646387	4.57572937426431	4.14051952846994
Mp6g01700.1	2.67111078034443	2.82324869845829	41.8194505607137	1.00102637989103e-10	1.58976562365744e-09	5.4988401394149	3.21454124486516
Mp3g14720.2	2.6694226244726	-0.589046296178961	8.43279301681767	0.00368513871343458	0.0127688837125877	4.93958648648974	4.57096056007379
Mp8g08520.1	2.6667164750457	-1.60569645993236	9.01670691942867	0.00267522939703491	0.00971783492254896	3.24068888228809	3.10773905012218
Mp1g29570.1	2.66609788765209	0.946018194727099	25.0558949818226	5.56922315616269e-07	4.95744399245822e-06	3.13363885134056	3.43808996700986
Mp8g13260.1	2.6655804246194	2.62961764174739	25.0609013432916	5.55478227428407e-07	4.94706297294043e-06	1.41354902750292	0.589747110261421
Mp6g11360.2	2.66183980426383	-0.827554010465792	3.7039440357287	0.0542840099033254	0.118404585678621	4.74167864440728	4.84544925906162
Mp1g20350.1	2.6597442950984	0.59636828175946	6.33722947027696	0.0118229409765723	0.0342919221580182	6.7231394328277	6.44852977365357
Mp6g08620.2	2.65767279452239	2.06596808278933	3.04309325157637	0.0810812796296413	0.163179970749096	0.954055120831473	2.0159519372176
Mp1g13480.1	2.65731512395868	1.76511342563664	22.7046073540715	1.88914362278028e-06	1.5081804446797e-05	1.6508693954259	0.822869621707216
Mp4g14980.2	2.65599788297	4.5096078231465	6.45906006545415	0.0110388021264612	0.0323303277641584	5.1438165011571	4.99739116149699
Mp5g12890.1	2.65373377754818	0.00148759761968452	15.6935671932065	7.44770372778101e-05	0.00042186277271933	5.28416003657348	5.16120429566949
Mp6g11320.1	2.65105117924101	0.293915246351928	12.6266609204144	0.000380283843807297	0.00179723739615113	-0.960123239787872	1.21545824438418
Mp7g17600.1	2.6502175240868	0.180115762081177	17.1725989696262	3.41324363584755e-05	0.000209537849824117	3.22928660259112	3.27494346664377
Mp7g05950.1	2.64949836418242	2.72253846968722	49.6539990286059	1.83395889512147e-12	3.59977620836247e-11	7.54164072245476	7.46718188280682
Mp4g06390.1	2.6490181585308	6.3906238943413	170.505360039069	5.73841232589152e-39	6.50706717438515e-37	4.30114785268192	3.46280346495773
Mp7g19370.1	2.64754228292774	2.06389109683602	35.5216055036498	2.52237220736974e-09	3.33129023796762e-08	7.02150135642708	6.52351030365824
Mp1g02080.1	2.6454036379508	-0.708528027186585	4.27789176646912	0.0386112111996059	0.0901147604859183	5.80271493870498	6.22259427179642
Mp3g17760.1	2.63964491066669	-0.142789830058332	19.3773104895175	1.07274043316565e-05	7.3652132401265e-05	6.38282270668469	6.38363959058242
Mp3g25180.2	2.63950351158733	0.953889596538441	3.52386953694271	0.0604910635196261	0.128988190662343	4.54533027096237	3.96907695011183
Mp2g16250.1	2.63899591981704	-0.603258608511757	14.1246816217451	0.000171084182260175	0.000880038051654983	4.26935721192121	3.93369864029557
Mp3g11820.1	2.63811017665726	1.94249244289759	17.1009252105549	3.54450334787737e-05	0.0002166247617654	-1.16943384970695	0.469085017591173
Mp5g19050.1	2.63428585397159	4.06380707352626	94.4265095414792	2.54362822257806e-22	1.20117276516067e-20	1.48249537837172	1.75818311215573
Mp3g11510.1	2.63067847069213	1.5755002552186	24.9872839779682	5.77096703776969e-07	5.1267727631444e-06	4.77120274248501	4.79904212052536
Mp8g08050.2	2.63053048055186	2.21788943398565	0.941671981833577	0.331848221349178	0.476289413469802	4.22236218745699	3.6651452456567
Mp3g00270.1	2.62865189847173	0.0630869535052396	15.2599434650825	9.36822544087169e-05	0.000519086578038714	3.25775676842245	4.09062637916589
Mp2g19195.1	2.62856120433437	3.14245661029839	55.828006873458	7.90966624136483e-14	1.83353890748721e-12	4.05469457905084	3.9687281737276
Mp6g03120.1	2.62746486741898	3.9709090306598	37.724327304109	8.14820363056514e-10	1.14764611736512e-08	5.19656091001324	5.19543934580625
Mp1g25945.1	2.62699037996058	0.562237387056063	17.4242918650697	2.98980514079257e-05	0.000186632191169461	3.17121680223638	4.17710298191673
Mp6g14260.2	2.6264196052921	-0.871192555660734	8.40358041406359	0.00374482711707498	0.0129530128551167	8.36952212878815	8.81730370108181
Mp8g04710.1	2.62616345364408	1.80652121730493	33.9281971001672	5.71839137414722e-09	7.16428723673068e-08	5.870050218039	5.75642233628872
Mp3g16360.2	2.61927550550389	-1.5138275364088	2.43253291549602	0.118840734580193	0.220484510136796	2.95110335029423	3.12749563582092
Mp1g07620.1	2.6190563154185	-0.0535080968642829	18.6403170072343	1.5784690903446e-05	0.000105052281179084	6.41982000186562	5.66423720160889
Mp8g13340.1	2.6185802153281	6.86792828207849	267.975626837562	3.13414151906589e-60	7.24637941090001e-58	5.20395096497208	4.42581196888461
Mp3g01565.1	2.61848453207213	-1.03373651426515	11.982767612556	0.000536947776092204	0.00243610633480364	4.05946548046172	4.13750863580405
Mp8g01760.1	2.61738466367505	2.21326755252206	23.4557047237892	1.27823124749088e-06	1.05745124995725e-05	3.10317945155147	0.910110367990656
Mp3g18190.1	2.61263632173776	7.28455124856422	65.5473670384855	5.6733866702968e-16	1.59815352676098e-14	8.06653113712609	8.22512498490223
Mp2g24190.1	2.61055522100028	-0.665672887946189	13.0439266143773	0.000304269493922137	0.00146601077139264	4.32928842450958	2.41498403297684
Mp3g00720.2	2.60955746347117	0.26506867468439	9.9940219649119	0.00157049217016007	0.00618162107127123	5.30692111288598	7.53770025055465
Mp3g03470.4	2.60835517956057	1.34971679146589	2.81805665442442	0.0932091922528399	0.182171835511835	5.83076088285053	6.48473314946968
Mp6g12650.1	2.60542195868922	1.60331447844822	22.7413224928328	1.85339162853734e-06	1.48296319833035e-05	4.18290345592874	2.00379884164613
Mp2g16900.1	2.60539891307027	0.756866644554809	20.1881904935276	7.01848903734926e-06	5.03425303513009e-05	6.53291270503943	6.91394024246329
Mp4g18660.2	2.60249886324452	3.24041378923927	2.53308318068408	0.111482194781348	0.209867559870185	1.60926480475227	2.0133058254378
Mp6g09370.1	2.59914355580597	-0.621257878216848	13.8677258698561	0.000196137898603581	0.000994260537824476	-0.331906170936428	0.999786133686674
Mp3g14900.1	2.59559390024444	4.95600817244791	53.0446634230046	3.26049614361069e-13	6.97675635152657e-12	7.98583222393509	8.3971925657079
Mp4g12750.1	2.59480832765832	-0.32360646051752	16.085488765437	6.05462100305434e-05	0.000351108852499598	6.16486501110255	5.6216840506122
Mp2g19200.1	2.59471138656358	3.8770622639578	65.0358379570172	7.35482341408306e-16	2.04910674868421e-14	4.11306843756424	5.05935124043619
Mp3g19230.2	2.5917981457097	4.90210455968446	17.6922935454707	2.59676521682345e-05	0.000164461797065485	3.46101610353864	4.20501168585116
Mp6g02150.1	2.58875333048483	2.95362974431422	30.1127530531272	4.07641668398341e-08	4.48254763588367e-07	5.65291212125186	5.94503175408838
Mp5g08740.1	2.58692839898428	1.5203832464153	11.51853966309	0.000689054990998718	0.00303344362135267	3.42596195961806	3.7708880583718
Mp5g06180.2	2.58255159032446	4.58602817902098	24.5754454825185	7.14564851547317e-07	6.23292408236006e-06	6.25935002395933	6.04140474000512
Mp8g13900.1	2.57772130559944	-0.120961440612864	14.5168561413275	0.000138911025790903	0.000732099760851225	1.54995451031097	2.66927347190485
Mp4g10690.1	2.5772047188462	3.43045708698316	76.3122412702429	2.42178001473287e-18	8.24377621458688e-17	-0.468046002663113	2.79937667384203
Mp8g08000.1	2.57143304355201	0.953333262784973	18.8905155926806	1.38439248675555e-05	9.31808674544768e-05	3.78115959508886	4.804654061622
Mp3g12210.1	2.5704472650309	-1.11475999463992	9.24751914947818	0.00235814671805268	0.00873353152100933	6.27940863633845	6.51599887106267
Mp5g02620.1	2.56958518986591	7.68497486840238	110.88622785762	6.26658374588877e-26	3.55299332573432e-24	6.3603419288646	6.67250770413506
Mp2g07970.1	2.56938731188034	1.25029764553785	27.184893176132	1.84897789369418e-07	1.83485805136218e-06	4.70484621189444	3.91248105521675
Mp1g19990.1	2.56931066364268	-1.09122615583189	11.4229632413072	0.000725419048889028	0.00317001358060171	1.13748868710037	0.61086391995854
Mp3g04580.1	2.5683706562543	0.242213789813207	18.1573114250204	2.03387055017524e-05	0.000132005094439555	4.03837747293269	4.11813887386507
Mp1g28350.1	2.56734471272304	2.74577244379802	47.3585487652225	5.91197232198974e-12	1.08618001288321e-10	-2.98967407856648	0.229636925969997
Mp4g01180.1	2.56336724057318	1.64540108591894	31.5978983863792	1.89634704593281e-08	2.18657166183561e-07	3.21646476373504	4.25478734515083
Mp3g03850.1	2.55844625551385	3.63440331807187	30.6632057984796	3.0693047686033e-08	3.4173128702592e-07	5.63507809155746	5.6641762417285
Mp6g17080.1	2.55735149772641	-1.02038361704101	7.44730858046672	0.00635313778726947	0.0203206812840026	6.49741068808118	6.23592654608683
Mp8g08720.1	2.55425789965118	0.603246961451579	10.1057981202288	0.00147803569021268	0.00586961173162086	3.86368194388448	3.7666426277686
Mp1g28010.1	2.55353811797875	1.84645470100475	30.6796185939834	3.0434515567238e-08	3.39277195143104e-07	6.51373469985148	6.20816896626211
Mp5g24360.1	2.55053702812687	0.6126365652505	22.7658887149421	1.82984961341852e-06	1.46808529372195e-05	4.26196101095284	4.27905751587657
Mp8g18050.1	2.54935133054661	1.87405358948773	7.95978171232842	0.0047828182029364	0.0159903309796952	4.72030496521623	4.69808478341057
Mp1g03230.1	2.54894609431769	2.33453062290182	35.5547892116448	2.47976617916022e-09	3.2823254488914e-08	4.5974437945629	4.72828995405281
Mp4g23780.3	2.54242123498369	-2.05836110523772	2.54858141314819	0.110393334992216	0.208360980500595	4.08689726475175	4.40822394824946
Mp3g14170.2	2.54182888458108	-0.540108866749843	14.3063955165776	0.000155336227264666	0.000807666721376419	4.55439899733566	1.69932416514626
Mp7g00980.1	2.5412297579776	2.63882508504016	40.4586458460346	2.00821832672076e-10	3.05314354146966e-09	6.73468477380688	6.52228547656167
Mp4g12480.2	2.54121509052229	0.0370777185406682	15.3497125138157	8.93345202923302e-05	0.000497317843891293	2.69056184441119	5.63568035998283
Mp5g10690.1	2.53448112871328	7.33790786227423	362.684570122349	7.32879348015584e-81	2.89943356282699e-78	7.3017776049187	6.52199021124494
Mp7g17220.1	2.52979641615939	-1.40066705350062	7.92559911154416	0.00487402031815437	0.016237309828612	-0.0926525310206802	-1.13609724539003
Mp6g09490.1	2.52903716285704	-0.261453929438011	13.5936949576361	0.000226946484866925	0.00113016175387017	2.62414934978912	1.47747777205418
Mp1g07830.6	2.52126891360423	2.27363737634725	20.1755021878201	7.06519817051895e-06	5.06367645047298e-05	4.825179939579	4.98363182681168
Mp7g06470.1	2.51819681874774	1.61653068798713	22.2789887477521	2.35772343444944e-06	1.85563882862526e-05	-0.151714324868908	-0.387621502880413
Mp6g05450.1	2.51713710995919	0.909566762947712	19.03593124992	1.28280035973508e-05	8.67034730613652e-05	5.75095525812544	5.75701076524729
Mp1g22080.1	2.51247742077481	5.66249217280601	81.6620329886436	1.61465734162787e-19	6.14225313098312e-18	0.774474139612728	1.92196177014757
Mp3g15560.1	2.51191865712314	3.65185512125924	69.5427875076642	7.47746877987354e-17	2.28730887780221e-15	3.17285261099574	3.00617857116127
Mp5g08720.1	2.51124174881517	0.999314174528976	22.6952118231697	1.89840332514221e-06	1.51355706815568e-05	3.65925229311781	4.15359286362724
Mp2g19690.6	2.50763943977852	0.202800930021189	0.562191812421243	0.453378473665313	0.592446929438019	1.9589963811783	1.3757443882175
Mp2g13230.1	2.50079666072288	-0.913241074629893	10.8801763931233	0.000971989889925503	0.00409473166359293	5.58112296743086	5.1708676470412
Mp4g03880.1	2.50003374338199	-1.69945434202206	6.74105999118857	0.00942186263939838	0.0283388107060668	7.70028906205317	8.08358602627699
Mp3g21090.1	2.49730163861741	6.85118418587621	153.067456905631	3.70280054585553e-35	3.41559368486352e-33	3.53060230289945	3.43572011800533
Mp4g03430.1	2.49419887278346	-1.68391192157434	5.93145774465567	0.0148729335938063	0.0416390685281543	3.4667995487773	3.93189378523671
Mp6g15740.1	2.49354907642671	3.39229457672256	40.6422828157351	1.82807790827935e-10	2.80041435835045e-09	6.04997501143396	6.36499210472822
Mp7g09450.1	2.48860287865149	3.23269875205293	53.6319201166451	2.41798685336528e-13	5.29488560276287e-12	5.47776936876337	5.15287315002081
Mp3g03160.3	2.48580249174169	2.24085894568949	25.9102379242767	3.57667171574847e-07	3.32682792870794e-06	6.84580108198954	6.26532923985321
Mp4g03460.1	2.48378650829674	1.0234272840495	18.5741116523752	1.63424920232557e-05	0.000108521218011944	4.99992680529793	5.33701169490902
Mp7g10380.2	2.4836468044771	2.3478380901257	1.62321140373007	0.20264458397274	0.329198058989569	5.3960229915315	4.98951825329868
Mp4g19030.1	2.48246432444058	2.35482411499268	5.55411182093044	0.0184373255074456	0.0496280172375347	1.91351327520695	3.25483707796673
Mp6g18070.1	2.48083573548289	-1.73533653948703	4.82243635376391	0.0280916116845805	0.0696248033997753	6.69538465956348	5.98808760283391
Mp2g07700.1	2.47976825685265	3.82632525134534	86.8190311397606	1.18919669510058e-20	4.91212732317299e-19	5.28005731341023	5.19794102647444
Mp3g21610.1	2.47893426410831	-1.19984327256884	1.38986235494816	0.238428345953464	0.371400808733006	6.7109563179313	6.07410791742909
Mp2g01240.5	2.47820195012718	-1.2217754215386	2.04787386812125	0.15241891306793	0.265952554086873	5.83418107820832	6.23087542793035
Mp1g08270.1	2.475706677937	1.03324286979361	21.5227319342418	3.49659189126738e-06	2.65684274179399e-05	-1.97693411304874	-2.73339950405274
Mp5g05570.1	2.47470040662662	-0.257136905401084	12.6239654121387	0.000380832597902284	0.00179887576026913	5.68891739739143	5.8153081669483
Mp8g18660.1	2.47443270881664	3.27571614879706	26.1391552524769	3.17676274935083e-07	2.98763376791827e-06	5.9668721961933	6.16163824290444
Mp5g15480.2	2.474016375627	5.4110810852664	54.0719969816835	1.93276222857313e-13	4.31190049565005e-12	3.63195553394608	2.13229588704965
Mp3g04440.1	2.47339178821183	0.295674464055778	12.5004201270257	0.000406860512217685	0.00190635100396163	5.47531939676582	5.30252734583295
Mp3g11950.1	2.47141671411208	2.89120296071267	48.1339383537031	3.98076408628688e-12	7.47569019284445e-11	1.40139393337706	1.19810660917952
Mp6g10590.1	2.47112089532681	2.66600286106699	27.2576209553934	1.78071868961363e-07	1.77545680592078e-06	5.56076624097851	5.89290723360788
Mp2g18620.1	2.46652784474494	3.37093405058134	54.7338229927239	1.38010547883245e-13	3.12595646814938e-12	6.20958183270016	5.79858601334452
Mp4g01700.1	2.46609179534904	5.52794056977484	156.414335194211	6.87269272001492e-36	6.50822066459711e-34	-0.354389217287314	-2.86799497389775
Mp5g01440.3	2.46602223035757	-0.893523342347411	1.38364868439875	0.239480620102759	0.372648674039806	2.99814999069785	2.56401747369543
Mp1g21120.2	2.46600988293594	-0.422075896152329	1.26718494171314	0.260295447938556	0.396356609708344	-0.72021774313372	-0.0847840945107283
Mp5g12400.1	2.46566608561099	5.16097641909798	135.12649041432	3.0979089866199e-31	2.34689675271464e-29	5.73930194100556	5.75104496901125
Mp2g05360.1	2.46512122624179	-0.94321245506299	10.4353472187681	0.00123626304944389	0.00504104238874244	2.51478669997879	1.07653645307145
Mp7g08250.1	2.46344096179568	1.63370138915019	30.7035851009934	3.00609118874785e-08	3.35322314744849e-07	5.53103405653776	4.56447985764269
Mp4g17380.1	2.46116283286357	6.95931733415551	299.720218342423	3.79076151758674e-67	1.00726757160592e-64	2.30451308930758	1.06275354808267
Mp4g06650.2	2.45988218707216	1.73685719871376	24.772485624596	6.45118012513255e-07	5.67162270457949e-06	7.39329429107551	7.59361317397509
Mp2g14540.1	2.45956227055378	1.20324131095894	19.0826504170707	1.25177689045839e-05	8.48967008793553e-05	8.35357529785602	8.40679564906964
Mp4g00510.1	2.45879418972173	3.30439483997998	52.2754728882685	4.82361635367692e-13	1.00910507572867e-11	3.30703612695775	2.21665013241407
Mp6g05210.1	2.45699659560848	-0.608212354447729	10.7077141062804	0.0010668976255823	0.00443266707776934	4.89749858283786	5.56724175982945
Mp3g09240.2	2.45687711450497	4.002360007009	53.2465982548262	2.94196492008756e-13	6.34254935661931e-12	5.07758039429266	4.39779427867344
Mp2g16990.1	2.45596815902594	8.71504703399703	235.023855500987	4.78380744188792e-53	8.51661238879306e-51	4.75563351740207	4.36799311655659
Mp4g01250.1	2.45510968268392	-0.297292334363934	7.77322098010964	0.00530264125307548	0.0174464835018486	2.19393301779952	3.74669911198265
Mp3g11390.1	2.45164550421573	1.19678121671075	20.5678848623888	5.75535605625384e-06	4.19413032621724e-05	2.90222426331911	2.08888988496811
Mp7g14970.1	2.44994262248921	1.7052583810008	27.2215468967475	1.814254645287e-07	1.80644157998012e-06	7.198717767991	6.81663490040042
Mp5g02650.1	2.44862776968363	-1.18671042540202	10.1723004760972	0.00142566281274411	0.00568750001440791	6.90439903559066	6.81707226268087
Mp5g11060.1	2.44610639490554	-1.80997612386078	4.08874558227921	0.0431696699773832	0.0986294932208595	1.75644446786468	3.68150195896275
Mp3g03160.1	2.44291796494896	0.900585500657756	14.5289462192297	0.000138022427827066	0.000727847536316725	3.51347620427084	3.62653805910252
Mp1g18590.3	2.44280361928602	1.38295499591028	3.07773131762705	0.0793711683829454	0.160482102296602	1.89557692186457	2.78858267415103
Mp6g07010.1	2.43983373374337	4.71190883172253	98.326383179529	3.54807167815358e-23	1.78941416674697e-21	7.01893317797882	7.19212897468097
Mp5g11210.1	2.43970361050685	2.01002513106086	4.87702683370736	0.0272164605648488	0.0679190702881978	7.22527069127957	5.9923093334987
Mp3g19260.1	2.43866744705087	-1.07174852544754	5.40070443196242	0.0201286257434867	0.05315698289038	3.33457790124048	3.92063403350536
Mp4g02500.1	2.43817220520302	2.90271505813875	51.9004061871193	5.83883355266604e-13	1.21293761654741e-11	5.1015887650728	5.53114724093148
Mp7g10900.1	2.43755960443404	5.39410223985496	167.487391227924	2.61799441404319e-38	2.8770465773587e-36	3.9405914976951	4.28897419900842
Mp1g28590.2	2.43687333088267	-1.09988448897453	3.01753503554237	0.0823685752496344	0.165024504295436	-2.09506544247938	1.76102118099947
Mp2g01470.1	2.43547092600395	1.2356648132156	26.8464216655703	2.20281842023539e-07	2.13900756467303e-06	2.90731288357177	2.35267382482543
Mp3g18320.3	2.43524218149552	2.72065410163993	14.288098929797	0.000156853444938288	0.000814603815704885	5.39107278774581	5.06618611538151
Mp1g18080.1	2.43516776465812	2.38354628870712	12.4105662235963	0.000426911402825087	0.00198960829960603	3.46125859946021	3.79742692713114
Mp8g08890.1	2.43401135832855	2.02218331143459	28.5103847470664	9.31972770134824e-08	9.77113717122796e-07	5.50433337913588	6.37944863445557
Mp1g25270.1	2.43211507924249	6.46161866261669	263.841895511222	2.49515653662599e-59	5.62294580019651e-57	4.61955428910862	4.43781178241514
Mp2g16920.1	2.43143045786319	3.28021570880238	62.9348465022922	2.13658544612323e-15	5.76327737838363e-14	1.72156725641679	2.79648085086283
Mp1g14470.1	2.43102373766413	-0.108369054149307	11.7052545098341	0.000623238566183541	0.00278013435073054	9.30741873746484	8.32844193768936
Mp6g18090.1	2.4309455289418	0.625825082294313	17.9598746505297	2.25610940326766e-05	0.000144844989925619	5.66408681153781	5.08275692964693
Mp5g05300.2	2.42896801074838	2.44505883374553	33.4126944382416	7.453585979359e-09	9.20363792284631e-08	0.302529957637384	1.76196444780084
Mp7g07110.1	2.42824540933549	1.03053358880239	3.19512123293445	0.0738582938372581	0.151468633243256	3.35525355600901	3.55341050300598
Mp3g01410.1	2.42787291371585	0.993972970886979	20.2770000905097	6.70011958428517e-06	4.83315352346146e-05	2.14762458836469	0.500143052274929
Mp4g13510.1	2.42711472392597	5.84375964585997	234.474579439043	6.30305827641126e-53	1.11102323262326e-50	5.75344967204876	5.48202672441163
Mp3g15980.1	2.42678876873182	5.09999007453879	46.5207131563313	9.06550938153449e-12	1.62530980382134e-10	5.25388598855694	4.64205394208631
Mp4g23480.2	2.42250870633045	0.834771861956832	3.18750262996584	0.0742032919370286	0.152107063301662	6.02010044836223	5.84179617237325
Mp3g12100.2	2.42177625077741	1.93035177439608	8.17696112543856	0.0042425775471849	0.0144429518202027	-0.887380550444677	1.19066528696781
Mp8g06370.1	2.42000521581409	3.62801137815729	9.13230293457077	0.00251135401230436	0.0092105249180054	9.34351907947664	9.14488402892127
Mp3g11530.2	2.41394026836362	-1.00714469452293	4.62010777763103	0.0315992526213031	0.0766328149321698	4.12608325554871	1.92340359847534
Mp2g12450.1	2.4125069209422	-1.19562192185323	8.60013760521419	0.00336137604365621	0.0118382943037016	5.80775953897175	5.4273150022131
Mp8g10700.3	2.41248060663366	4.18634565356006	1.70046441564743	0.192227252875372	0.316369487899147	7.52660299325175	7.06143306304737
Mp5g10230.1	2.41217224509311	-0.42831495481504	9.42139453432932	0.00214468359133655	0.00805863275149105	-1.286010356575	-1.20107864306578
Mp1g29440.3	2.41073342009711	-0.203181747198307	3.42310143274468	0.0642901259396606	0.135377356797256	6.54083502395459	6.51258900634748
Mp6g11110.1	2.40932145016652	-0.473746618372446	14.9827941126625	0.000108495929279913	0.000588001672993647	1.34726174566471	1.12372946118583
Mp2g18110.1	2.40826121047654	-1.76958123987833	7.4704743940228	0.00627190226430098	0.0201301875396041	-1.71973422107538	0.714354690800156
Mp8g01460.1	2.4072682112878	2.5673122863913	39.8819382830028	2.69786446059599e-10	4.05317139172915e-09	8.55947982120714	8.8453325502292
Mp5g14060.1	2.40595690878646	-0.728478913069843	8.51629662338899	0.00351980044356226	0.0123013363362267	5.01145956907322	4.50005962385256
Mp6g08300.1	2.40533189130342	3.30659213646943	39.2800799462981	3.6716813089227e-10	5.42914803511219e-09	2.69033211875193	1.31643049946972
Mp6g04480.1	2.40387632611349	3.1843544467327	32.55660596451	1.15770958140355e-08	1.38326870320318e-07	6.01272731329986	6.29257817541694
Mp3g03260.1	2.40061785052572	-0.975687402291224	11.1823206535611	0.000825804204625977	0.00355717209169036	2.80017938489123	2.86210837883983
Mp4g09940.2	2.39899012480553	2.47083225692171	23.3050327051521	1.38237817954367e-06	1.13516968313727e-05	-1.28106985382063	-3.02987490107314
Mp3g02940.1	2.3972111069434	3.09618025950545	53.0293801180136	3.28596420765041e-13	7.02281161930374e-12	3.03221803312262	3.34617872730613
Mp8g04600.1	2.39687799571399	0.037113541171224	11.9231753140076	0.000554399027609031	0.00250697634963769	-1.34521887383146	-1.70408891899026
Mp8g07410.1	2.3933433602821	2.87017588728372	49.0202966525587	2.53327543302192e-12	4.85990329031135e-11	4.18944850190018	4.14262570327229
Mp2g23430.3	2.39202294264062	2.70475742892279	8.58355910266547	0.00339211700772121	0.0119253276241036	5.93841432763847	5.3363410683853
Mp3g13800.1	2.39192300202876	-1.78303456802514	6.02141738409448	0.0141332915544578	0.0398440205136994	5.5720130375729	5.33713885398026
Mp5g08990.1	2.39162475593665	1.91811683828724	31.6573451676313	1.83917662611518e-08	2.12340217086437e-07	4.33956128299296	2.4358593833795
Mp7g04350.3	2.38855493919154	-0.307645746163504	3.12494571556737	0.0771024396725305	0.156749427142864	2.75705218397195	5.67421436069155
Mp5g14270.1	2.38562982688688	2.67684810615766	5.32881370795175	0.0209756575439399	0.0549565314576546	5.06343973757117	5.07169744381955
Mp1g14250.2	2.38439512683471	-0.244009445677984	5.21972122950883	0.022332130785189	0.0577242260873909	6.10674745110122	7.36454279703921
Mp1g25200.1	2.38369044124724	7.0983722239361	205.602258247631	1.25134134437604e-46	1.76806586935926e-44	4.05074521988924	2.21509026027373
Mp7g02020.1	2.38366565634708	4.5151881739517	58.2495693204002	2.30887519617435e-14	5.64627817547965e-13	6.65925705429741	6.57773595078409
Mp5g13380.1	2.38357109897852	2.94501669226382	37.2681159255977	1.0295414463036e-09	1.42637559288273e-08	4.34964062278532	3.59514160442727
Mp6g07400.3	2.3831048914301	-1.26075345008912	4.64426912330442	0.0311574021895305	0.0758285420983263	-1.5480181475275	-2.30273660825035
Mp7g03980.1	2.38127871066089	3.20747960905819	28.2420695751006	1.07052334631149e-07	1.10934383785702e-06	7.5018776846097	7.23547486307693
Mp4g16330.1	2.38089896039129	1.47168621736454	23.4590770245728	1.27599258375173e-06	1.05609000318606e-05	5.69689907984538	5.23868454422357
Mp8g03050.1	2.37947634239755	-0.989942500377598	7.40896632871458	0.00648996011154003	0.0206988104381489	4.47042241710717	4.40603435000711
Mp4g04200.8	2.3794528086119	1.00708849912286	19.5715694369431	9.69004961857426e-06	6.71514026311707e-05	4.41966590915517	4.59714024338368
Mp6g13830.1	2.37937565979146	1.00600156265073	22.8210511510884	1.77807412235147e-06	1.43235536652594e-05	7.81784054420555	8.21808555591731
Mp5g02740.1	2.3781284146613	4.32944463558332	107.457614674301	3.53382753440943e-25	1.94175097515713e-23	6.72050551449335	6.25346734970947
Mp8g03880.1	2.37533123903236	-0.840305581869177	9.89531005376273	0.00165700529947364	0.00647490459757005	3.84157633303138	3.12453006778758
Mp1g24600.1	2.37449996210384	-0.025184662068031	17.4673939487181	2.92277731227232e-05	0.000182897028085708	5.15430083258834	5.09951806384813
Mp7g02930.1	2.37101551210013	-1.17588947911962	6.18154248629166	0.0129089693887055	0.036888985879153	0.928033537965415	-0.557792190368763
Mp4g20490.1	2.37060345775592	1.48727003922983	11.0409761209412	0.000891199255734875	0.00380115485142501	5.51631894354038	5.49163201901404
Mp5g16180.3	2.36590984403029	3.08886475585557	35.7660436438878	2.22492164411593e-09	2.96262378685085e-08	6.3908359288317	6.51149460724122
Mp7g15690.1	2.36505685064315	0.855237371617849	9.32562834920218	0.002259708184618	0.00842504393942499	3.92072642502319	3.73908596857126
Mp7g12970.4	2.36327132805834	3.81458506912639	56.1962447939153	6.55866824569883e-14	1.5404217780762e-12	8.96403530889175	9.17924454445945
Mp5g19920.3	2.36234482746741	5.45823630419234	19.6325658980434	9.3855774982102e-06	6.53978223877245e-05	5.67413294560143	5.87854565091239
Mp1g25750.1	2.35819790723397	-0.350276176186851	14.5485870625598	0.000136591046453798	0.000720939934781195	2.95633970406531	3.05496900658699
Mp3g09240.1	2.35790814348452	5.5135901058949	190.560032185164	2.39932477328304e-43	3.11789627290204e-41	7.21552033786789	7.03522095553002
Mp2g21580.1	2.3568773795812	0.971911171072899	13.5967017569215	0.000226583271382002	0.00112886716267902	4.32938251934881	3.46752677598162
Mp6g15530.1	2.35449720409804	0.946730390614776	21.4320411015082	3.66593535096909e-06	2.7772190235448e-05	6.07587196670813	6.07539931887201
Mp6g05080.1	2.35312581721176	-0.738848283754392	11.0435751237687	0.000889950757657749	0.00379673935743612	-2.904122622744	-0.743552092838139
Mp2g23360.1	2.35248137715094	4.52160797152915	97.3116697981503	5.92302138724907e-23	2.89691070761525e-21	2.18708811492336	2.59717899724172
Mp8g16710.1	2.35174604684249	5.41157286853493	122.465872199175	1.82528064525427e-28	1.17312170857262e-26	4.7468276044846	4.85939815113521
Mp2g11560.1	2.3513730959566	1.03073304895362	20.8657187342659	4.92632806017941e-06	3.64216854050557e-05	3.11432531345045	3.18690448642011
Mp5g02290.1	2.3507374994477	-0.345577641541032	11.6169237013051	0.000653544070643172	0.00289500997503369	1.74121270027593	1.09728639909317
Mp6g10780.2	2.35028665122729	-1.09476095510551	1.23753553718086	0.265946545052485	0.402846046055994	6.47102143472816	6.76461951094779
Mp6g15970.1	2.346736148481	1.46584330215801	14.7413158575058	0.000123314191213759	0.000660259412384528	-3.39263628197088	0.0722325433168818
Mp3g08850.1	2.34457236312029	0.361237600273142	11.9216308983582	0.000554858834453264	0.00250841844331424	5.69177557672284	6.0185272607212
Mp6g04630.1	2.34445806971171	0.749806157256448	19.4193585420286	1.04937962854169e-05	7.22153286699953e-05	6.14316757027731	6.33735379649401
Mp1g23550.1	2.33832767013048	-1.27175485562407	8.93531405712051	0.00279709371503647	0.0100925535891354	-3.8975589756152	0.740517513105801
Mp8g02040.1	2.33796597771581	-1.00654593457991	6.71916918130965	0.00953820498292856	0.0286210455606063	6.73111717764682	6.58796745456831
Mp3g11660.1	2.33677887849919	0.160322971277514	2.83700850038988	0.0921155626407341	0.180544958620153	4.28285148313521	4.21517839703215
Mp1g29590.2	2.33635789481692	2.24234260218481	15.4890521241549	8.29844991411739e-05	0.00046429070968269	-1.59666696993992	-0.465357111603525
Mp5g18200.1	2.3341878816885	1.91923843498951	3.6925344890969	0.0546565041209251	0.119004232709141	0.928075605651877	2.09366566173067
Mp6g08230.1	2.33241665190497	3.11373296495916	51.4201373813687	7.45696993619679e-13	1.52769201120957e-11	5.09771612680289	5.12899330233184
Mp7g02440.1	2.33126868377707	1.95998026079646	18.5682727539368	1.63926266884189e-05	0.000108813546955228	8.28323352941494	8.29131778035345
Mp4g06180.3	2.32807178530243	1.20632928859822	1.75348057220317	0.185439773600895	0.308108659768243	-0.207820471089859	-0.137310488430733
Mp3g21730.1	2.32783175973237	3.37471149780534	57.8175460077031	2.87592940981369e-14	6.91894206525853e-13	5.89851474470971	5.1193994846133
Mp8g06090.1	2.32708683384449	0.112426062937357	10.9379420128619	0.000942147610686345	0.00398599189948883	5.55551260671552	4.28919708909321
Mp4g04930.2	2.32546668083729	0.358597000201275	3.51818808056688	0.0606987716641413	0.129307195397476	4.67170541502613	3.76814411893345
Mp3g04420.1	2.3244352844383	1.32493739207572	15.3580906510803	8.89392527462996e-05	0.000495737481728983	-0.855716566348531	0.86630872085177
Mp2g19210.1	2.32390473454247	1.66930371353952	28.0370535912609	1.19014652190663e-07	1.2226300363245e-06	4.4335850776737	4.44240382780416
Mp3g23850.2	2.32209397725326	3.50985550508252	29.7721088273199	4.85932864282369e-08	5.29440806782069e-07	4.29658437321138	6.01575229706392
Mp7g18920.1	2.32068214575937	-0.526806029212194	11.0275847195019	0.000897660282139198	0.00382230232071852	7.4735025411003	7.28254441532043
Mp5g22980.4	2.32034408640621	3.45846999841821	43.7772373351486	3.67959812882091e-11	6.1051151432804e-10	3.68460213255556	4.76876213211337
Mp2g20900.2	2.31860905833828	1.30585887129461	10.6042489181608	0.0011282808078226	0.00464579383770358	6.18535215896479	5.90597621935314
Mp6g05220.1	2.31472012653847	1.6894365690795	25.7784589736393	3.82938574183739e-07	3.53419151694822e-06	2.91498545843171	4.54688399837986
Mp3g06830.1	2.31441289216339	1.16526381203329	16.4722636907154	4.93670182099152e-05	0.000293399884004605	5.9682719274341	5.99262914426739
Mp7g07280.2	2.31375957031082	1.17217855010668	11.7218490178497	0.000617705495924109	0.00276119980929231	3.93996467076944	3.89562592762603
Mp2g04790.1	2.31373689492915	-1.04487961128483	10.741196102048	0.00104776590196859	0.00436540518435449	6.23936150144108	7.42898840982705
Mp2g14220.2	2.31372425923224	2.4515071056771	1.99686950831254	0.157624461437118	0.272577784066538	1.60300440110254	-0.854092170086343
Mp4g06510.4	2.31235789318597	0.376811669207413	1.38029484366132	0.24005093112525	0.373242508892822	0.680143797731593	1.20831763426661
Mp7g09190.1	2.31113650844995	-1.33024112284382	5.03692254391769	0.0248125318101372	0.0628897357368838	-3.8975589756152	-1.40119786245458
Mp1g19060.1	2.30998706032353	2.2752709661281	33.0487524300096	8.98767005227802e-09	1.08922729707764e-07	0.47068072809226	0.226080887940136
Mp2g07910.1	2.30952199665361	0.707376238547704	17.9081102122131	2.3183107362635e-05	0.000148410233864434	-2.04056046841963	3.16448828578096
Mp1g04670.1	2.30935446540006	1.3590763836173	15.1902812670418	9.7202402739867e-05	0.000535425240092157	6.64725914213748	6.27999752791268
Mp1g22370.1	2.30752303182267	5.90053541997712	146.138272281675	1.21091274536625e-33	1.01210702374438e-31	5.12668433549455	-0.338892720070985
Mp6g19180.1	2.30731177947505	2.53203272099622	31.5954872740138	1.89870302842528e-08	2.18787119838546e-07	5.91931261060028	4.80972291132621
Mp6g18600.2	2.30546811946953	-0.710359609450369	3.8868888315	0.0486644937063887	0.108758973318458	0.845659613689892	1.90553309995421
Mp1g04160.2	2.30410047351552	1.94407038352333	26.3720080139612	2.81591954260216e-07	2.67941291378654e-06	6.8299085413075	6.08294971644485
Mp2g14130.1	2.30407262085689	2.18354219966111	26.4626378906437	2.68684862719463e-07	2.56619989860225e-06	-2.32629187589948	1.78524905268369
Mp3g12000.1	2.30330098376771	3.26399829090519	41.6383482296232	1.09817933175172e-10	1.73631320099253e-09	5.79598024276365	5.70172658319654
Mp5g18110.1	2.30323001375744	0.497175923864413	18.3626011063114	1.82607251873675e-05	0.000119828857541726	1.60597139261251	2.09202341723963
Mp2g24970.1	2.29341133449948	1.02236920009249	21.4705602748797	3.59302707452951e-06	2.72778938199782e-05	4.36836417284389	3.9234596595608
Mp3g21940.1	2.2930341305106	2.37431283406026	34.4768877657385	4.31342840983101e-09	5.50480042868971e-08	4.84692273761396	3.82631751249499
Mp6g12990.1	2.29225153185599	2.79258194654622	16.8190561923058	4.1118322414296e-05	0.000248566890981906	5.54765722728358	5.2030493437585
Mp2g06940.2	2.2910953538647	2.11760128572647	28.1461561959831	1.12490857283441e-07	1.15828498103938e-06	4.55758297638324	5.31418701323531
Mp3g17070.1	2.29065784213083	3.42128537783248	61.8668033190347	3.6749300465098e-15	9.66392608833295e-14	2.60419181448651	2.77484233670928
Mp5g03150.1	2.29054857530406	1.76442375730761	17.9461046940124	2.27249012494345e-05	0.000145791501601327	5.94488104771279	4.69819656414104
Mp4g18630.1	2.28999326188597	3.6104009330531	21.0010276108293	4.59037096275156e-06	3.40936062786258e-05	-0.353398997641535	0.160539360097013
Mp1g25170.1	2.28873339142029	1.9266014630747	15.8846597196301	6.73221867482631e-05	0.000385651449132395	1.8929030694479	3.6651323436596
Mp7g02000.1	2.28383501271828	5.07357953527575	91.9575781699839	8.85546029057979e-22	4.00136445566477e-20	8.49570801635564	7.81769664078496
Mp6g10360.1	2.28019908187804	3.36060543231011	58.0485332821572	2.55730053000837e-14	6.23666045695056e-13	7.24687254732382	7.35506898587296
Mp3g03470.2	2.28012375540718	1.98864706949002	14.1101331258863	0.000172412480918826	0.0008861025975167	7.81859074196626	7.59260527137871
Mp3g06240.2	2.27943230398298	0.904651968346565	9.191666421789	0.00243119451448584	0.00897047791531427	4.71569344032896	4.78733761522188
Mp2g03760.1	2.27867532832959	-0.0228687414799949	14.540520314109	0.000137177115811799	0.000723818670064449	-1.98553030236951	-1.12618742966428
Mp8g08050.1	2.27820643970127	-1.01326481939806	2.30538202663761	0.128926578835347	0.23479497644909	3.64190401376191	3.42790994410879
Mp5g14530.1	2.27309475368267	-0.122552404655722	14.0160347144252	0.000181258310359708	0.000928349165516076	3.25961971312466	3.54403833070385
Mp2g21470.3	2.26609044445731	0.495728031208365	13.2742538013344	0.000269075966230642	0.00131350683487911	3.74649136258264	3.39104427925343
Mp6g10320.1	2.26435321046957	3.18614808040512	27.2938729423821	1.74764316316781e-07	1.7449967040873e-06	5.49717903531527	4.44431064432732
Mp3g16690.1	2.26349740381514	0.0493461654022439	12.5939446962899	0.000386998499092769	0.00182268102628269	4.59314635808484	3.25785228844831
Mp5g17760.1	2.26293810833471	2.28171138697278	29.164676717608	6.64802328758023e-08	7.12930679521183e-07	3.11781049214662	2.30402980475563
Mp8g12880.1	2.26260935596924	6.42758510597302	166.383738056714	4.56081935323027e-38	4.9509918869243e-36	8.12130102369408	7.82080395334774
Mp5g11850.1	2.26219249109078	-1.32431750374543	8.70232697824155	0.00317804093259004	0.011284136961089	7.73185911828606	7.5902698543741
Mp5g19230.1	2.26030841351496	1.5744213390021	13.4192386678073	0.000249056759794379	0.00122620505935269	6.9635301695321	7.02709861197939
Mp3g10330.1	2.25936641358442	0.437533372226671	11.5520269645853	0.000676754365193168	0.00298815921714632	-0.276327074087685	0.492581551654167
Mp2g09310.1	2.25886189038323	8.5900180942518	163.348159317723	2.09972121846626e-37	2.18604309078098e-35	3.64732155030383	3.92528891259216
Mp2g08500.1	2.25726912140317	4.44197032959749	28.3068885455261	1.03526920071647e-07	1.07531491133928e-06	1.15890148076156	1.78242579854521
Mp8g00460.1	2.25596056163929	1.27260729447582	23.0034543531138	1.6171057103622e-06	1.31218472933356e-05	6.07119559159158	6.03272446660758
Mp8g12210.1	2.25488186359299	1.46427507243738	13.3713637081596	0.000255495510949809	0.00125348029458431	5.92209146070486	5.92828229713536
Mp7g15970.2	2.25401703360897	4.39879232458926	10.3633835090599	0.00128539401254992	0.00520561183016974	6.34526973073283	5.53714846729295
Mp3g22950.2	2.25177637034509	-0.0887420561775907	14.7180004968646	0.000124848645882256	0.000667271222648393	6.78261013390281	6.6617206950633
Mp6g06320.1	2.25111797536189	5.19581706208552	58.7388718270963	1.80048996834416e-14	4.43348864542616e-13	7.29656617698719	7.03540629952267
Mp3g14160.3	2.25051523134944	0.835643290677126	2.12932958185474	0.144503946085852	0.25572601910203	4.95005101899828	4.90860590950922
Mp2g01240.3	2.24989238590577	-1.77489158716327	4.07953942281927	0.0434054888069113	0.0990829487407926	1.24424632782688	2.11707735427083
Mp5g07520.1	2.24922747395547	3.91765071396645	13.9284369927204	0.000189903562666205	0.000967063251186055	4.6872401914801	4.37214021440954
Mp7g11040.1	2.24730874276663	2.76745964577038	31.9376807980448	1.59198801829845e-08	1.85485357917325e-07	5.42060787834681	5.8253016608007
Mp2g20900.1	2.24675594489042	5.57972725643491	169.769239040906	8.30935241170024e-39	9.36274689781642e-37	1.67560669529827	3.68862475526466
Mp4g19250.1	2.24323496079228	-1.30606692553861	7.15381190573982	0.00748048301750694	0.0233108768003984	0.356639477323974	-3.38115735972828
Mp2g08940.1	2.24278875334178	-1.35388478200893	8.03661392784896	0.00458411475744479	0.0154128413648328	4.67821815323998	5.09817363287218
Mp4g17930.2	2.24036295012133	3.28905316679988	4.84358483286214	0.0277491527215044	0.0689584262843304	5.50373350636631	6.00703874375287
Mp5g24050.2	2.23859560223712	2.87616428099671	12.1049812841323	0.000502873014502094	0.0022967286498668	7.79885958409418	7.06654519913152
Mp3g13630.1	2.23714174827531	1.60670673797382	15.5693261650027	7.95344642089557e-05	0.000446954566386376	3.88893115387741	3.99111528059066
Mp6g20360.2	2.23562790766937	2.67383895200751	29.4769138008635	5.65867445113671e-08	6.12782124413546e-07	5.39152782618794	5.68564410095604
Mp4g11400.2	2.23479493919661	-0.376003031524551	2.54328528657748	0.110764103457396	0.208935508990466	3.3475118424555	3.16969591250914
Mp8g16190.1	2.23477515363266	-0.0916127138844836	3.2320223325596	0.0722114633117068	0.14894921577318	0.401798683012099	2.48928229951265
Mp6g18160.1	2.23250318335609	4.8334093313643	35.5588485304003	2.47460395646836e-09	3.27792963072963e-08	5.8588568857414	5.63042841802647
Mp8g09190.4	2.23168851608403	4.93419402456281	4.15600192748817	0.0414872223116558	0.0956350505121015	2.78192116787661	0.575782116027758
Mp4g13440.1	2.23151614714871	6.51789052236955	68.8556513914054	1.05940575906453e-16	3.19130299976748e-15	-2.61933021599742	-1.28936120470866
Mp5g12040.2	2.23011948809627	-0.406778353264964	4.40994758654604	0.0357299389205097	0.0847116929819994	4.3765938706416	4.86820557029421
Mp1g05940.1	2.22961633320054	-0.239241916543978	11.7217055389957	0.000617753122530544	0.00276119980929231	0.573654806422052	2.16917689265791
Mp4g19590.4	2.22821452059392	-0.659504785613795	9.59968245481993	0.00194611020881878	0.0074317031419135	-0.0786433260514491	3.97512800871003
Mp4g18470.1	2.22762887706948	3.40367029032636	33.1307257221688	8.61662850127972e-09	1.04854297476612e-07	5.37521054971769	5.51667689734927
Mp2g22410.1	2.2268491942146	7.09174715278166	273.191291746048	2.28768362817944e-61	5.35889889901033e-59	6.02388544880787	4.4895538733438
Mp2g16290.1	2.22569526718205	7.00008795708427	126.782377053139	2.07303571192538e-29	1.40327964940713e-27	4.92331361502779	4.98997554551147
Mp2g05330.2	2.22546625443983	2.68319016354986	27.7983780653449	1.34638938002731e-07	1.37205324170728e-06	3.22836451185332	3.04082208311499
Mp8g10960.1	2.22406258525685	-0.0159369975470525	13.1814652582518	0.000282731602460628	0.00137376384241445	3.81545464911364	4.91703770190095
Mp6g17590.1	2.22401262193763	0.503407014334461	12.9829427603031	0.000314341529135511	0.00151126714642168	5.03056686423028	3.94968427290856
Mp6g07300.2	2.22272092518105	-0.10936733019478	2.64922471628735	0.103600411547477	0.198301056529377	-2.99043070139103	2.36615446371938
Mp6g13520.1	2.22201455654238	4.15249371342016	44.0309069723888	3.23231471493204e-11	5.41344297929776e-10	3.99061459297246	3.71464631265181
Mp6g13510.1	2.22182963075431	4.46510432835976	57.9764051342786	2.65280658559151e-14	6.44309899635548e-13	5.34126877016002	5.24553606281357
Mp4g01740.1	2.21985391708228	1.92732235804264	2.01968310915528	0.155271542510368	0.26971404735214	5.30933070731337	6.18479755532349
Mp2g14720.1	2.21936920648252	4.94770081588823	136.7124222929	1.39376695713926e-31	1.07883622338914e-29	5.89406918070355	4.64321567831486
Mp2g17430.2	2.21466232120676	-1.51454755363054	4.4807557779802	0.0342785594277633	0.0819362504689137	6.41537924053852	6.802656256797
Mp7g13720.1	2.21296860258314	-0.482186133977265	8.65263229168862	0.00326589192074024	0.0115545854262596	5.11136694829499	5.58197365435109
Mp8g08700.1	2.21247801798972	5.29906416658895	182.557093897114	1.34005995037983e-41	1.63404707511042e-39	3.13155152717373	2.0238128200126
Mp8g09546.1	2.21241581634067	-1.94095261995286	1.44445333553055	0.229420051268301	0.360855063388472	4.0678187524048	4.07207164215538
Mp3g09180.1	2.20635433884071	2.94338505871555	29.8420928001196	4.68704549196479e-08	5.11609263601773e-07	0.878622023478505	-0.516821032474524
Mp1g15090.1	2.20630958316519	1.86773812721212	24.2912459352772	8.28145785858476e-07	7.10529128946432e-06	3.84650875145826	3.96767194112288
Mp6g04400.1	2.20553220218863	5.9901096079291	89.3548445524296	3.29983129184891e-21	1.42589554584432e-19	2.268741315343	2.81471560160418
Mp8g15750.1	2.20478077115306	2.0183291790444	28.7054103824974	8.42679756239363e-08	8.89811844622146e-07	10.0557611508773	10.233215523986
Mp5g07968.1	2.20161859233245	0.281606662914233	15.6376789463394	7.67107432002333e-05	0.000433962936508978	6.28256516787872	6.43993947317843
Mp3g23490.2	2.1955909793891	4.32588308083238	10.3744431088869	0.00127771681676993	0.00518159282208543	7.11495627600641	6.119607904461
Mp2g06310.1	2.19210702065129	-1.15170228362552	8.70566187362596	0.00317223215608188	0.0112682091683697	6.43418048009807	6.71870171263527
Mp6g18430.2	2.1888745147715	4.8423491049131	17.219417621707	3.33015137756861e-05	0.000205073279055185	4.04714468277029	4.04370409752262
Mp8g16030.1	2.18887184653738	1.54689530899431	18.2275876322734	1.9601892007673e-05	0.000127688431545043	3.90043282606992	3.80697532456584
Mp5g11260.2	2.18865905923171	-0.0948902805896019	1.47146400628034	0.225114848488245	0.355798974399523	5.73349456721021	5.38327348488595
Mp5g07320.1	2.18752798678366	6.84910344052768	43.3401402900087	4.60048530955976e-11	7.55557564262845e-10	4.43663856778374	6.58815146803374
Mp5g03860.1	2.18597259291069	-0.790617378741497	1.11027917422416	0.29202127031335	0.43305744901196	3.02523750788361	4.26281657659365
Mp6g00830.1	2.18543566075127	0.297028990562411	3.46735078762951	0.0625914793217709	0.132420214660189	3.89390224680099	3.36873455885723
Mp5g16170.1	2.1819398114511	4.54716200063095	32.9204993004491	9.6005577201601e-09	1.15720195729188e-07	4.75925202734794	5.00451692544521
Mp1g24980.1	2.17990374824533	-0.517228975992306	12.3049782500488	0.000451751761937618	0.00209223117007685	2.3813493004528	2.40631344460996
Mp1g22220.1	2.17871203033354	-0.415779855118886	12.7219755721487	0.000361383811775584	0.00171685144753031	4.08367049405171	4.15087856699088
Mp4g13450.1	2.17814763065836	6.69076688057973	125.718754196863	3.54299930570122e-29	2.36239762694378e-27	4.84496833326328	4.53513867661991
Mp8g05350.1	2.17559118662074	-0.37368923868278	7.0580569126194	0.00789095400339168	0.0243935846713634	5.60404098024581	5.60065474156651
Mp3g19160.6	2.17493279709247	1.87841352903449	7.34545858662472	0.00672323793777527	0.0212940410969958	5.86532556396787	5.53948251824222
Mp2g07010.4	2.17331103063965	3.68309081973443	1.56062773563101	0.211573331376787	0.339673552033631	5.60162258357385	4.84947354440368
Mp4g20290.2	2.16976970129152	1.12709528277145	10.3704775534195	0.00128046421837383	0.00519036987242924	-3.23069171427212	0.297886522412413
Mp6g07870.1	2.16966473015485	1.7811151062561	18.4611487728629	1.73403420488199e-05	0.000114379440346476	7.09984672699877	6.46707063533662
Mp5g04080.1	2.16665080286185	0.230107034394693	9.09382072045593	0.00256474526839661	0.00937003078458134	6.98334395830658	8.04762706165836
Mp5g14460.1	2.16558619477838	-1.36073780960209	7.32029533624262	0.00681802071089086	0.0215614905049306	-0.773105435694009	1.50862709128932
Mp2g24050.1	2.16300042979477	0.723690777726461	11.6595395532542	0.000638741482188888	0.00283932948998971	5.9248357122963	5.93128220535605
Mp4g02550.1	2.16296589440133	0.96359367563765	2.35967732957141	0.12450794026748	0.228611268624375	7.26593263007649	7.04334580181198
Mp6g04300.1	2.16268064171766	3.29161809268381	48.7185182686634	2.95463411533426e-12	5.60184783336485e-11	4.61555073973483	4.60250213154528
Mp2g04990.1	2.16197335981112	-0.644282542989045	5.36485231189501	0.0205465280460645	0.0540230156260649	6.02553908841364	7.71599789191764
Mp7g15320.1	2.15926873461565	-1.94626445818086	4.97660725719552	0.0256923211187432	0.0647600726146093	7.51467033898568	6.94849290593884
Mp7g07920.2	2.15785750970479	3.3257488584546	13.5192586401788	0.000236127678914088	0.00116836605550514	6.57333188400638	5.84370610993644
Mp3g10670.1	2.1571352137444	2.16706654907941	30.5340256478883	3.28061992486565e-08	3.63666728034764e-07	4.93635523929102	4.8039920228999
Mp1g10670.1	2.15636997333464	6.05866316781217	149.884610535149	1.83730469746998e-34	1.62734007607254e-32	4.74857679033787	4.26266215364199
Mp4g20580.2	2.15109987019098	5.00327134998532	6.1837535989674	0.0128928485087226	0.0368488331996771	2.57222934240786	-0.0210344600108447
Mp7g10700.1	2.1508735138646	4.74088352928965	79.2995407047985	5.33721140054645e-19	1.9312677756896e-17	-0.941028625464946	-0.29159495124714
Mp8g01240.2	2.14610505258544	3.74702731182473	51.7778418265455	6.21492490256812e-13	1.28805946496415e-11	7.64252853080948	7.14373588113416
Mp7g05130.1	2.14596006361084	-1.35522576411863	6.85589099896354	0.00883494880167204	0.0268811075841187	2.56151558569399	2.28220543417794
Mp5g01230.7	2.14574197144812	0.62834053192933	2.50216474985788	0.113689928992202	0.212920450857161	-3.8975589756152	-0.837538956773534
Mp3g14600.1	2.14565248454562	-1.1711949410232	8.34158161207002	0.00387478514268374	0.013348064995201	3.97047525770324	3.98094454874974
Mp1g01810.1	2.1454326989196	4.5094690336236	108.080618997391	2.58064728559594e-25	1.43333384913742e-23	3.72957389270721	3.5706955468958
Mp6g04490.1	2.14523978817957	0.750957557852787	14.5635756100508	0.000135508776388437	0.000715864316333337	-0.720094355802694	-2.38234321234861
Mp8g02150.4	2.14332983773915	1.02528748698042	2.16876864351571	0.14083896666868	0.250534889969704	4.74347722090751	5.45487226350257
Mp5g08620.2	2.1410989349104	0.399417566001054	0.407135514969643	0.523426997094993	0.655045518580091	-3.8975589756152	0.944147390416441
Mp1g22090.1	2.13990285227956	0.125258148630639	14.1351701642854	0.000170132961279368	0.000876119278923259	1.62654249189426	1.77718058506968
Mp3g16680.1	2.13472394904948	-0.43798257604619	12.2207453651139	0.000472610459587316	0.00217356859003694	4.53067470517939	4.85743223732096
Mp5g16940.6	2.13338016945073	1.2208462799921	1.00886900479758	0.315173942979243	0.459018464239157	-2.6182608333134	-1.54126562789891
Mp5g18240.1	2.13262679342628	2.95591612767222	20.6386508608723	5.54649912463227e-06	4.0535436747056e-05	6.14124399466732	7.20757678180575
Mp6g05100.1	2.13201763444463	-0.968204960748294	6.19240351314433	0.0128299818694689	0.0367104093896103	4.94420054604605	4.59224040019808
Mp3g24550.1	2.13016322131547	3.94053426314823	42.7367095119273	6.26259336759229e-11	1.01173275610931e-09	7.35428579309986	7.43921624236153
Mp2g19390.1	2.12841539181609	0.69100519080408	17.765486524946	2.49875161178003e-05	0.000158592780550873	5.17076848926516	5.35843477606159
Mp2g16610.1	2.12824174611496	-0.522181482879602	10.5815260576883	0.00114223332080863	0.00469526202040083	-1.09794966130366	2.95710050015397
Mp4g07380.1	2.12809376927708	1.82691789389624	20.7031282991987	5.36283159882376e-06	3.93060893181801e-05	5.11164546978298	5.18134718293204
Mp3g12260.1	2.12738130593746	1.03882286841166	11.9260750267003	0.000553536757647301	0.00250371313424667	0.115583681866257	-1.90819393300658
Mp8g10300.1	2.12608538654463	-1.38804085842642	7.42295041196753	0.00643971350952435	0.0205606563145735	6.47330794233984	6.14240258399213
Mp1g21610.1	2.12593067608107	0.392289229393002	9.90528623052916	0.00164804694601846	0.00644839116043222	6.3865707219033	4.84300079061827
Mp3g13820.1	2.12581414273926	2.36808565738032	27.6827514920493	1.42931486959682e-07	1.45157402301382e-06	-1.15373699107784	-2.04054990095879
Mp4g17640.1	2.12514007704381	-1.41072032734351	6.59687932958716	0.0102157665330517	0.0302614461876738	-3.60179219966573	4.7357940086583
Mp6g02730.2	2.12431237570834	3.44601564717883	14.0621011480544	0.000176872076666988	0.000908235817970116	5.58259367640576	4.76056533921353
Mp4g06180.1	2.12322621745686	1.28875965361061	5.87819129146344	0.0153295613251196	0.0426892195011894	-1.05724010826797	-2.24000845106685
Mp3g10260.1	2.11964834960068	-1.2283385734854	7.74463361903194	0.00538723893638565	0.017659549766981	4.90061090643477	6.1408917753798
Mp3g06300.1	2.1188918789805	-0.461369513657886	12.0177950277997	0.000526950054128152	0.00239581790892841	2.68819330262673	-0.830601789419714
Mp4g05575.1	2.11643819581525	1.16669984087742	17.0877596139707	3.56916010759962e-05	0.00021790726130177	5.77680535047835	5.72195386331068
Mp2g22700.1	2.11639228406451	5.65337038753974	80.3737243963479	3.09888642915686e-19	1.14936406454749e-17	2.18326858929784	3.30336053440717
Mp1g13440.1	2.11404273964298	0.849365724589401	16.8071565799674	4.13769649555069e-05	0.000249621859404571	2.85592195058625	-2.26437173174271
Mp4g08870.1	2.11311227313513	3.07940265561546	28.1698118594903	1.11124329080949e-07	1.14620303049139e-06	5.99105943410742	5.88192630200951
Mp4g05710.1	2.1124106080431	1.27901986988405	17.1020857755429	3.5423380500944e-05	0.000216566773028264	1.88552779570684	1.36795431088247
Mp2g24710.1	2.11158482576013	3.39311609755995	45.1961809692071	1.78252352752656e-11	3.08999672449419e-10	-1.13510259914195	-0.211451502055111
Mp5g05560.1	2.11066943356395	3.8691605799918	48.4991618242914	3.30430077090152e-12	6.23161722715676e-11	3.53036835437777	3.14480789657225
Mp2g25307.1	2.10994904955096	3.46392336778854	42.6372581845695	6.58922561618435e-11	1.06257231562437e-09	2.76008977775803	2.750673679875
Mp3g24750.2	2.10858405727187	-0.0949422537601706	8.28291804752115	0.00400197635125242	0.0137436699423894	6.69931344461261	5.67538763661735
Mp2g01680.1	2.10853424538888	0.231416341946285	11.7185612917157	0.000618797760724869	0.00276448093706018	8.69162022934217	8.46650787212283
Mp1g01480.6	2.10853351313946	3.35831605552299	10.3384290046116	0.00130288855278251	0.00526329133314884	0.291682913144066	-0.198975974178206
Mp1g29590.1	2.10848598011252	1.02120590584669	2.08581262366725	0.148673088324247	0.261260190646191	2.71325100779124	2.25463807594383
Mp6g13560.1	2.10778869075118	3.99023332938055	43.962305023029	3.34761161272857e-11	5.59076262114509e-10	4.82762378406917	4.85193027754651
Mp1g23270.1	2.10645326704878	-1.66046167602327	6.46056767458624	0.0110294403540672	0.0323221607610631	5.80665733326799	6.09383374267083
Mp2g25250.1	2.10548867386753	0.730200813676807	14.6696275827901	0.000128093805348546	0.000681933147726289	5.19447412948018	5.25267915595437
Mp1g13700.1	2.10413345861229	3.52092878455203	41.0818504268914	1.45985683838963e-10	2.26818768125369e-09	5.90232484092893	5.42399649681127
Mp5g17600.1	2.1040614552923	3.07486291924707	39.5178921309929	3.2506738136295e-10	4.83473232281086e-09	6.24799592586775	6.31541053042952
Mp3g01050.5	2.10078768155776	0.982774280022518	2.09899284201791	0.147396200849862	0.259584384845791	4.24817735297256	3.94700917024851
Mp3g18520.1	2.10058495576627	5.36603779479456	38.4047440471901	5.74924662260736e-10	8.26100384360604e-09	4.90853492856026	4.91024651534226
Mp7g12310.3	2.09928506095201	2.50441138559959	24.8093816152172	6.32886880632136e-07	5.57234675365673e-06	-2.7299230684696	-0.626411531391529
Mp5g00160.1	2.09811934750204	3.69087462594086	48.9308297353048	2.65150119781866e-12	5.0594507850767e-11	3.3599117990752	2.3901929272498
Mp3g16230.1	2.09727211106402	-1.69246049079259	4.50790880674964	0.0337384656003957	0.0808623994458596	4.68726882521515	5.13125686645323
Mp6g06310.1	2.0936163767229	5.38848848503365	83.370278468449	6.80372801573863e-20	2.64468929834486e-18	7.20633055905483	6.10507991729248
Mp5g06870.1	2.09254011150872	4.74747042093407	98.008720809842	4.16544041994498e-23	2.07723629681458e-21	9.11677679389112	8.26161391250684
Mp1g28570.1	2.0905401420753	1.30133436749313	18.235905860328	1.9516473182202e-05	0.00012723926057218	5.77815547755226	6.02232067290225
Mp4g03710.1	2.08999862964654	4.40935548254858	59.9951710243233	9.5090393001435e-15	2.39447562461746e-13	-0.828609158633471	0.221696196280868
Mp1g06770.3	2.08999338787567	2.70249036769918	1.11789801488417	0.290371516287517	0.431257537704735	-0.212341243179618	-1.92746037961577
Mp6g16120.1	2.08931072676677	2.77253351091487	26.4358820209907	2.7243236622275e-07	2.5964204581711e-06	5.43776329332885	4.88264526089861
Mp5g14660.1	2.08562824438286	-0.730225953198495	10.3307781059921	0.00130830039688534	0.00528036090812735	10.567620344813	10.6259116139158
Mp6g06080.1	2.08258482616619	2.58580213978444	32.6508646890224	1.10290339974947e-08	1.31955572753628e-07	4.62360468380123	4.45498149128987
Mp3g15770.2	2.08052029403681	1.43727734049719	21.2660100915509	3.99757423386198e-06	3.00225094227886e-05	-2.78322872291645	0.618280399933876
Mp4g08240.1	2.08006457666045	1.98629490548896	19.540102228774	9.85098045361045e-06	6.82135375401116e-05	5.19704881560792	5.09317556169135
Mp5g07700.1	2.07948420016953	-1.08463609641336	4.95169927649277	0.0260650371637814	0.065529272535699	0.968572071227463	0.742592171624083
Mp7g16210.1	2.07788275659231	0.953028047602568	15.8042638774761	7.02440307487967e-05	0.000400543534470699	1.92028231877109	3.00860192643478
Mp4g21340.1	2.07661123497155	-1.72686139150267	5.09909721610008	0.0239382993802134	0.0611382422967203	4.96488512956592	1.53231969751669
Mp2g00260.1	2.07475690832595	1.81578405627099	3.16176967616029	0.0753814268342357	0.153936171361539	4.47520509594327	5.95379403462049
Mp2g11040.4	2.06814180731966	2.85081743636834	17.2213683742786	3.3267337092197e-05	0.000204933703201517	5.7627249179325	5.45011439238871
Mp7g02010.1	2.06782944527779	3.54999057764539	54.7722067206706	1.35341268668006e-13	3.0733170996129e-12	2.137904782147	3.07102598401302
Mp6g04610.1	2.06732858721594	4.10870644243147	52.9982286449552	3.33849299496151e-13	7.12652167737406e-12	5.05710793674192	5.27992926134969
Mp3g13380.1	2.06684686917818	3.83195532679364	49.9956385040126	1.54088101911705e-12	3.0446509193497e-11	2.9807104482142	4.72243053086284
Mp8g13440.1	2.06571191112866	-0.0635032071448894	11.8506698938573	0.000576406069154069	0.00259659849421809	6.28591103063984	4.12669718578072
Mp2g22140.1	2.06374920047224	0.28925215674519	15.7378296099825	7.27545029038782e-05	0.000413685217246165	2.10029496188011	1.99807950734114
Mp4g14690.1	2.06154785882699	7.71051428766623	67.6334763514791	1.96895950900099e-16	5.82282161773165e-15	7.17626966550408	6.86659918389538
Mp4g12820.1	2.06068384456824	3.38854194102231	48.1256211105261	3.99768539614115e-12	7.49955670258176e-11	3.20475321105359	3.3962337597912
Mp7g08800.2	2.0604560352186	1.05181352946484	3.02286329388199	0.0820983973086563	0.164687072370254	5.44737955041997	5.78563383966692
Mp7g06460.1	2.05956530760998	0.251259373560768	11.5892310086018	0.00066334837013	0.00293551852682685	3.47446544551079	3.81956036534725
Mp2g06900.2	2.0593940223795	2.02903071101545	21.4672054315666	3.59931878837534e-06	2.73140121012132e-05	4.54709353236487	4.80784529875939
Mp3g16560.1	2.05861744550991	1.78817331208965	19.5364821880339	9.86966549411219e-06	6.83163510076513e-05	1.93040404576029	0.761117277380045
Mp5g16160.1	2.05806037556841	-0.734962082383468	3.26556434917785	0.0707486754371266	0.146543184270758	-0.671167569178696	-1.16870066916198
Mp8g06670.1	2.05577088948062	5.80421945572652	157.704027871394	3.59180391872329e-36	3.43789705188337e-34	7.09054200607456	7.08966424860152
Mp4g03060.3	2.05545549520107	1.78254403301746	6.49404013596641	0.0108236718490873	0.031797661704505	5.83818732158143	5.92343388599414
Mp5g14490.1	2.05517096637828	4.03708567026947	71.2282619379474	3.18197388733344e-17	1.0079836497544e-15	5.57238204944576	5.34713701460117
Mp8g04790.1	2.05482476963446	0.622661773394539	15.9766639489521	6.41281108068587e-05	0.000369353852052574	5.89513615494469	5.72676101621862
Mp2g12650.2	2.05440449918055	2.49198055899677	4.54035295047615	0.0331047654218955	0.0796007750953546	0.981024827583453	1.98200591646281
Mp7g12280.4	2.05401552171054	-1.05045352119544	2.91020513925961	0.0880206781736978	0.174075997947827	3.1771604403748	3.3127843899219
Mp2g24460.1	2.05382031948055	-1.04634497884212	8.34160407343184	0.00387473723912429	0.013348064995201	1.56075977208955	2.40904269817833
Mp4g01880.2	2.05322326606673	3.02925694181548	25.0385529769586	5.61953792304826e-07	4.99723444775366e-06	2.46539587111907	2.5457188302632
Mp6g18370.1	2.0510195344699	1.81232908456681	7.99070900566376	0.00470179991835936	0.015754967804734	1.42280327756965	1.83824050152276
Mp1g02680.1	2.05006355254774	-0.912396904256674	9.5092463310386	0.00204439112815099	0.00774059873553211	0.0872354071062692	1.11194431581167
Mp2g10650.1	2.04519560289011	5.85383151346628	91.9647643299433	8.8233613775475e-22	3.99700515533023e-20	7.55811038866863	7.02530263817108
Mp6g11820.1	2.04428767398464	0.42665462791648	9.54259686746813	0.00200757500535448	0.00762552972484016	0.274035215363661	-0.986639958690845
Mp4g14560.1	2.043738224531	4.42735612509033	84.2236899828193	4.41844411216657e-20	1.73645828982122e-18	7.1725996133691	6.82146364934147
Mp5g19970.7	2.04325577413008	1.96641898936547	5.95851702478668	0.0146463554911738	0.041101281461873	-0.926804840851435	-0.22321877996229
Mp6g10900.1	2.04258012204718	4.50209989656041	70.1424999053356	5.51714085940047e-17	1.71716186573263e-15	4.89302170158099	5.05621721384317
Mp8g14580.1	2.04215244992959	6.90001797751053	239.47654281988	5.11496967336426e-54	9.58545316788463e-52	4.89948936239389	3.90135663984921
Mp8g09000.1	2.04120892929842	3.81151963033494	40.063374740828	2.45855620210697e-10	3.70615377359106e-09	7.34617104079181	7.59010383292254
Mp4g13930.1	2.03739946995628	-0.732556960959144	3.78981544487055	0.0515653337744882	0.113672317630908	5.76168802738623	6.36153674330198
Mp3g07190.2	2.03682392972871	3.49835895834866	9.13199757066762	0.00251177321108331	0.0092105249180054	7.82533795628224	7.13974847313666
Mp7g14250.1	2.03645692974985	3.26062207227226	35.2409367924381	2.91334743649222e-09	3.80810017708304e-08	1.49087125260658	2.60659560351244
Mp1g28520.2	2.03544701252225	1.73155972256317	0.708412856355111	0.399971209145304	0.542652601464247	-0.62309102627919	-0.599524214274026
Mp4g11070.1	2.03470644558668	7.3922195563481	253.859177055251	3.74222158642933e-57	7.74683382595364e-55	5.8954594265601	5.57019982171783
Mp6g09000.1	2.03429876364469	2.07560812027525	15.2052803862891	9.64333949750143e-05	0.0005318475002293	-2.27778132074224	-1.13157539173627
Mp6g21470.2	2.03311482264676	0.509850231924716	1.98896036859742	0.158449624410984	0.273671452298193	2.25187280899284	2.28972627516617
Mp3g09320.1	2.03275952829224	6.1669114170783	85.9223367815605	1.87142924142452e-20	7.60663351257552e-19	6.57444503200563	6.43541637229306
Mp7g07870.1	2.03237975463316	0.0747434987539979	11.9654842596828	0.000541951223596825	0.00245692835082615	5.94552416965143	5.53587045133914
Mp5g05190.3	2.03228166216815	0.0224098587720795	4.19736835243439	0.0404867632754399	0.0937939433978915	11.433832601359	12.3470353209066
Mp3g09420.1	2.02833459422802	0.4273665249926	10.7038578920303	0.00106912365106523	0.00444087922536496	7.39538208658521	6.97659398605241
Mp4g20470.1	2.02722027399873	5.04506857616858	91.1532280331864	1.32966342711553e-21	5.91799949823443e-20	8.53142069076358	8.32142047865019
Mp3g07710.1	2.02715490740329	2.20471448046494	23.0226644416795	1.60102772149039e-06	1.30091723074822e-05	5.26504495193954	4.4099037578386
Mp4g10700.1	2.02643996977159	3.95054760355939	27.1577161629666	1.87515287036419e-07	1.85669335656806e-06	4.47250218235398	4.72927477239018
Mp1g13010.1	2.0260328338405	2.10035399058809	20.6813144798461	5.42427592866523e-06	3.97400758675008e-05	2.00555116761263	2.72632733772707
Mp2g21820.1	2.02584047274838	-1.49652529073764	6.60837239348347	0.0101500391450937	0.0300931451155398	1.21824718196462	-0.0374836036771633
Mp1g01580.3	2.02543975519993	3.17952502092528	38.2259500406507	6.30088845750696e-10	8.98835875072086e-09	2.21183522436667	2.35108285890653
Mp5g23580.1	2.0248088232571	-1.76384685082594	4.15486694143999	0.0415150355308796	0.0956547088477183	5.42314330243033	5.28196944252661
Mp2g03070.3	2.02434926590583	0.0346767085634344	1.44587673864546	0.22919071872409	0.360703886619959	1.02475215853976	2.93772812921293
Mp2g17050.2	2.02321187285972	3.63071565233334	25.2986359875868	4.91055880331486e-07	4.42870711121653e-06	2.6442996608827	1.89483676871487
Mp5g23140.1	2.0191901326248	2.54469122521166	28.7346125128128	8.30068301352027e-08	8.7753598390559e-07	3.83301890660179	3.16237464566641
Mp3g12670.1	2.01913361138088	2.4773009392269	18.3334500685893	1.85422719779669e-05	0.000121497264638846	8.64113087909742	8.46208819132572
Mp3g23120.1	2.01868265875907	0.269212841003665	3.44285676219333	0.063525762216576	0.13404636064261	5.52027453805591	5.6734446663519
MpVg00985.1	2.01855191595531	-1.09376618164436	7.66290295126719	0.00563677370771285	0.0183592174018317	-0.628041218759722	0.188997555303949
Mp5g00580.1	2.01541676715446	1.447174628175	17.8424093115137	2.39974623598844e-05	0.000153127893330832	7.25569649349737	7.08467376883793
Mp6g10150.1	2.01539075080653	0.646106061575999	16.6974324920079	4.38402910372081e-05	0.000263442860091664	7.48628723140571	7.16151499038737
Mp5g01690.1	2.01467636297179	3.47640374748501	50.0490362556244	1.49951421894911e-12	2.969639796828e-11	5.71649464206605	5.89444998659143
Mp2g18460.1	2.01351116795229	-0.58717298711243	6.71571396341737	0.00955670234198971	0.028665406009652	5.71883413506966	5.75742850589742
Mp8g08620.1	2.01338583325931	0.76069867098385	6.09287201945225	0.0135728286775873	0.0385201767809799	4.83210756141385	4.51554820708751
Mp5g15990.1	2.01267545570191	2.00797172950772	15.150876599615	9.92522209075172e-05	0.000544861945364332	6.76914574390327	6.95558676402342
Mp8g15120.1	2.01195971374066	0.944977004312408	17.4425381937415	2.96124383595596e-05	0.000184914149461676	0.905115175278725	1.2916034118953
Mp3g16935.1	2.01195774153843	3.14368910005566	25.7536369315182	3.87895363521038e-07	3.57253034493794e-06	4.78183199451477	5.01142613875134
Mp4g01580.1	2.01116539277636	4.20004346081133	58.5985943225621	1.93354562836453e-14	4.74144804707628e-13	7.30504856800738	7.21571689347272
Mp8g15860.1	2.01085138626547	-1.72381257045308	5.39093328341979	0.0202416418807095	0.0533869556151513	4.83651725951632	2.95644310439526
Mp8g02150.3	2.00912576483399	1.12479406319421	1.99787249918655	0.15752016869488	0.272503310006311	3.81906805176093	4.35521478728594
Mp4g14220.1	2.00685278655863	5.03778203355202	131.680238081781	1.75768749314619e-30	1.28246354264269e-28	-0.876963758416645	-0.300344793751895
Mp5g18730.1	2.00622764365307	0.488765691285866	14.6922568452865	0.000126565253869809	0.000675229611820261	4.79641879236692	4.87289133312725
Mp6g13390.1	2.00245061457289	5.63153167073164	85.796584677877	1.99430309299735e-20	8.08760318100954e-19	5.71162481491967	5.51739203569841
Mp4g16560.1	2.00044121728558	4.51866196944371	64.8683276714068	8.00738327552943e-16	2.22395389164197e-14	9.6728066861662	9.78061017776453
Mp7g02780.1	1.99806972129327	4.3551633073578	21.653385660548	3.26632975054757e-06	2.49251901195878e-05	-0.985040804909883	0.320041724731801
Mp3g16800.2	1.99731753139061	0.884987266746172	1.97676129098813	0.159732014198696	0.275549532197139	5.0766653074784	4.88282148202044
Mp2g20840.1	1.99671628358638	-0.453096940401306	10.9666058173293	0.000927685217123734	0.00393623024772167	5.98174277024116	5.96573336544862
Mp1g11240.1	1.9965397687955	1.03141784909082	15.7063714613553	7.39745659936292e-05	0.000419533545522858	5.24469322512596	5.40968500435064
Mp7g08620.1	1.99639119996781	6.60273548150334	71.4812168638392	2.7991009100562e-17	8.9145605548713e-16	6.18460945316523	5.86894854673067
Mp5g07080.1	1.9926133163033	-1.30046819303184	6.58600597072462	0.0102783515965629	0.0303962613743538	4.79283844761316	3.82612309834885
Mp5g23210.1	1.99222610713447	0.740701494774087	6.79846317393117	0.00912363726779528	0.0276238289589387	4.05900378378745	1.88258493017507
Mp6g04760.1	1.99179276747106	1.83879457107752	14.2855936725604	0.000157062348084802	0.00081545085533792	7.85087128581934	6.84909921766193
Mp2g22710.1	1.98948811292525	5.88411877233937	91.1826339602353	1.31004956076152e-21	5.86000309804957e-20	8.55680792673498	8.16979975361566
Mp6g12700.1	1.98885667038649	4.04876976750106	55.7626020823077	8.17724056856917e-14	1.89310031004209e-12	0.657468792303337	0.752904770955527
Mp5g04290.1	1.98830295152838	4.88579408564445	106.975291556008	4.50754339934961e-25	2.45406101341349e-23	5.41991699605944	5.8774931992281
Mp8g07980.1	1.98661543320862	-0.480746938457119	6.03052514794436	0.0140605494610162	0.0396640725803313	7.26640511353999	7.3421119091145
Mp4g02420.1	1.98558107932697	0.772366026189077	9.87610210240149	0.00167439273467416	0.00653349733742969	-1.30670702889853	2.12616948948335
Mp2g23900.1	1.98455552295551	5.76447611763033	124.07623235201	8.1068453640953e-29	5.30610911827164e-27	4.63882340538272	4.80937544419468
Mp5g19820.1	1.98339458591457	0.737570364235773	13.5732692747219	0.000229429432875614	0.00114124956509767	4.98985653356507	4.87612856377559
Mp5g24120.1	1.98189931222139	4.81031599037159	38.3921667399984	5.78641922492993e-10	8.29887902862784e-09	1.76516376954967	2.22654712837725
Mp5g03160.1	1.98146027092716	0.237751819426848	9.17498787274077	0.00245344993111313	0.00904509611174303	5.87375472330609	5.76752442518803
Mp2g19270.1	1.98115028102102	-0.587312946870206	8.70412241514445	0.00317491226874626	0.0112752769041472	5.81485930798059	6.58431475699469
Mp3g20870.1	1.98103666903166	4.94899527111868	64.5791865426266	9.27297287202191e-16	2.56744535055375e-14	2.44429951651242	2.52677315712159
Mp6g08510.1	1.98063251156014	-0.715536549513514	7.9176675340854	0.00489543451635069	0.0162938541372226	3.3412586665949	3.81138453686744
Mp3g20240.2	1.97803352702593	3.98810304697818	39.0525994857098	4.12539464850619e-10	6.02497136401605e-09	7.38899978934785	7.6882152979715
Mp4g20350.1	1.97594660442646	5.85350052688683	99.545150444916	1.91741864166837e-23	9.80913910276495e-22	4.53769862870086	5.0168118269734
Mp1g23210.1	1.97479479141815	1.40842014112351	14.3012871963022	0.000155758334010198	0.000809388680789129	-0.428938903481135	-3.7039494738443
Mp1g18690.1	1.97470538020943	1.74648760394625	15.4534049212178	8.45644555314941e-05	0.000472536409864153	0.0244248640898192	1.21483742920216
Mp7g03120.1	1.97347403903974	-0.196164421677737	10.8368238779344	0.000995012596782754	0.00417985117048687	-2.48716007257913	-0.478859857729655
Mp4g22700.1	1.97173762883773	-0.970206342638419	8.88175860226369	0.00288033962294103	0.0103467890046851	7.52921746210835	7.21504907747001
Mp5g21230.1	1.97153540414795	-0.56373921373107	9.80820060058498	0.00173735410291099	0.00674446469562241	1.43810378419961	3.84052768468886
Mp6g05910.1	1.97099767406014	2.89031312755325	27.1643270280074	1.86875177026268e-07	1.85241579988789e-06	5.67539333224625	5.43151244298264
Mp5g19950.1	1.97022251755128	1.53536298667647	14.4326166618661	0.000145264457017229	0.000761408152254962	7.02649225552651	6.78700955672675
Mp4g01810.1	1.96980306313347	1.22446434014718	13.39406082532	0.00025242230003001	0.00124003151419268	-0.823832746861386	0.0715240678005326
Mp6g01000.1	1.96929713371987	0.273955310981435	14.2550528320798	0.000159631665120354	0.000827342804698007	-3.00519803666063	-0.762366869411575
Mp6g15540.1	1.96917314077261	0.820778693961157	9.9017480355395	0.00165121852659167	0.00645654369183207	4.69138019609326	4.80284119322228
Mp4g05480.1	1.96906754753972	-1.29929791382823	6.92437844753474	0.00850285392868434	0.0260320392936143	-1.76806559558307	1.75867988023725
Mp1g24970.1	1.96872432472499	0.773357581478151	13.1063512159939	0.000294296329397771	0.00142296511468455	-0.398209435140375	4.05082584127645
Mp5g04860.2	1.96772003901401	2.9315908519522	35.853134878693	2.1276541682677e-09	2.83522658365792e-08	3.35186764937123	4.72722126941874
Mp5g05040.1	1.96163402090419	0.402266853962107	10.7604708505444	0.0010369099996233	0.00432726411704023	2.88033690967844	2.00749800271623
Mp4g24110.1	1.96145203073115	2.01180673629204	21.3889941304309	3.74917178653381e-06	2.82944066620014e-05	6.47413665653956	6.20953302299769
Mp5g15610.1	1.96003210167445	0.538671422896752	9.06801353260713	0.00260119493661569	0.00947985127053615	-2.52845218790362	-1.91406170354996
Mp7g07910.1	1.9591391745251	1.484486523536	16.1789535616145	5.76308741166572e-05	0.000336504575893358	5.45561624261688	5.30999353197137
Mp3g24480.1	1.95871153344085	3.83822774634049	61.9453326639417	3.53125796338233e-15	9.31362748475491e-14	6.60586309666269	6.09573672421761
Mp3g25270.1	1.95832237889562	4.130274281425	29.1773586177175	6.60465089485771e-08	7.08755876317974e-07	5.93578464188983	5.90635933156615
Mp1g05220.1	1.95723096916249	5.5655564037593	151.573999629735	7.85113498286593e-35	7.13131408673276e-33	6.2919654014553	6.72738165964122
Mp5g20275.1	1.95679838801795	-1.75574859258234	3.77922123738937	0.0518928074536042	0.114252739438105	5.55455210658908	5.75652306019094
Mp8g18580.5	1.95676331271755	-0.913887113073493	0.864134457655222	0.352584273565851	0.496288569124988	3.51125617016196	3.13649645736101
Mp1g18340.1	1.95644487654986	0.756484735717328	12.9421492707312	0.000321265950520644	0.00154205923891049	4.21275054391715	3.76348233947928
Mp7g19120.1	1.95457028264649	0.556320464883539	14.2050615973767	0.000163928968405565	0.000846411666045322	3.51848728394663	4.51506818375243
Mp6g06710.1	1.95445998290374	-0.215487500693297	8.58531656226343	0.00338884471223636	0.0119175790859028	4.8545289268627	5.60075155305971
Mp2g09250.1	1.95251583724414	1.77021165602457	14.1292799212822	0.000170666498240178	0.000878397128699013	5.31144533003653	5.41371290248356
Mp2g13120.2	1.95158897814831	3.26139531394697	4.16999701013754	0.0411458722606703	0.0949844351473953	-2.48716007257913	-1.09375509653201
Mp6g20360.1	1.95157377199064	4.94268304406443	78.1933787298542	9.34311734142038e-19	3.33337711481577e-17	5.56232396183452	3.61085036380388
Mp3g24720.1	1.95142432886955	6.39006113206533	166.999901829818	3.34542495422123e-38	3.65390186871169e-36	5.45491790354268	4.70407375794423
Mp3g21250.2	1.95036748296978	5.12141779296833	37.2486900931494	1.03984815432501e-09	1.43781409320902e-08	5.01892555895479	5.10007120958942
Mp2g08570.1	1.95024725824289	5.52273887533674	47.1242250031119	6.66270872120764e-12	1.21408601191054e-10	6.15724378925526	5.66437366690567
Mp6g07800.1	1.94933412453628	-0.253837288244967	10.4205734623381	0.00124619191665371	0.00506875821160291	2.01676039248504	1.81939861549507
Mp7g06280.1	1.9489690936671	2.1880863672299	23.9778123404769	9.74522914757e-07	8.238096605612e-06	6.47830832453763	6.34595952402825
Mp6g18910.5	1.94853385954595	3.41315995069505	13.4985687768901	0.000238745478460342	0.00117902517421067	4.88278474881105	5.19016844695182
Mp4g14210.1	1.94836736276906	4.82684901768867	94.6212466944508	2.30530629085367e-22	1.10030476933158e-20	3.33576296475363	0.526845969806543
Mp2g25300.1	1.94566787162472	-1.10407015088176	6.37351933078266	0.0115835647297836	0.0336854300693134	6.21191945589277	6.17930915221582
Mp3g00700.2	1.94545197635953	0.228274268975896	3.17434015660404	0.0748034205136958	0.153001527505208	7.73921889308235	7.6759758644548
Mp2g25900.1	1.94020996158452	1.67921895091851	10.2961041976455	0.00133311357663052	0.0053671237007583	0.819758556737818	-0.705163064966014
Mp1g22900.1	1.93994200101621	3.61168609655226	44.823520510508	2.15617061357179e-11	3.68037444232201e-10	4.51292984393981	5.31649841861987
Mp8g18040.1	1.93724381748605	4.07210551070686	27.0528859338505	1.97964455480788e-07	1.94931482352017e-06	1.58202775840056	4.50790764681667
Mp8g16610.2	1.93707282745888	-1.15811235217881	2.26062695671767	0.132700327843466	0.23969804551514	7.25611191039819	6.74472409765018
Mp7g06510.1	1.9362543558101	5.70034410020459	134.8595922549	3.54362733942278e-31	2.67318633575185e-29	-0.283567080011596	0.736979316842621
Mp6g08270.1	1.93600185426418	4.33026229460055	52.4187725835745	4.48416918136103e-13	9.41411131318048e-12	4.93822210574283	4.71104735702237
Mp6g10980.1	1.9358682648542	0.075207310447255	7.89585898258626	0.00495481018206788	0.0164725463438571	3.36750311299035	4.02945627134718
Mp7g06490.1	1.935193538553	0.383224105168954	9.81487052229011	0.00173106462374929	0.00672444763181512	4.26800204559364	3.67445933110125
Mp5g11060.2	1.93471738692779	-1.0743737368049	4.56780031970929	0.0325783715258592	0.0785586312286686	1.12532769464845	0.541653431539049
Mp1g10140.1	1.93431718041473	-1.54448240497782	5.72183714996246	0.0167551900133959	0.0459053012940115	-0.590989564243153	-1.19315612708652
Mp4g17590.1	1.93414612344255	-0.216167208226023	10.9968692019225	0.000912659229275131	0.00387967341422759	6.27407067203272	6.72745307965926
Mp5g16550.1	1.93353440385527	2.43797991694486	22.8198277393459	1.77920632783353e-06	1.43261918835008e-05	8.08522755564789	7.81970009215864
Mp6g00770.1	1.93294260667165	3.7469257397873	43.8522315952742	3.54127145300116e-11	5.8865784946573e-10	4.87650792342058	4.71130187646702
Mp4g08430.2	1.93226787822622	0.467285954447623	10.7359471360606	0.00105074208418776	0.0043726884817192	6.69835879326359	6.17028481401632
Mp3g24490.1	1.9314393586753	3.19174241796275	29.2689599374485	6.299678524965e-08	6.77662699576749e-07	4.57937249677256	4.5524525605832
Mp7g07240.1	1.9313318999228	1.38911078280835	14.9150106278123	0.000112464555945059	0.000607834392680599	3.33217081749708	0.141089252159222
Mp7g02030.1	1.92771580820057	-0.350720390314356	7.87682918794979	0.0050072197500733	0.0166219528641721	3.63270079099222	3.68127635395517
Mp5g17070.1	1.92551274531633	-0.964624187946234	6.81280640015788	0.00905064127126873	0.0274308080613546	1.96723831575992	2.84470373710497
Mp4g05460.1	1.92023077934962	2.18572201987523	20.2110869637415	6.93498382093039e-06	4.98439713217698e-05	4.88390155688539	4.21498240215395
Mp5g09040.2	1.92002179323205	2.12559887679122	10.3478208161616	0.00129627624590419	0.00524252748883062	-2.42660618360331	4.33207945594122
Mp1g17100.1	1.91936220758737	0.757951985600069	16.1384200772052	5.887743975269e-05	0.000342771438821825	3.4868647450514	3.33226278176601
Mp3g19190.1	1.91859237454884	-0.71803579012759	7.84918584018856	0.00508435989927712	0.0168309518941671	-1.05237974395411	0.718203849658545
Mp4g19950.1	1.91690776105541	1.94603954977452	19.987422406824	7.79532367601943e-06	5.54455243324706e-05	3.3868207441664	3.11670195771705
Mp1g11610.1	1.91688374253028	2.75434698914868	29.6118022315082	5.27825753252016e-08	5.73379723474381e-07	3.63451358853538	3.58091991821606
Mp2g25600.1	1.91641397006389	0.325030260230357	8.61132755992918	0.00334078709806665	0.0117727697361205	0.695815933996568	1.42262406454598
Mp8g08940.1	1.9140314888207	4.68512213377308	38.8337108999284	4.61488844934625e-10	6.6959135341248e-09	2.99250701779373	3.24846780449341
Mp3g05610.2	1.91340873867716	1.864405537495	12.2217865892666	0.000472346776655154	0.00217291722604437	5.47973611531622	5.30524221692655
Mp1g12650.2	1.91318555798993	3.02698477761256	8.99373548380968	0.00270906664846762	0.00982271151581855	2.10082951887334	3.41596854464654
Mp2g03470.1	1.91234519855212	2.4431287496384	15.267793907398	9.329368802145e-05	0.000517094498084021	3.89562903343191	3.9444299263085
Mp6g06720.1	1.91187775768351	0.827031537434656	11.5714277980253	0.000669729727581923	0.00296007903181256	-3.52896047323096	-0.86815024121531
Mp6g05200.1	1.91130078624167	3.67939559982467	36.5299708269237	1.50336824534784e-09	2.05406484051632e-08	5.89134360809056	5.23291156029357
Mp3g23700.1	1.91126941987122	-1.36486817829196	4.63659955879277	0.0312969568545074	0.0760862655852514	2.79407691919634	3.13622655086594
Mp6g09630.1	1.91059490535351	6.55592208418686	102.736663349263	3.82794180014131e-24	2.00437787846811e-22	5.32484008138163	5.18508321509275
Mp4g01900.2	1.91022013678068	2.97559968205376	22.0672037956694	2.63269497256805e-06	2.05569599108022e-05	4.1531127527456	3.93886300933795
Mp5g02500.3	1.90951778488732	1.29668011099875	5.34810659818038	0.0207447862403304	0.0545040480278339	2.23751410953079	3.64371941106191
Mp8g18310.1	1.90885535088048	-0.228897471959921	7.76713957402953	0.00532052364183434	0.0174922270539253	1.47921708114747	2.33469214597233
Mp1g17230.1	1.90870164677057	0.495700224734598	13.230821162225	0.00027538313979377	0.00134135322510218	3.83885967105877	3.61159277731822
Mp3g04280.2	1.90579570996303	0.230564376998959	7.78821387944632	0.00525881585441025	0.0173182942390059	3.01698679577012	3.55925320472076
Mp5g13630.1	1.90523495126423	-1.18987608209289	6.66632825825516	0.00982513998850183	0.0293091433001505	-1.12734056339025	-1.5317072361339
Mp4g21750.1	1.90454433374729	4.77474465520189	62.5459482850627	2.60300258582542e-15	6.92694395148727e-14	5.47144288602142	4.59983038203942
Mp2g10340.1	1.90383392967262	4.21846092811948	58.1010047334981	2.48999101930723e-14	6.0808381504426e-13	-1.08153768771975	-0.0637535811851673
Mp2g05750.1	1.9012253377895	1.15750515823039	10.7148452618785	0.00106279346119756	0.00441767732657019	4.79658577973021	6.28699256399986
Mp6g14170.1	1.9004618901028	1.40495575012942	16.1372373080075	5.89142189759224e-05	0.00034287343590335	-0.566355550343598	1.85462014315883
Mp7g04880.1	1.89995250653327	3.06220928970773	32.0147037249164	1.53010045552841e-08	1.79213015853765e-07	5.12144280508536	4.67500942312822
Mp2g09970.1	1.8975061467276	2.22125412002626	18.6616211336084	1.56092952159971e-05	0.000104118502334356	6.61444877752071	6.3897580541862
Mp7g18030.1	1.89726040951566	6.29247300922707	61.1614203407539	5.25818707652012e-15	1.36459919130157e-13	5.72922916409695	5.26497564606482
Mp2g18120.1	1.89640365077285	5.80524224230208	128.658567217269	8.05481293650367e-30	5.57976010539202e-28	5.43887385803839	5.79056775054076
Mp8g06640.1	1.89613331639944	4.53182105354723	40.8263047786986	1.66378413514465e-10	2.5645323773143e-09	3.95710620682378	5.33028989292563
Mp7g17700.1	1.89612678608904	2.573882330777	21.8893837929424	2.88827374082329e-06	2.22886594745891e-05	3.96829804759208	3.68628169214594
Mp6g16390.1	1.89599081742011	5.26652485646411	35.2781670424822	2.85818291572923e-09	3.7442406511205e-08	5.4238089960351	5.00752532308997
Mp3g20550.1	1.89337813367565	-0.411834846250896	10.5555375096656	0.00115840521723111	0.00475515058389794	5.29638853125029	5.14127007899253
Mp8g15750.2	1.89120751279578	2.84769877843661	31.5897912475195	1.90428046729378e-08	2.19146122554823e-07	4.54036504070386	4.65715524547816
Mp5g04960.1	1.89054543979299	-0.437678154904901	8.69587876589513	0.00318930320984678	0.0113105906463949	4.38200858550322	4.14608993226065
Mp7g16990.5	1.88831158316002	5.4089972143559	55.2043901489198	1.0862585207463e-13	2.49531102514146e-12	0.210551683360131	-0.56307616408477
Mp2g24490.2	1.88818662054533	-0.64831343215891	1.60486675702808	0.205214881651074	0.331859436645841	-0.527927132602839	-0.179904358438264
Mp1g17810.4	1.88784635727646	-0.21759952212254	0.334481120349808	0.563032280049954	0.690430064866327	3.85041039829355	3.90111729198245
Mp6g03960.1	1.88616201964774	6.3900109140355	140.939784776704	1.65847631133942e-32	1.31226016759003e-30	5.58447852332672	5.25301989617648
Mp7g15550.1	1.88385801285961	-0.255244562254967	10.0370126572426	0.00153425818168162	0.00606582243137418	2.91331859705344	3.34918256829721
Mp4g12010.1	1.88380772665763	-0.54329778783153	8.2646626836342	0.00404241712829066	0.0138718086538078	3.96912724686649	3.72982452995503
Mp4g21120.1	1.87883079580141	0.86977622533738	10.8747964982674	0.000974817396129616	0.00410567165916621	8.7783164094639	8.50805655194735
Mp3g22160.1	1.87825087642749	2.15030271398718	12.4915168845569	0.000408804120068706	0.00191423980788616	9.24481414946931	8.59830455783665
Mp2g01590.1	1.87804276022729	3.78226894478844	53.5846453677829	2.47687707069328e-13	5.41717966702118e-12	6.23458484429668	6.05648167737879
Mp1g11520.2	1.87778022441732	3.00928533747635	1.29795923171061	0.254586330122692	0.389984549576173	-3.2861974773405	-1.26741284813722
Mp7g08560.1	1.87622535414577	1.42860678613023	14.5810536909394	0.000134257644160502	0.000709886795066654	-0.859264811452551	-1.90878891027194
Mp5g21620.1	1.87413732974488	0.407150916495638	12.5392167759943	0.000398499299760619	0.00187238929364959	3.38302772818482	3.65737708779542
Mp3g12170.1	1.87370487573443	3.96876435082783	30.8633161597057	2.76855887719443e-08	3.10186618569493e-07	2.54643618921915	0.73480584199292
Mp3g22120.1	1.87343799335407	3.5796213268731	39.2420371314859	3.74392136286382e-10	5.52220646421413e-09	-1.19296642240611	-1.03562994298403
Mp5g08700.4	1.87328101824238	2.18355156657908	23.147339251856	1.50050686733346e-06	1.22370699767006e-05	6.79834512385329	7.56469104858726
Mp5g01800.1	1.87316367134001	4.06016763559733	51.3722910493477	7.64094451153161e-13	1.56358316251491e-11	5.35386466231841	5.20671015412781
Mp6g09420.1	1.87304297266304	5.67402913988038	97.8556935358673	4.50010956743406e-23	2.21313399527703e-21	5.10195650747069	5.66830599915173
Mp8g00430.1	1.87142574941218	6.02367955010332	153.886041329757	2.45263777416438e-35	2.27418282778377e-33	-0.290146026625729	1.49382392029675
Mp2g23290.1	1.87128296225612	2.88948975534188	29.0739637706794	6.96669872465778e-08	7.43573965198336e-07	7.87065387062371	8.07436993527855
Mp7g11120.1	1.87074495921064	4.82920177057102	69.545705836283	7.46641343214499e-17	2.28730887780221e-15	6.8960182511226	6.51745772937736
Mp4g13870.1	1.87040767867716	1.93881175512302	13.7923299710666	0.000204168049256676	0.00103056529087514	7.04948954636284	5.87334886982993
Mp6g17920.1	1.86986864959616	0.58537132059852	13.7736377705775	0.000206209616964592	0.0010388086618055	-2.6182608333134	-1.16024209717528
Mp6g07930.1	1.86973317410298	2.61463316005736	25.1827975591857	5.21452526760252e-07	4.68622884094537e-06	3.87679514117314	4.11891010050608
Mp7g01010.1	1.8694806739393	0.9280693362909	15.3553880877312	8.90665628569116e-05	0.000496136426327158	2.6029759459924	3.67711206301906
Mp3g17790.1	1.86815824326495	-0.584339123244136	6.92131231787634	0.00851744481080938	0.0260722266105295	-1.79212270454447	3.0077949045166
Mp4g22650.1	1.86730122461753	1.42579594845673	13.1298518004993	0.000290627761087126	0.00140637293575268	5.08092459536383	4.63619377106556
Mp5g13820.2	1.86664737545912	2.45572230161878	15.7762050070938	7.12935349275042e-05	0.000406156416740594	4.40610399151821	4.34611564431123
Mp7g08520.1	1.86662907111102	0.789035574016609	6.74758595041684	0.00938746137702654	0.0282639903425002	5.66506497951778	5.80234119171556
Mp3g08110.1	1.86577263664462	5.25823146132188	57.9341252479465	2.71044073213521e-14	6.57411121991867e-13	8.41153801315518	8.11170683618061
Mp7g08010.1	1.86465082535215	-0.987753594957724	3.27402934226677	0.0703845512414561	0.145839870315601	6.74970835812876	6.86521674457739
Mp3g11080.1	1.86442930748724	1.95521090789996	7.31990780172315	0.00681949106536413	0.0215614905049306	6.54909735622748	6.72794279314674
Mp5g02280.1	1.86417724547708	3.8595607581765	32.433233804578	1.23358665782019e-08	1.46703695852858e-07	5.78379414291087	5.52624883612003
Mp8g14700.1	1.86302176129252	3.20218772297776	26.1010595311216	3.24006171767748e-07	3.04073899630006e-06	5.33636026063407	4.74228589559251
Mp4g04660.1	1.86270736838166	3.01477125629257	0.868892484574742	0.351262098265704	0.495092956648272	4.45680844651003	4.33001936672304
Mp5g02850.1	1.86234330634281	3.24056451707403	33.6697480399512	6.53084847526029e-09	8.14206550455595e-08	9.41998866276905	9.65673555764653
Mp1g12090.1	1.86154579863421	3.73681317184735	53.6329001502324	2.41678096393837e-13	5.29488560276287e-12	6.01038644872807	6.26935615042084
Mp5g08140.1	1.86079151166521	2.23910642226312	22.1703804679755	2.49493311129913e-06	1.95498653963285e-05	2.41687951620683	2.30801250899201
Mp2g06490.1	1.85845062452423	2.16184225692969	13.0614862496256	0.000301430151863723	0.00145351056165489	4.75834833019282	3.45306806083596
Mp6g21280.1	1.85721547354793	0.211946613324326	10.0232542878729	0.0015457611233399	0.0061045220228084	4.74910500533866	4.47016334445612
Mp1g22710.1	1.85612712776468	-0.0387996980032374	10.0445268900671	0.00152801241050585	0.00604515665427458	2.9102972762667	3.6413648614911
Mp5g08730.1	1.85520867076806	6.5672070137172	52.3074067811506	4.74581098960193e-13	9.95166938137611e-12	5.2389367661279	5.26557341116603
Mp2g01240.2	1.85286961789661	-1.44712156885295	0.84015428101669	0.359352650105506	0.502715325304756	3.33254953793338	2.77568204299532
Mp5g15280.1	1.85107168837711	2.65412850436645	24.8900702168782	6.06942458669077e-07	5.3667390434194e-06	6.23851737144562	6.60609187156505
Mp2g01650.1	1.84932300614583	0.417334000005148	13.510668408282	0.000237211034090239	0.00117307445553015	1.63035336118926	1.86580091637635
Mp3g21080.1	1.84681266513262	7.40447801480163	35.5189295174297	2.52583979760349e-09	3.33339702866826e-08	3.67344450566049	3.76465721934625
Mp1g01990.1	1.84553822691565	1.03680372260421	13.4740305265728	0.000241888140419319	0.00119388260712091	-0.827976753354995	0.387133159315974
Mp1g14620.2	1.84323079229607	1.87878832334803	0.928411236888191	0.335276104744217	0.479774912967414	4.55670015352991	4.6327551635208
Mp6g11460.1	1.84310251765962	1.77098464620263	19.2999147281561	1.11711338620298e-05	7.63746913001983e-05	1.90065961928631	2.55802803169982
Mp8g13130.1	1.84291686419146	-0.132636138094164	7.81461035591913	0.00518255205928958	0.0171114566601507	9.79049771278076	9.76145003824971
Mp6g19130.1	1.84204666823561	1.60725009391047	17.2514614936438	3.27445576871515e-05	0.000202207837057048	4.32698778270762	4.47783300644894
Mp7g07050.1	1.84023508854932	4.40775073270074	48.2830724489306	3.68923213958418e-12	6.94285409947327e-11	3.31057931416451	3.67489661285416
Mp7g00480.1	1.84019758877096	3.32836767374316	38.7398047336283	4.84232854083358e-10	7.00308489134527e-09	2.37738908259324	4.22447559169704
Mp4g05940.1	1.83855092223269	2.91744109770041	28.5093055296471	9.3249239195171e-08	9.77113717122796e-07	1.98765117315037	1.46804526968474
Mp2g20280.2	1.83853208491096	4.21982506615168	31.5593095232012	1.93440768258613e-08	2.22325758380122e-07	4.6861739792106	4.55884719752992
Mp3g21360.1	1.83754208738949	3.66215425770717	51.1701164869442	8.46982458965841e-13	1.71936473397593e-11	5.88061375326383	5.82529808161513
Mp6g20570.1	1.83586067595053	6.64367295195784	55.9333498718192	7.49699726427289e-14	1.74697699340118e-12	7.82922145812517	7.31002145775615
Mp4g15100.1	1.83511434629708	2.03168716616575	18.1270096137516	2.06649315986489e-05	0.00013397588392234	0.449731172718411	-0.545356134320183
Mp5g09770.1	1.83439090559753	4.82394350935902	23.3298001641798	1.36469168811108e-06	1.12168079978954e-05	6.1557186071641	5.37104902895323
Mp1g28360.1	1.8337401408705	5.43830246719424	69.7331859391723	6.78941490784544e-17	2.09121026997184e-15	7.20184090942351	6.34855593428843
Mp2g16450.1	1.83295371853834	0.801853176680716	1.45312596346455	0.228027026832271	0.359317149822527	-0.294174228478472	1.13714742062177
Mp4g17600.1	1.8316947244308	2.42173562265453	18.0173920091774	2.18895962427323e-05	0.000141037053022594	1.7940119127537	2.0463532134382
Mp5g17080.1	1.83094329184633	1.0245375862192	10.1721379441539	0.00142578849431571	0.00568750001440791	6.76663862508664	7.51193808875029
Mp4g16400.1	1.83086775357395	3.95070636216162	48.7972917736599	2.83831464242296e-12	5.39279782060362e-11	4.63843796220251	5.2620989078144
Mp5g21280.2	1.83019308169018	-0.634434100791172	6.96427052984331	0.00831533263661005	0.0255369789424821	-2.43801763205243	-0.528595357281373
Mp6g03090.1	1.82810841349268	2.28537766028702	13.9199602891635	0.000190761886190732	0.000970601274608058	7.25538948997561	6.68855976805344
Mp8g17780.1	1.82413255187522	7.07204712321955	110.965095254086	6.02217381309685e-26	3.43630642290267e-24	3.96641621346278	4.31882212455199
Mp4g04210.2	1.82211666384585	0.262886845095295	4.42607612738112	0.0353937878407773	0.0841388175897127	-3.8975589756152	4.20727027167877
Mp8g17090.1	1.82134045471083	-1.27189912527646	5.79660190206407	0.016057178039252	0.044402153322161	3.45622137894057	3.23800335140719
Mp5g20650.1	1.8210767386358	1.7708715378132	18.3559550369133	1.83245340174547e-05	0.000120203271596443	0.620098883795988	-1.33236765465217
Mp7g07600.1	1.82026972264262	3.99127142807606	16.7008631005899	4.37610846378269e-05	0.000263113336645468	4.6023609617564	4.82795730534036
Mp1g08470.2	1.81806409200056	1.56788047313644	5.69984371704683	0.0169664236072882	0.0463696852378642	5.35998949323029	4.87720573384167
Mp7g11580.1	1.81729082467685	-0.256502427175648	7.73312700533361	0.00542167732400391	0.0177528271839694	6.38856647904058	6.26145971434814
Mp7g12160.1	1.81567595423185	-0.800647491127641	2.1381874013614	0.143671558847318	0.254661905590421	-0.174546143383718	1.46439109336779
Mp8g07500.1	1.81506999773652	3.6368880477933	19.0522520841134	1.27187585728155e-05	8.60631162568734e-05	4.58403924994807	4.84833698024817
Mp8g16650.1	1.81503762443087	-0.258089937545171	7.41365866433269	0.0064730554826194	0.0206597000281594	4.70133180242542	3.83394217673074
Mp6g13200.2	1.81462144985814	1.06329892206668	6.04578041929503	0.0139395701171779	0.0393977086515509	5.42983776000392	5.37124721806465
Mp2g04030.1	1.81407522382054	-0.0606425055202413	7.93759190172782	0.0048418224744707	0.0161512020822563	1.05284894488771	1.39191937781638
Mp3g23610.1	1.81375659275395	-0.461001268562238	9.24144610201611	0.00236598032448443	0.0087570785274005	7.01677553452519	7.40600509121305
Mp4g02160.1	1.8117523576537	-1.39613633936366	4.07025136364503	0.0436447791474521	0.0995270914771475	3.77203557665724	0.26660029032995
Mp8g04780.1	1.81134302887611	6.35348939384754	93.4799064720362	4.10345278621107e-22	1.91240235478837e-20	4.98881542411116	4.64189904310134
Mp3g08380.1	1.80957207812916	-1.05920580264405	3.95830568449807	0.0466406261930027	0.105060473455088	0.930966404796671	1.53874244324042
Mp5g10960.1	1.80945382419796	2.06226016451001	18.6799237216574	1.54601750427416e-05	0.000103239871074992	5.82864809290037	5.56988020807281
Mp1g19150.1	1.80886324440652	2.79481808816704	27.870520830139	1.29711025854641e-07	1.32562881359941e-06	2.4990911846163	3.37214056563835
Mp3g19140.2	1.80851597403477	4.53302999558928	72.2710766799679	1.87576567795458e-17	6.03874436973333e-16	4.7123112499578	4.86017074859486
Mp2g10400.1	1.80833721715813	0.267979331211842	12.226145258138	0.000471244584018555	0.00216896776868726	4.87084740584145	4.67668934162495
Mp4g14330.1	1.80792307126404	3.24594814831402	7.93091019246324	0.00485973447981496	0.0162018451206265	4.90584274047887	5.01510339302372
Mp7g05390.2	1.80684980984747	0.408844315076621	11.9750241007593	0.000539183693580568	0.00244500440570934	3.78532540696925	3.3748415558265
Mp1g29290.1	1.80652016707513	-1.07766965875873	5.90705773434486	0.0150803388688008	0.0421269846039951	4.76558213862637	5.34394620082827
Mp1g05850.1	1.80589562455129	-1.63156697633041	5.21168503143968	0.0224355804667359	0.0579374295110675	5.92492183101945	5.94750950551546
Mp8g03960.1	1.80445553876962	-0.807092186351043	8.15135537525334	0.00430289892464756	0.0146080300449086	-1.01343691124913	-1.35837585242423
Mp2g25460.1	1.80439876879332	-0.212558290284928	8.11540036464534	0.00438907783523428	0.014841168604117	3.36211470723696	4.11861281713573
Mp8g02130.1	1.80421166299569	1.92105230784928	17.8712921244134	2.36359813512795e-05	0.000151146327585068	4.14454650495643	3.30928081911706
Mp6g12740.1	1.80376411900143	2.82757740191151	22.7148783887226	1.87907289941248e-06	1.50081358583402e-05	1.19711746921638	1.21743433117553
Mp5g10450.2	1.80270354191205	1.17039844976102	1.50137694131483	0.220459618513983	0.350151002623288	3.88360785106106	3.93406176222297
Mp5g23840.3	1.80224788256842	1.40881883935454	4.41553089417771	0.0356131951901083	0.0845026652805429	2.2354026635583	2.28349975800144
Mp5g15250.1	1.80104487734057	2.20360343263005	20.4733964639279	6.04658679136224e-06	4.39197815775692e-05	4.2137359384133	4.1098054737364
Mp6g17240.2	1.80091015903842	2.46227481115097	12.1454889566842	0.000492067393802624	0.00225722128623244	-1.25587987231259	-0.592659389618807
Mp3g04170.2	1.80007279674416	4.27294426283997	59.0523733694749	1.53530659102407e-14	3.79625878333355e-13	2.85210779297099	2.54208681657312
Mp5g12218.1	1.79940700125232	-0.393137335546292	9.67430118836536	0.00186863330819117	0.00718205500555427	9.2808522901158	9.38317696016913
Mp5g19970.6	1.79784054741475	2.41858986619441	9.67802871167403	0.00186484603740354	0.00717059481725598	4.18322090581912	4.29228887769953
Mp1g06230.1	1.7950249909524	0.975813344982959	13.2032378824782	0.00027946587832341	0.00135938006333106	-1.5797054040679	-0.483430089353259
Mp6g03050.1	1.79493380450394	-0.481401495669017	6.57066407040526	0.0103673260628135	0.0306226182239943	8.88324241717745	8.31430152533532
Mp3g21610.2	1.79189347111667	4.01548619468543	36.1946275924784	1.78562135679311e-09	2.40646608743283e-08	4.80379681251261	4.70627304827954
Mp3g19620.1	1.79150787196605	-1.14253198421523	5.60943355900448	0.0178640367714491	0.0483665979835495	4.54027882483491	4.84059786701527
Mp6g05670.1	1.79100554055497	0.447370063074244	1.4790748618087	0.223919324862558	0.354416524215867	4.1852696804992	4.81119913174032
Mp4g03090.1	1.78826743476363	6.63375069045768	57.3525851542151	3.64284189812646e-14	8.67025592411033e-13	6.65911095430958	6.5517267685037
Mp2g00690.1	1.78653016140699	3.19171468156924	32.7573582602311	1.04410313380446e-08	1.25257197379521e-07	4.55388114932871	3.93073475657551
Mp7g10920.1	1.78589389787489	5.91852328335795	85.5663397469667	2.24057171549282e-20	9.06565869339062e-19	2.82883473594394	3.68085537737269
Mp7g09220.1	1.78583158429719	0.60754274976306	12.5129776038546	0.000404135008405353	0.00189636677771231	5.50281314089757	5.42127951237293
Mp5g24150.1	1.78552201543955	0.333894659115654	5.20732655049728	0.0224918945830882	0.0580323477192348	-0.713038365851836	2.32347126215553
Mp5g10725.1	1.78507861013579	0.917780074564021	9.75646376279142	0.00178693304601088	0.0069053112694013	4.547690810621	5.49841575438008
Mp3g13070.2	1.78451981912216	1.18803488141659	0.267693761577712	0.604883028781676	0.725871106136186	4.79397681244997	4.53904526898233
Mp4g04200.9	1.78442765694805	-0.380208405832559	6.60829169188806	0.0101504991528853	0.0300931451155398	2.2823006602945	3.68546574734194
Mp5g19813.1	1.78404678999103	4.55386882069774	79.9340248881051	3.87122468883649e-19	1.41809492048058e-17	6.82790662532838	6.50814264835031
Mp7g01440.1	1.7836169474141	0.97215090031458	12.8170039362115	0.000343483315157749	0.00163810165008128	2.37733557384145	3.31295613129942
Mp6g17440.1	1.78342857140804	0.388967520296186	6.30295951671444	0.0120536571858204	0.034881544031073	-3.09856504880883	-0.0494916356412166
Mp2g22780.1	1.78138484361182	2.93055420219148	25.3399801973614	4.80642557573261e-07	4.341389879491e-06	4.96396253727463	5.90781483448705
Mp2g24530.1	1.78016984175041	1.99331759033159	19.9898575946734	7.78540227705704e-06	5.53970890241593e-05	5.91202823812453	6.1803537020745
Mp7g01800.5	1.77938428937521	2.44925531379453	22.4808452836126	2.12249582068832e-06	1.68090716617946e-05	1.38105754804574	1.88792938906745
Mp1g21800.2	1.77616845786508	2.84348210909417	27.042789440459	1.99001151724777e-07	1.95843974801338e-06	6.04611349401637	5.97758634551959
Mp4g16190.1	1.77554763519371	-0.423031875795525	9.03679853171625	0.00264598605992422	0.00962732267010645	6.54970159981034	5.81439268567048
Mp7g01310.1	1.77429904764749	-1.41585733940206	4.77356897562182	0.0288998557705355	0.0712807054977616	4.42714556676103	4.36359481953201
Mp5g10120.1	1.77252612280025	0.580032792220484	10.5099135270894	0.00118735811578094	0.00486614561124494	5.69132157731412	5.96295321238935
Mp1g27200.1	1.77227165860715	3.05319950011803	3.53929000146817	0.059931109775511	0.12804860419697	6.45364837091094	6.04941625625646
Mp7g10910.1	1.77171335747251	2.60351788827119	20.8520285239142	4.96166499192101e-06	3.66372964957154e-05	5.23296596125592	5.45848458902257
Mp8g08050.3	1.7715169830747	3.67566187565267	18.2034748050016	1.98516318750516e-05	0.000129076060273837	6.6700783357552	5.63801910624072
Mp1g00700.1	1.76829470223731	4.70781093227376	81.1101139256259	2.13484581949388e-19	8.00140213146307e-18	9.13816286685978	9.08026722307182
Mp5g19880.1	1.76811124764731	7.41562913984578	129.3116070884	5.79651114073086e-30	4.04687403287967e-28	4.70768003017744	4.37343820050389
Mp2g15780.2	1.76762289389718	5.6251349086731	41.7917689387035	1.0152993758792e-10	1.60956142375578e-09	3.32964399127843	4.05771714670212
Mp6g00480.1	1.7670497673723	2.92326462756925	26.5660174871379	2.54684358202288e-07	2.44560174168033e-06	2.79974225072583	2.30210044775067
Mp2g01540.1	1.76300521000178	1.0820626578041	7.48005670701209	0.00623861068755024	0.0200407769885343	7.41372093214588	7.39738206271631
Mp8g02150.2	1.762943421734	-0.795865260733892	1.25625387985401	0.262361372946315	0.398704184597802	4.78185929612129	4.54304721748252
Mp4g23480.1	1.76185663155115	3.27412690916644	25.0661965397765	5.53954909691028e-07	4.93596559420889e-06	-3.8975589756152	-0.885114453170714
Mp3g16700.1	1.76009371004022	1.64022043455462	16.2515231664183	5.54649865032109e-05	0.000325244780868466	-3.8975589756152	1.33045971390265
Mp4g18560.1	1.75942542346376	1.05514386349239	10.3075252881532	0.00132488829372533	0.00533642223827875	6.1789301510652	5.51993867561665
Mp1g19720.3	1.75681419884547	1.65986116155581	1.2116784500605	0.270999963743448	0.408553844908511	0.726533871541938	0.0336998640428291
Mp8g08950.1	1.75509777826463	7.64535508501684	143.756084205976	4.01716487795971e-33	3.26564321106469e-31	5.60436687542333	5.52628633056443
Mp6g15560.1	1.75447351353167	3.42075384861912	26.0609187868091	3.30812713331819e-07	3.09645569686981e-06	5.66118172102818	5.57305180370165
Mp5g16920.1	1.7540882519368	2.62962039847945	20.7231806956014	5.30696517371485e-06	3.89812817377288e-05	8.61287877866581	8.85216663989667
Mp7g16540.1	1.75381582150923	2.01085698852569	18.4596521441208	1.7353965231276e-05	0.00011442690481941	3.42368633745123	3.89026995402859
Mp3g07720.1	1.75248392147389	-1.3079926068808	5.07406498139975	0.0242863672440182	0.0618113218077564	-0.0792575532873223	2.62836990497191
Mp2g12320.1	1.75145366012055	5.66586762804605	33.6448310619667	6.61504250257435e-09	8.24008964768516e-08	5.67326215628972	5.22586799751292
Mp7g07990.1	1.75105377730938	-0.56787466350981	8.80575557960854	0.00300281763242318	0.0107347715481988	-3.8975589756152	-0.642852379127175
Mp3g11880.1	1.75104460312164	1.43320820765639	12.4285003802253	0.000422831284920192	0.00197317571833137	-0.490045356536992	-2.08277047511757
Mp8g15640.1	1.7507728176875	5.09291684988352	84.9872428005115	3.00296344588437e-20	1.19334281756874e-18	5.06999169704381	5.28227775407516
Mp4g17230.1	1.74899560458724	2.50392698956255	19.8117237993897	8.54569088258365e-06	6.02053560675254e-05	4.9133117755395	4.03736903813062
Mp5g16640.1	1.74871996362653	-1.67829474729644	3.84959581648877	0.049757980100789	0.110744007967789	4.42722702612668	4.32696515663642
Mp1g12830.1	1.74847819230837	3.83227237591612	45.0569454665939	1.91387257921098e-11	3.29522954813279e-10	3.53263512810086	4.50525459419563
Mp4g17430.1	1.74673233515122	0.703576812803068	11.7536525329789	0.000607239561562921	0.00271830171347867	3.87396218299541	4.03531987163742
Mp8g01620.1	1.74661474887643	3.63453811975755	24.0197271226666	9.53537149614424e-07	8.08757592881638e-06	3.48288438296494	2.87719450300573
Mp2g07920.1	1.74604272929205	4.9199532009564	90.1692999417471	2.18628279414841e-21	9.56324142118531e-20	6.82752840795182	6.53104069722744
Mp8g11330.1	1.74309179647583	0.490050934631669	10.1483437315195	0.00144430948773246	0.00575235834677874	2.05382055880759	1.80363539598995
Mp7g01390.1	1.74277689225029	2.70107791868493	24.3562841629522	8.00651293837873e-07	6.91479366690136e-06	0.627640370676401	1.16291522055258
Mp4g01000.1	1.74190473441439	-0.975907858513244	6.01748992243744	0.0141647788838992	0.0399075104399521	8.05098173152541	7.63124383593966
Mp7g00780.1	1.74113253177322	8.09844909504443	161.741700860093	4.71107641634e-37	4.73849115480796e-35	5.1922135907926	4.0014738739699
Mp1g19160.3	1.73980584193883	-1.2529720044362	3.1788524407497	0.0745971027847123	0.15273746071032	3.14173292165077	3.63775344089247
Mp3g09400.1	1.73933961610152	0.582262196617014	1.28048938094287	0.257808063022691	0.393463947363306	4.38987250376496	5.11699916270206
Mp6g19700.1	1.73867569875575	0.432512076074875	8.1768163172518	0.00424291625117452	0.0144429518202027	5.73031431185847	5.97070220606594
Mp6g07550.1	1.73811945838216	4.6336795794817	56.884458544768	4.62184035537675e-14	1.09273072837679e-12	4.52597546369948	5.71463979242404
Mp1g08870.2	1.73670439126606	4.26119412618355	38.0453876067549	6.91179114471872e-10	9.83618047557373e-09	5.32789219189209	4.58233619465729
Mp6g19260.1	1.73627410992399	4.03828747226144	46.747308601421	8.07557684848098e-12	1.456631151302e-10	0.929436874868799	-2.25706548466105
Mp2g12000.1	1.73558249002537	2.34887788655769	20.7435167111818	5.25090508204662e-06	3.86134074068834e-05	5.78168422226388	4.89322846565938
Mp2g16050.1	1.73441369407175	1.94090572933017	12.595709656768	0.000386633226582393	0.0018224070248468	5.74655555007661	2.66642426207501
Mp8g13910.1	1.73390633372417	-0.0386855309112095	10.4382414533146	0.00123432734441692	0.00503545593782183	6.69917014107339	6.39937990327905
Mp5g21640.1	1.73320909430358	1.2348566657684	10.6427029227264	0.00110506050058833	0.00456565144858992	1.82014210384593	2.62949748529805
Mp7g19080.1	1.73115498643509	0.769840554882129	4.37910196778251	0.0363821611473829	0.0859656373883344	6.52085053881935	7.11412105689222
Mp3g14010.1	1.73081439707765	1.91266410047863	17.4458389395385	2.95610648310014e-05	0.000184722933375331	3.44324468813629	4.16465127773276
Mp2g14890.1	1.72924285035826	0.487062363471025	5.95563348397996	0.0146703304142345	0.0411495024995458	1.16474122691949	-2.31044218363117
Mp7g00460.1	1.72860240299433	3.00050923809293	20.9202957733257	4.78794735610915e-06	3.54870219736933e-05	5.05868955745986	5.43374635476554
Mp5g06710.1	1.72839610639918	1.58791279182677	15.5501460455576	8.03454409398522e-05	0.0004512270930764	6.59091191166626	5.83239668031001
Mp1g00390.1	1.72785635916147	-0.53619891512203	7.73561546786406	0.00541421057888075	0.0177316392449989	6.44659815110868	6.18707755308829
Mp1g07020.1	1.726839147506	1.10767927614669	13.0969163750852	0.00029578226079632	0.00142937339548232	0.854891733333274	1.29807841155766
Mp4g17790.2	1.72640420335422	1.4634458307411	1.10032734721885	0.294194276504561	0.435357634734444	3.17640687958591	3.29648829039601
Mp8g18050.2	1.72607320485747	1.2767415006227	13.5305420959115	0.00023471224033188	0.00116395042190208	3.35844669368433	2.94090522007829
Mp6g20550.1	1.72584239549785	5.51229188885726	79.1211149673079	5.84166384806948e-19	2.10524577909273e-17	1.69114722152154	0.383140330609479
Mp6g13670.1	1.72532929391424	-0.697877924061543	1.62460582150503	0.202450765602107	0.328973254838839	6.14930779547824	6.38414135696148
Mp7g01770.1	1.72488000881137	3.87711494601356	27.1280560467888	1.90414341414348e-07	1.88017000565704e-06	6.51271383344039	5.54726692823689
Mp8g18650.1	1.72408833807944	7.56931455552537	125.834441135613	3.34236054708253e-29	2.23699416615452e-27	3.46202130908359	3.64119256622603
Mp4g12190.2	1.72395763523113	3.99461479820523	4.74016211233811	0.0294662944999832	0.072465333949948	5.79079078069641	5.48766234165764
Mp1g06540.1	1.72266916408438	2.77164817983292	19.6129849076179	9.48225710839399e-06	6.59681998048996e-05	-0.657262680139374	1.23360593995866
Mp5g03250.4	1.72161063091341	0.681165134315594	2.23084257500824	0.135280058056146	0.243099916581565	4.1455940675679	4.14451073731284
Mp7g11800.4	1.7200486557359	2.39206419500141	1.50111757908948	0.220499484175617	0.350183079106022	3.77004001469497	4.46663955908515
Mp5g07905.1	1.7188487850822	1.97319914366268	14.0591063938623	0.000177153946108081	0.000909420906159795	4.199840385646	4.16086693306374
Mp3g07700.1	1.71882255571581	6.27061796360083	159.77560185234	1.26670894479076e-36	1.24592372066905e-34	2.39412916964704	1.86421704664
Mp2g10140.1	1.71859770924069	3.68357631843496	25.1033243677282	5.43390995369143e-07	4.86130145254113e-06	6.65537564125608	6.3961877989217
Mp2g11770.1	1.71859427535597	4.67646321491168	53.9837489072556	2.02154718686737e-13	4.4763189760945e-12	4.70552855573396	4.25193594637398
Mp1g23730.2	1.71855373007947	2.36319707521397	10.7644526659786	0.00103468158196562	0.00431897683557655	1.58188936844848	1.49608249100655
Mp5g06000.1	1.71849216868239	-0.972547264162947	4.80113038499582	0.0284410705069192	0.0703831496017074	3.51674169244358	3.92166050653984
Mp3g17060.1	1.71764617276894	3.66234904567183	29.4451279296716	5.75224642468312e-08	6.22158220526328e-07	3.82779351267366	4.0517762789553
Mp4g09170.1	1.71670287318149	1.59766201063733	12.5281615292403	0.000400864041297169	0.00188151398028302	4.37448235922117	4.65636724412296
Mp1g00180.2	1.7155646616031	-0.180931870475887	1.66925625551836	0.196358182514298	0.321422164642548	-0.139007583344616	1.00688882789266
Mp2g06180.1	1.71548405875274	-1.19718675745835	4.18258651131485	0.0408413254025824	0.094465131368348	4.66544024102215	4.48617350253501
Mp2g15240.1	1.71529713894959	2.08507796910493	17.1918478025611	3.37883208266829e-05	0.000207711835523976	-0.0378694680260276	-0.765335604863237
Mp3g14680.1	1.71487270549726	4.57635999765863	27.8067272290533	1.34059157712789e-07	1.36692736813332e-06	-0.846509694891839	0.946535527564857
Mp2g05490.1	1.71470363783313	-1.51761726692685	4.8693008193463	0.0273385748316864	0.0681473883685961	-1.63869910899841	-0.326143214471621
Mp7g18510.2	1.71465449194919	4.74684154265376	44.2464170069204	2.8953385040645e-11	4.87199540527981e-10	5.98240110828086	5.95477258448726
Mp1g15610.1	1.71458927475279	4.28102337074899	35.5613833785858	2.47138585747815e-09	3.27610442447383e-08	5.67989235982858	6.03378184070044
Mp3g22270.1	1.7144879037709	2.05978700736378	19.1298279052951	1.22121351175793e-05	8.30473402734852e-05	0.146122118421143	2.91207195429173
Mp2g22660.1	1.71343129260661	4.81525877223944	79.4848832073392	4.85929081248399e-19	1.76191353023732e-17	5.88204648902285	3.22207961030328
Mp1g16210.1	1.71205830308329	5.56406459017715	39.3676289948973	3.51068961870682e-10	5.21274456062031e-09	1.60018719369183	2.07676766794198
Mp1g26210.1	1.71122695634791	-0.941173375647374	5.77920703127613	0.0162168560356016	0.0447540982796178	-1.62897033359988	-0.406469875944056
Mp8g12220.1	1.71109938908228	-1.00913528071735	5.30648001316402	0.021246241409356	0.0555673330117181	4.51206820244577	4.46748063043334
Mp4g21940.1	1.71100342591213	0.19218664014481	9.65581354527851	0.00188753282804855	0.00724687231782367	1.39816363233744	-0.10110961070636
Mp3g11490.1	1.71090612338222	-0.841507612637728	5.87183699842819	0.0153849894255317	0.0428234782274455	-3.89755875069287	-0.0635997881474286
Mp5g14120.1	1.71055171052631	0.958673565733335	13.0686217469685	0.000300284009537287	0.00144955429007384	6.9894853937475	8.04161320921176
Mp5g09040.1	1.71012473746009	5.03248494696996	46.1453866703464	1.0979524477833e-11	1.92959994352281e-10	4.55252293695751	4.82393065637896
Mp3g25030.1	1.70806773119849	-0.764584064563372	7.48662088105467	0.00621590909447454	0.019978665753553	1.63612969271833	2.27083720133874
Mp8g12050.1	1.70779670086449	2.63942283686753	22.0142504636926	2.70633623568593e-06	2.10396960715793e-05	0.809137322539717	-0.88769434640537
Mp6g11720.1	1.70738674740582	5.47856115002112	96.8075947604587	7.64024750015835e-23	3.7265568834334e-21	5.92000721463759	5.71132369094224
Mp4g07780.1	1.70674768795502	2.47413376984689	18.7433703052058	1.49542337925258e-05	0.000100124191127618	7.64667062469767	6.7149259834101
Mp1g22600.1	1.70367876506797	3.8767444072937	28.2383839479076	1.07256367492646e-07	1.11081158258964e-06	5.18656544109805	5.19149823067681
Mp5g00330.1	1.70331170063495	-0.17045924876193	8.36177716050059	0.0038319562308212	0.0132209916235097	5.57471192851718	5.23511197464835
Mp6g02500.8	1.70306393047506	-1.23773770167576	0.727406679496571	0.393725078287144	0.537125484195098	-0.166337717860763	0.496077821685061
Mp5g17580.1	1.70223129587009	4.70563439858145	75.7573811199362	3.20749871456619e-18	1.08149809877693e-16	2.78472238196521	2.68971979777997
Mp2g24635.1	1.70208419597098	2.56775297679786	13.6558726826502	0.000219553561439746	0.00109795282424488	1.75023440472437	-1.7410028381737
Mp5g14650.1	1.70205491209302	0.768550294745356	10.1620138345559	0.00143363934941115	0.00571241748826469	7.06020763630793	6.69052588551681
Mp2g01320.1	1.7005152252319	2.17069084492787	17.3251012570866	3.14998380128662e-05	0.000195738783994086	3.88828625777371	1.57420622004585
Mp8g07840.6	1.69929246784401	1.9160405924928	3.37353741879404	0.0662513593862313	0.138745200700279	5.08534165623673	5.6305547495931
Mp8g10190.1	1.69894085228189	1.15849086848401	14.7379299177237	0.000123535846312905	0.000661048593901007	-3.8975589756152	0.0777698180703107
Mp5g02880.1	1.69841857443983	1.98820494932888	16.1011024686761	6.00490685472844e-05	0.000348680224183726	6.51931515926991	4.26522153122647
Mp3g17660.1	1.69767130365186	2.28607802513549	9.77024970040678	0.00177358364184063	0.00686377229994117	5.68718126547122	5.40336925548808
Mp4g12380.1	1.69721220069145	5.48019066154943	60.44816362791	7.55418058925699e-15	1.92041935098761e-13	2.56924915937542	2.61840498789089
Mp2g05880.1	1.69583416832481	-1.08342274055015	0.682992407086844	0.408558200142992	0.551283516437576	6.247346478271	6.22920146537996
Mp2g25480.1	1.69493474999808	0.552582661791758	9.57179755201035	0.00197589220135692	0.00752767148742933	-3.8975589756152	-0.540519721080863
Mp2g15550.1	1.69471311142152	-0.915690646784995	6.28713724014378	0.0121617330439317	0.0351371849044329	-0.274550731538866	0.177732953653673
Mp5g11520.1	1.69465491066814	1.58903423189096	14.9358028595297	0.00011123190692618	0.00060172034002029	2.34497966870946	2.56586522983183
Mp3g24130.1	1.69393123715766	3.60048922093081	24.1449656129738	8.93494391456594e-07	7.62188818931564e-06	6.22593913453822	6.06247858284082
Mp3g13640.1	1.69267341644412	7.2514310681982	166.153937373022	5.11964761055034e-38	5.52394463094713e-36	6.59608411032741	6.80618671162319
Mp8g08990.1	1.69178932512934	5.30942836809257	65.5196950765088	5.75360919891074e-16	1.61819122540613e-14	4.14327710298039	4.20115246292001
Mp3g00800.1	1.69071349582279	0.1177832417676	1.05065938292171	0.305355273933605	0.447685081268218	6.04400654408386	6.13697979193979
Mp2g19400.1	1.69041435888333	7.042644621099	59.0220434676414	1.55915478789397e-14	3.84987970719505e-13	2.64896310773342	3.94217038003075
Mp4g13280.1	1.68828377120838	3.98028622834772	51.4652441622389	7.28759027265977e-13	1.49989560259147e-11	-1.76679549597382	-2.44709656545611
Mp8g10350.1	1.68677502067974	4.40179055980588	34.3004511345517	4.72272281804489e-09	6.00990953035405e-08	5.72231053899659	5.18430312679886
Mp5g19868.1	1.68622025367546	0.537848558836399	5.68169840423983	0.0171427656569253	0.0467513261320836	6.0600531707585	5.94650758051697
Mp5g23050.1	1.68589262106494	-0.285689437815105	8.49277134347613	0.00356560268283233	0.0124223922822826	-3.89645240997052	2.11825213328449
Mp2g19550.1	1.68578221922707	3.93764058985502	40.9478680560322	1.5634447077975e-10	2.41405083546564e-09	5.71855203954185	5.91635364479949
Mp5g20060.1	1.68540335532563	2.5031409394691	4.33994297712355	0.0372281702432889	0.0875641583883304	-1.67077356072537	-1.7371944040365
Mp2g16320.1	1.68458404565755	2.19711782564282	18.0167769208229	2.18966699182413e-05	0.000141037053022594	2.96321847078632	-3.31671643031948
Mp4g16980.1	1.68377178755302	0.0848555459038423	7.73753718584928	0.0054084515516594	0.0177160373457575	7.2791105307606	6.63323126818387
Mp6g16370.2	1.68214143682167	-0.0793430389700371	8.493519906601	0.00356413598356953	0.0124197128431177	9.32204757814537	8.9897628179588
Mp3g05520.3	1.68195068097831	3.89130009070279	2.23851082183619	0.134610565760497	0.242141245047402	0.332052735784575	0.23094737465906
Mp3g08120.1	1.68188464805235	3.81957833522019	49.0310216327293	2.51946177288786e-12	4.83861682230017e-11	6.21836679519653	6.26431993858694
Mp5g18230.1	1.68177217080004	4.82152599956119	23.5504894078425	1.21678472271234e-06	1.01066617181984e-05	4.39066869370529	4.24767340350494
Mp6g03590.2	1.68118500699806	3.00726378826912	5.13088317682001	0.0235037652648378	0.0601895185572364	-0.632139058496822	0.259158030415296
Mp3g15340.1	1.67993566611	-1.22492191461142	4.72985058890183	0.0296434602633016	0.0728021138181209	3.33469035716605	3.56720692073636
Mp4g22480.1	1.67910262701325	-1.22553843388882	4.69020062419429	0.030335105300999	0.0741427621737624	7.34771492797628	5.80525017309534
Mp5g17300.2	1.67892355257116	1.90877939052141	17.7882625573349	2.46901689491086e-05	0.000156985384928921	2.68414933080681	1.12065367243187
Mp6g13540.1	1.67837836225752	2.50572365156208	18.6608131437799	1.56159115003989e-05	0.000104123622637304	6.9829136214297	6.68477497257861
Mp1g29010.2	1.67664363232932	0.0623214598636963	6.06367339338306	0.0137990365332176	0.0390563191416333	7.24434294605786	6.8044028608589
Mp1g01370.1	1.67598805959626	0.639418742608698	10.4844782123681	0.00120381611260963	0.00492565806775207	0.00918513538582252	0.099651957647689
Mp2g25450.1	1.67524256577312	0.879464728074288	11.5215784392899	0.000687929524839962	0.00302923802392427	6.07864472874367	6.37269228995545
Mp3g06340.1	1.67434020305508	4.07364580640048	47.9737891601253	4.31955186452043e-12	8.06089956436659e-11	4.51232851913237	4.89447938487339
Mp5g20930.1	1.67430382364299	-0.307870392799322	3.01267219316861	0.0826159913284927	0.165501574616986	5.22443445892534	4.94868680610131
Mp3g14380.2	1.67399944020646	-0.0756397530497556	1.88407175211787	0.169872087317914	0.288461729351472	3.93361675897679	4.78599028479585
Mp2g17030.1	1.67322249748038	3.45164117643195	13.7154969472204	0.000212692207440179	0.00106753858727305	4.20259620014435	4.20042444486877
Mp6g19750.1	1.67288865020564	1.62587000977704	14.8435144256642	0.000116809038689456	0.000628263237398301	1.90389131677108	1.84181471775948
Mp6g12980.1	1.67284459187078	0.151370909205907	8.98145460843675	0.00272733448153214	0.00987888825528314	3.40387727237131	-0.382510989719293
Mp1g29440.2	1.67255250540312	-0.703051520421971	6.2125520610759	0.0126847630696196	0.0363943331069199	1.30640525359926	-0.592755149517759
Mp4g23530.1	1.6723369336164	2.37342860313448	13.6468060017403	0.000220616285529121	0.00110295752071748	-0.843491835197766	-2.82413082637452
Mp4g16150.1	1.67184527811796	3.05557827477664	27.4215605245849	1.63597084261613e-07	1.64549089893192e-06	4.75094283735045	4.70532405760057
Mp7g04650.1	1.67159055312939	5.42566873848424	35.1604921774613	3.03621133272639e-09	3.954182176776e-08	4.39168548007678	4.5662758374083
Mp2g00040.2	1.66988253766793	1.35326248078677	13.529666818853	0.00023482173177702	0.0011641691146829	5.42709871814185	5.26465098548958
Mp1g05870.3	1.66783498321161	1.14623951484008	0.823079431856561	0.364281348087596	0.507179232032805	5.79349466374675	5.7405731830327
Mp1g28530.1	1.6677966255514	5.6500710256449	51.290891994571	7.9644299725629e-13	1.62231975745466e-11	7.19221708126398	7.23647851689214
Mp6g07180.2	1.66626411466324	-0.771125492849714	0.302940096541471	0.582045088207952	0.707507080797909	-0.65663988668027	-2.86730306555592
Mp1g28590.1	1.66613781023796	0.141402654945855	4.42878349818461	0.0353376859046692	0.0840391159712564	5.67670944915483	7.21093858270104
Mp3g03560.1	1.66481373745876	-0.434942448875702	4.58951817272107	0.0321680560079369	0.0777897176187586	0.496643832111647	-2.18331344749704
Mp4g16870.1	1.66169111147347	0.128798961087614	3.30077178968258	0.0692473402660931	0.143919028573109	-1.37967923470486	-2.44817071583022
Mp2g10540.2	1.65974116899411	1.74763744505779	13.5008870962233	0.000238450702428682	0.00117819692277765	1.70647394094981	3.0985709533226
Mp5g05120.1	1.6591763167193	6.78909838452593	26.2972534139632	2.92704646324629e-07	2.77034599602199e-06	3.66540661974256	3.78812292622762
Mp8g18340.1	1.65876804530337	4.27348976686132	27.9392129573221	1.2518689500981e-07	1.28159993781464e-06	6.30850321240841	6.63117003346466
Mp6g03470.1	1.65707855656395	-0.319273913349208	8.2762607895396	0.00401667614738513	0.0137914918904335	8.99931481741285	8.8638732283652
Mp1g10150.1	1.65692952776641	6.9388274431283	70.0145745383568	5.88678974756356e-17	1.82901427357546e-15	5.87587821084432	5.98392198583685
Mp1g27050.1	1.65492978513099	6.19422264002587	29.5098580458842	5.56330150719463e-08	6.02820795694376e-07	6.31012667718567	5.69312244117943
Mp3g14980.1	1.65264693779395	-0.109292139256391	8.21020779645267	0.00416553804822492	0.0142257958704293	3.45073105616333	3.7865503204393
Mp6g00410.3	1.64892270365726	0.387043804392263	5.783887347567	0.0161737323021156	0.0446558554861297	4.12163578979562	2.31036334199795
Mp1g17650.1	1.64830017042696	3.89282625264051	35.9167699791885	2.05928637160934e-09	2.74617792312817e-08	6.72661769988009	7.1556762146366
Mp8g04800.1	1.64709837686679	1.94622631804772	17.5565334248017	2.78890877339103e-05	0.000175197399056741	4.689018924731	4.46599992510731
Mp8g09270.1	1.64703349698072	0.472903624595367	9.20228425020337	0.00241713319495131	0.00892599507772625	2.70294947387461	4.39879207246001
Mp4g10250.2	1.64626187747865	4.14488102152568	13.9723066174292	0.000185523236653168	0.000947999401777326	6.9453176900799	7.10747910938991
Mp1g19040.1	1.64572357637258	4.09801667920448	44.9509735610786	2.02029740348124e-11	3.46506307072992e-10	5.38318976606603	5.18911679872922
Mp4g05450.1	1.6454810577007	4.77417043380584	75.0746756415675	4.53242753579455e-18	1.51106380935862e-16	6.75403952921758	5.83692220702186
Mp3g00310.1	1.64516082000448	-0.910787106131142	3.92956804825528	0.0474441291403481	0.106526400691842	3.78490086208844	3.15040944062493
Mp2g18060.1	1.64441976997029	1.50146451611496	13.9892699614852	0.000183856881336598	0.000940846236974836	-2.43801763205243	-0.596057638537632
Mp8g10940.1	1.64244046760019	0.105916411096929	5.41243809982542	0.0199937723826762	0.0529449843416309	4.33761642638523	-3.35344487912059
Mp2g02100.1	1.64100447874256	-1.33786365471709	3.29677788461348	0.0694159224783222	0.144218889938332	4.80127174779605	4.70674809637903
Mp7g04830.1	1.64094500792141	4.55486576677729	53.8581177139942	2.15502868534413e-13	4.7659597124449e-12	7.17712864039415	7.4408270412512
Mp8g15055.1	1.64067655699356	3.47571075812571	32.2773636099615	1.33661426310376e-08	1.57901418221873e-07	-1.10387616567801	0.297925299398386
Mp8g08690.1	1.64019559865086	3.61380398724565	24.5115136841545	7.38671128082269e-07	6.43373879317448e-06	6.95139834901398	6.30498678369218
Mp1g13780.3	1.639732246912	3.52855574271925	17.3647686978782	3.08491674708586e-05	0.000192097841372402	5.26219943910797	6.67936685807785
Mp3g10970.2	1.63910425342971	4.41239371444735	47.0079088182149	7.07008297383408e-12	1.28700089144344e-10	3.87062243477116	3.71437478429433
Mp4g15870.1	1.63782354895701	-1.12769312092791	3.23000142965591	0.072300625548701	0.149046785160204	0.900077569435285	2.44455619952929
Mp6g19000.1	1.63715966652034	2.32661852486878	16.0661744404986	6.11669108429887e-05	0.000354246751378571	6.47260109382191	6.52380352864797
Mp1g21260.1	1.63593683240397	3.08658495373573	24.5167137530234	7.3668027579892e-07	6.42268312930861e-06	7.23362932922424	5.88775497086272
Mp8g04080.2	1.63572423625056	1.20845970271479	8.96623984884247	0.00275014005396114	0.00994328663295494	6.29275179692715	6.42185967492306
Mp4g11640.1	1.63230467631547	0.992154655063771	8.75197936213437	0.0030926619869882	0.0110337998706114	2.20518737203315	2.27082526670343
Mp6g15460.3	1.63141944494607	3.60512948572454	34.1120266409886	5.20287042390732e-09	6.5739320196467e-08	4.84772691809952	5.80503550958553
Mp5g23120.1	1.6312068977731	0.765430423634563	9.12279595713938	0.0025244384109073	0.00925506116750054	4.41767320950139	2.37088350032765
Mp7g02900.1	1.63114192360014	10.9982368799478	16.8703476350979	4.00219547666663e-05	0.000242268228735451	4.87519864435222	4.33880863849779
Mp7g13630.1	1.63070381540618	5.25596691713838	89.9072931135568	2.49585281134811e-21	1.08639774084182e-19	2.84267178877994	3.21029872319211
Mp7g18620.1	1.62993033799253	4.32547408811004	4.90239458526863	0.0268194813792671	0.0670694236543184	5.2393949889353	4.16316848118801
Mp3g11360.1	1.62925057925135	-0.46861847411347	7.66151907632198	0.00564109886483072	0.0183699438614563	3.21510386010018	3.03527666932309
Mp5g01670.1	1.62903661935656	4.31080097909775	40.6089497388142	1.85953005447984e-10	2.8440905120193e-09	10.1548644515462	10.1522647003566
Mp1g13810.1	1.62689033972193	2.4008799888328	18.923881856585	1.36038959170994e-05	9.18082482987568e-05	7.1336816989846	6.79587076359713
Mp8g00020.1	1.6263140006877	-0.178299404733186	5.11247656286715	0.0237543885443871	0.0607177859663636	-0.168827800883352	-0.503460792939033
Mp5g11490.1	1.62419093551119	7.13039710577527	165.850532122126	5.96370184194852e-38	6.39589059591623e-36	7.16231412329521	7.00592234027947
Mp1g09710.2	1.62321194663876	4.58201231308492	69.6719589890668	7.00346944962234e-17	2.15341565823189e-15	-1.7289920363442	-1.23971627835665
Mp6g05670.2	1.62278709841388	1.51429727704228	1.17801198350738	0.277761088081993	0.417016415173193	3.38575612502737	3.42453630777929
Mp6g03065.1	1.62127155370789	2.99896306608012	13.1657035872813	0.000285119711467961	0.00138310251315098	-1.11733258861815	-0.394661740968753
Mp5g01633.1	1.62026980302222	2.46763294610329	17.124304276949	3.50113980541364e-05	0.000214489992965517	4.44618887107783	6.08943072891411
Mp4g17880.1	1.62017083266897	6.27815889740483	31.7888385927298	1.7187762468361e-08	1.99214671369942e-07	4.26757780407914	5.61614563271267
Mp1g13530.1	1.61862557050454	-1.44664086962614	3.03440092803316	0.0815166348959645	0.163815402534468	6.89838957656442	6.40717931085388
Mp3g02640.1	1.61730814319003	4.07548846788059	4.31653285339878	0.0377437517278266	0.0885625085261774	4.74185468253063	4.643226949049
Mp5g11170.1	1.61710403199955	5.25182932704493	55.3145358550831	1.02706266500739e-13	2.36237682495174e-12	0.451328541407814	-2.76395031207054
Mp4g08860.1	1.6170737977492	1.89564180678055	14.9853761845843	0.000108347571416182	0.000587545480938862	7.41730660135921	6.50877620272865
Mp8g17750.2	1.61617029020625	1.25055274736736	7.8547123977121	0.00506884149309275	0.0167951954404486	7.37683148900781	7.62091322402641
Mp8g15080.1	1.61582008681967	2.05346118310908	12.1098992644728	0.000501548448616175	0.00229244339684564	0.028963961338657	0.84871801494667
Mp8g07880.1	1.615318652229	-0.38782273277208	5.39603609536622	0.0201825395294739	0.0532615991286403	0.274591053393414	-0.526177112894227
Mp2g26240.2	1.61518102415472	5.30823903382473	76.5841552582064	2.11025995890412e-18	7.25269460393243e-17	2.43582816330139	2.86511165587071
Mp5g04300.1	1.61505209388461	0.370578728217257	4.87052121777865	0.0273192478754645	0.0681182871046071	2.47209822888716	2.22841285246017
Mp7g08610.1	1.61378864468844	0.374371552007279	4.68383780314976	0.0304476534620803	0.0743769998059022	3.21105811663906	5.0146732399435
Mp8g04670.1	1.61320553330743	0.332973190191841	8.23118976422236	0.00411765272541395	0.0140896893034692	3.92307109357157	5.31484078324457
Mp7g14780.1	1.61267937030664	3.26446161906547	20.4475225031316	6.12888422856796e-06	4.44812580192399e-05	5.21195597502224	4.92225419960008
Mp4g20450.1	1.61231027962676	4.08520843119285	48.9683730252499	2.60123181270111e-12	4.97419226224682e-11	2.34941743304192	-0.495312490915078
Mp7g02610.2	1.61222807769561	0.880971535490867	1.19553130562228	0.27421665908514	0.412704301436533	-0.0247150000928265	1.31490013258564
Mp5g08960.1	1.61162666564598	3.8915749578026	33.4957033210373	7.14215956112763e-09	8.86075725900733e-08	5.59777137979392	5.54382073570942
Mp4g03970.1	1.60942612415124	-0.593301753621718	4.80263975912718	0.0284161655950775	0.0703312937702162	3.23176185892211	3.92640113797184
Mp2g03360.1	1.60893329167814	4.08577728747843	34.7436199637363	3.76109261193018e-09	4.84155688866183e-08	-0.12960679047194	0.568353143923694
Mp7g01450.1	1.60888459858427	2.2574751717674	16.9876912927392	3.76229328400846e-05	0.00022867909639878	4.56671480557387	5.1301799855795
Mp1g12740.1	1.60863462292487	0.503727786458982	5.40633045838209	0.0200638496339921	0.0530752919812722	3.44979923522126	4.36729855363307
Mp3g08180.1	1.60837023520951	0.60153827917216	8.09151214842091	0.0044473040837354	0.0150010145135925	0.939476032108845	2.49281978898904
Mp2g02210.1	1.60783585605413	1.49955732151766	10.7436108661453	0.00104639958708273	0.00436175412054174	4.28618133810113	4.37566113289013
Mp2g10860.1	1.60749998436927	7.15665936628465	87.8596774731953	7.02666090161868e-21	2.97846771503613e-19	5.67867288619764	5.37047877717424
Mp3g11660.2	1.60703910838354	0.631058442553484	3.81704948626063	0.0507335024821788	0.112367323300601	5.64286070841653	5.76304189805448
Mp5g10430.2	1.60678853148635	3.43310794013476	11.9888219868983	0.000535206114229285	0.00243068225806734	4.56817992933357	4.12437060505653
Mp8g13040.1	1.60648586952697	0.577253657076414	9.68250421652386	0.00186030907270874	0.00715469484152811	6.32202534339341	5.88822119568557
Mp3g02400.1	1.60635248428746	3.16072942159223	27.0393447286884	1.99356094213537e-07	1.96084892004619e-06	-0.179630345265956	1.24762550394094
Mp7g00770.1	1.60618988510599	7.65745732285626	151.949327916564	6.49981148149887e-35	5.93416122077561e-33	3.876351704355	3.76046397967573
Mp5g01700.1	1.60437295497366	4.1558681482363	49.0996759461502	2.43280399439867e-12	4.68736033682678e-11	3.89861858901976	5.1837189670766
Mp3g12030.2	1.60280013974769	1.62746139910845	5.58645968141777	0.0180998427423723	0.0489021237292939	5.53904739808382	5.64288771220591
Mp6g07350.1	1.601849231439	1.34389530462286	12.1385224961196	0.000493908904513627	0.00226488108596715	2.37532561927308	0.500792168470482
Mp3g20250.1	1.60163112553666	7.78574947695524	50.8182724230013	1.01326007293549e-12	2.03142669802596e-11	5.14623944324214	3.57390518982093
Mp2g26660.1	1.6014039570283	0.931765353388704	9.98048578438196	0.00158207939822641	0.006224477243453	10.5729682650674	10.8448560104569
Mp3g11620.1	1.59959420850189	1.69638805052315	13.3779218638589	0.000254603676713229	0.00125040255352431	2.11906735790477	3.34640729091187
Mp2g24610.1	1.59919663490539	2.07217496209559	14.506722124787	0.000139660293055572	0.000735613076114897	3.73711419514702	3.67637511844705
Mp2g24450.1	1.5983286232193	3.40349539064474	18.5308193050607	1.67179083524264e-05	0.000110725045535062	5.1402161243857	5.15106092783725
Mp4g12710.1	1.59655848954081	-0.701953066811861	4.98728526201539	0.0255342379766234	0.0644254589991251	2.46464032970736	1.58925267011375
Mp3g12550.1	1.5962455295337	4.45642291307671	24.1401431489467	8.9573465181725e-07	7.63733908347821e-06	5.44559113693791	4.40132926252754
Mp3g10530.1	1.59560116968626	2.29870946659197	16.4701510185961	4.94220612281747e-05	0.000293580565914312	3.48213052902684	3.64786251170368
Mp1g08260.3	1.59293457475945	-0.172701758344758	4.4757114633719	0.0343798859102752	0.082145364227705	5.2824303705141	4.6013656501584
Mp2g02320.1	1.59287548885656	0.881558016651455	10.2666385547663	0.00135457378028977	0.00544544987294914	6.18380163858085	5.94211012488085
Mp1g06410.2	1.59111288219167	-1.24482089563241	0.619591319081437	0.431199194872548	0.573054588408179	3.60352967919152	3.53382570712313
Mp4g17570.1	1.5890273104215	3.76726504980022	20.5846615001609	5.70513890287155e-06	4.16094174059083e-05	5.66530935373019	5.79282372872762
Mp2g16680.3	1.58861759988605	2.74245407623461	11.0308206177618	0.000896094713931536	0.00381746211823957	-0.18479714492677	-0.206996384480258
Mp1g22730.1	1.58730713061884	4.45359505935414	47.8056208540768	4.7064077985761e-12	8.746156371404e-11	-0.187868839204315	0.290742386704521
Mp4g05510.1	1.58719813569382	3.84888975418403	29.1062913947638	6.85141309755401e-08	7.31707902673989e-07	5.68623577198521	5.37005494508102
Mp4g07840.1	1.5866135260738	-1.76566093034942	3.08035410308494	0.0792432716625646	0.160301011938137	7.4833396029826	7.16387576182617
Mp3g17560.1	1.58613126338492	-0.41733113977608	5.54673293239657	0.0185152151037428	0.0498000263622803	4.47717510472532	4.47579355768181
Mp1g02660.2	1.58492212242117	1.92170893540381	7.40665401573489	0.00649830703155865	0.0207180086108235	5.89616046147753	5.24806394847802
Mp3g04140.1	1.58446649315391	0.27362187333114	5.40480671154054	0.0200813722080719	0.0530940854591362	3.75516434871785	4.48037697341756
Mp7g15040.2	1.58410471243127	2.60833093821647	12.9840474628059	0.000314156120712753	0.00151078374312511	4.98619932343179	4.06552833978546
Mp3g02380.1	1.58408479604734	3.78042529829774	35.4873993722737	2.56705838093618e-09	3.3852844708005e-08	0.770289191473016	0.251925319582023
Mp8g10880.1	1.58383278004164	1.20452209526114	9.74058186313582	0.00180243832862189	0.00695516655973333	4.04183339745227	4.71458224349239
Mp3g04565.1	1.58299934863354	-1.01952816945742	4.20205165723886	0.0403751032914167	0.0935812998173534	2.86202964745091	3.815043335664
Mp6g03100.1	1.58285233994939	1.80340135570629	11.0967020435386	0.000864813753829415	0.00369925018246638	1.45684771518887	1.94979352226196
Mp1g27640.1	1.5824675136102	3.42463187884359	9.05224702473469	0.00262372163155291	0.0095549741255627	5.68380524227702	3.2576117515737
Mp2g06000.1	1.58167755098273	-0.228033019324507	1.50241654087603	0.220299911716807	0.349950332690164	5.1641716153255	4.88068154747342
Mp3g03340.1	1.58132723020528	-1.60597189942233	2.50518160626951	0.113472403450615	0.212600465852655	4.55223201629342	4.95973828557175
Mp5g12180.1	1.58029221500346	4.39334887651887	34.0539990195317	5.36036290059062e-09	6.75853687813136e-08	5.28949709664391	5.22984753962839
Mp2g25740.1	1.58029088259438	5.19359406499675	50.9191953722313	9.62477200735192e-13	1.93786861916167e-11	6.50622789296334	6.6044729334552
Mp4g08290.1	1.57838200246262	2.0146104610447	16.113071093819	5.96707678747957e-05	0.000346822944980408	6.72249285910265	6.43394432334542
Mp1g10590.1	1.5768249104094	1.92793869510378	10.8041576274892	0.00101272396062211	0.00424617049658816	3.53782638749472	2.94669316917334
Mp1g10640.1	1.57665333389587	4.23184514480247	39.3075072943232	3.62046637520096e-10	5.36232636253767e-09	6.06086092887361	6.12096388575937
Mp4g17680.1	1.57475357630187	1.61401000406701	13.8762923806577	0.00019524587524547	0.000990867251138855	2.62472230212005	3.78940371545244
Mp3g02680.1	1.57283919237568	2.51017176321243	19.4850409256949	1.01390606759992e-05	7.0017725839726e-05	5.70711052686929	5.10131443548432
Mp3g14230.1	1.57280713472101	8.96948325349246	117.724690579284	1.99205216077552e-27	1.22291395235471e-25	3.47728340200584	4.78928786402576
Mp6g21440.3	1.57133978009072	-0.0556370168634291	0.874507684882114	0.349710406199344	0.493777320393607	4.79670399731071	5.32011980401813
Mp3g07400.1	1.57044885750571	1.2742590714612	5.99641788873674	0.014334955054132	0.0403231481796038	3.97373007340382	2.04127830161756
Mp7g11420.1	1.57010708207207	3.15064978554676	25.7607179114254	3.86474820055219e-07	3.56128945209269e-06	4.98202106390518	5.12050538391613
Mp4g07960.1	1.56796923214936	-0.984365912234021	3.93149285594399	0.0473898581166855	0.106431391958036	3.93353385047278	4.45384037477294
Mp5g16770.1	1.56638865471631	2.25223526505045	16.000221790754	6.33350635267232e-05	0.000365377231356531	6.0411633070551	6.12417845847468
Mp5g07640.1	1.56631626432309	4.14775477912003	37.9681707454411	7.19082242362242e-10	1.02087888044458e-08	7.48295390770825	6.8367291365678
Mp3g17545.1	1.56559734896608	-0.646228491980008	5.05285033656708	0.0245854624540922	0.0624119475360336	3.8964553786154	4.039702469764
Mp5g01090.1	1.56479541454798	2.99782657188367	19.6659407050694	9.22306743718178e-06	6.44167397348557e-05	1.46911936938054	2.00495065290759
Mp8g05960.1	1.56345886136887	2.89211023297596	19.8010084766977	8.59373229136664e-06	6.04959335639385e-05	5.23522147533861	5.07113679171861
Mp3g08590.1	1.56323317834622	2.00256520414184	12.1382101032357	0.000493991645049174	0.00226488108596715	2.34502451556883	2.54201655830917
Mp7g11140.2	1.56275882163325	0.795923828417058	9.10615106791894	0.00254751353147909	0.00932310840449232	5.9499938415725	4.73788594916506
Mp3g25450.1	1.56184524832694	3.44042164427518	20.8070209355149	5.07964065051367e-06	3.74618237369904e-05	2.4657645718868	3.0570673496896
Mp5g17570.1	1.56146688041785	4.14288908539399	39.2155299349785	3.79509575347152e-10	5.58380906603747e-09	-0.0310506953097825	-0.0240822021232717
Mp7g05240.1	1.56081246793104	0.852147347688955	10.786481522595	0.0010224403908198	0.00427489579092648	3.93336292844608	3.65798163786062
Mp4g21960.1	1.55959007396107	5.22404359259774	68.8889795275868	1.04165280435725e-16	3.14314319931731e-15	1.30195288021264	0.782679815050316
MpVg00268.1	1.5590499963204	-0.941588525084542	3.74873162643072	0.0528475993720895	0.115810661204002	4.89632497804164	6.06567604133631
Mp4g13200.1	1.5584265881786	6.47323042826404	104.822401908962	1.3358846294528e-24	7.18512207194811e-23	7.92319367884185	7.58821229381851
Mp7g11980.1	1.55840225524824	3.00606243740976	24.1376886200988	8.96877057544265e-07	7.64341898298734e-06	5.52139523494184	4.57710149784801
Mp5g05210.2	1.5581520871404	2.27628445841531	9.60650096433385	0.00193889731780533	0.00740873555306458	5.05485673694451	5.96265668270207
Mp2g00660.1	1.55707989588173	5.51858774753793	91.0043714850376	1.43355055934092e-21	6.36446399200659e-20	6.75290728653504	6.68094832208642
Mp4g16950.1	1.55693245418	-0.968185162994981	4.82249794754082	0.0280906079316501	0.0696248033997753	5.23718615712327	5.35765856783894
Mp1g03900.2	1.55340134208401	2.76930300751566	12.3666966232594	0.000437060215276828	0.00203424392485578	3.18941337536118	3.07533715081813
Mp3g19060.1	1.55293164467847	6.94258760702567	67.8197976172886	1.79141708104478e-16	5.33321041703015e-15	4.93926902744395	5.39182791548099
Mp1g27110.1	1.55245716734577	0.888711220080337	9.15820031720176	0.00247605961601413	0.00911146947992963	2.95037025411627	2.96593270337924
Mp6g03190.1	1.55200267399458	3.20856935926328	19.8755499528008	8.26506512489955e-06	5.84132411348101e-05	6.08499543214249	5.69503168935226
Mp1g15370.1	1.55197971708029	-0.141125913220489	3.34495130927168	0.0674114730868352	0.140678285706825	4.02390388511117	1.9221405665947
Mp6g00640.1	1.55153759109191	0.641550714709213	7.02481889901197	0.00803876010288211	0.0247945332833698	-1.8305762066755	2.00746916031786
Mp2g20600.1	1.55062116134335	4.09112866686228	18.070934998885	2.12825545608138e-05	0.000137579273364622	6.20803739294156	6.43168149537609
Mp2g06750.1	1.54986043190058	-0.994662385069331	5.78473233377019	0.0161659593321152	0.0446413175104153	3.83740357395785	0.472510902675789
Mp4g09290.1	1.54961592508122	1.04469758875303	12.0957678103478	0.000505364002135883	0.00230692187949362	1.91690114460955	2.02605196887746
Mp6g16160.1	1.54908589700459	3.46438276224462	20.3730335022933	6.37214380194464e-06	4.61526753889424e-05	0.583203328060829	1.10360164489661
Mp3g17800.1	1.54870727452934	1.17213809689992	11.4670474178048	0.000708411411097976	0.00310483711269751	5.54628254212098	5.08477104813003
Mp6g12090.1	1.54813162687738	3.60444463497185	32.123843170961	1.44651121018484e-08	1.70094049371999e-07	5.93721865302779	5.85781900140879
Mp5g21670.2	1.54733019497656	-0.277534695622255	1.09120372325314	0.296204656559405	0.437693517656631	4.49612903061746	4.73686684654153
Mp8g04590.1	1.54583751676953	1.22522759783272	8.89449271959851	0.00286032060438952	0.0102914890299003	5.67118148051052	5.5717313713417
Mp6g19030.1	1.54529463404649	2.40488606034119	17.2439015783829	3.28751072625858e-05	0.000202938812273167	3.06045385717334	3.60698775063631
Mp1g15740.1	1.54508261492958	-0.805558739257606	1.33751945118543	0.247471892125493	0.382154016336063	1.0766165594906	0.190535455075278
Mp1g20260.1	1.54220220497043	6.5194059443438	63.868292210029	1.33021473167075e-15	3.63775927310821e-14	-1.01482644652014	0.123927658223613
Mp7g12050.1	1.54100536234571	4.06461259305112	18.2356940017227	1.95186440837288e-05	0.00012723926057218	2.84965691024865	1.98134763395876
Mp7g04330.1	1.54100310114603	-0.196598915679772	1.55467304754248	0.212446896263438	0.340400692482944	-3.8975589756152	1.63771663632418
Mp2g06200.1	1.5409258544552	4.75068833194957	65.6971347171818	5.25822570715542e-16	1.49064000421159e-14	0.340267352411171	0.434071221071527
Mp8g18280.1	1.54090397081657	2.5858862576679	15.285611016575	9.24178166141625e-05	0.000512558999745151	6.93656173282896	7.03243925116653
Mp5g19530.1	1.54041158409337	0.228463068402666	8.73134681544152	0.00312785369059365	0.0111370358507278	3.81175701972616	4.68381084488274
Mp5g22730.2	1.53994017748015	1.72550158730628	9.52697296091395	0.00202473801250755	0.0076808887357068	3.05948336846349	3.66402651801813
Mp1g14920.1	1.5390800281858	-0.0737029396089812	7.55124981137123	0.00599684675683328	0.0193900949531244	0.99590079865043	1.19356741429472
Mp1g16560.4	1.5388671704362	2.09018527149877	3.85501089526807	0.0495976046874148	0.110471543493071	4.26726204026797	4.66400994895881
Mp4g23500.1	1.53872435259256	0.476802103967346	4.2077306188203	0.0402401382323581	0.0933049206760447	6.49398289173547	6.29927138871812
Mp1g14230.1	1.5364782996392	-0.607261879658496	5.33098317570765	0.0209495641188798	0.0549204962462696	3.94464212131249	3.93100207360216
Mp1g20650.1	1.53620820381204	3.25118756086936	28.5688942156316	9.04231608936333e-08	9.50858554866718e-07	3.82338119819132	4.37580835007898
Mp4g01970.1	1.53617791364817	3.91743236388227	25.3505785661913	4.78008995159685e-07	4.32198788259415e-06	1.77906387602794	2.17431107050065
Mp6g14940.4	1.53550562221257	1.64684321486702	3.0886510447652	0.078840141844396	0.159644113427637	-0.905900868862588	-1.3298412663149
Mp6g01060.1	1.53492453816703	6.44366182786341	87.111918934173	1.02550674303843e-20	4.25387574164633e-19	7.21260983436666	6.83283364402797
Mp2g08920.1	1.53355418084531	6.42552405297867	60.8802023273683	6.06557659821103e-15	1.55823174859958e-13	3.90866134166804	4.21207233058975
Mp2g11200.1	1.53332325073388	7.35177605469871	37.7260213001237	8.14113086403872e-10	1.14755782084308e-08	-0.380005778021517	0.183528191522085
Mp8g08370.1	1.53181878450455	3.79235042584612	20.6005602864932	5.65795531573233e-06	4.12991301705546e-05	1.1215242810304	2.74462126356742
Mp5g16940.2	1.53166359937167	-1.16100652966169	0.960707098315112	0.327008789163109	0.47112871032377	5.13681141190159	6.09717578921366
Mp5g02450.1	1.530491119259	-0.575088476600815	4.04251285374208	0.0443677110866886	0.100942921466622	1.08644250567431	1.19988825644062
Mp6g16530.1	1.52998204011126	-1.14126776016169	4.89285318299925	0.0269680833862303	0.0673747949094944	7.18849294079106	6.11028387451162
Mp1g06980.2	1.52937365489826	0.455271928316494	5.58297779023054	0.0181358606452499	0.0489612662518987	-0.377271281793846	0.650107638604816
Mp4g08020.1	1.5292684421467	-0.47561197076937	6.90454740953612	0.00859767877423805	0.0262952199308985	6.04258620865459	5.4298284960764
Mp3g06730.1	1.5263630817467	5.21774579531008	69.1311716425404	9.21276921677971e-17	2.79888959669504e-15	6.00663897401963	5.79132963178329
Mp7g16200.1	1.52550700565828	4.30523367544468	36.3173401682781	1.67665449174955e-09	2.26992242711918e-08	7.15914547781875	6.9901097035026
Mp4g22420.1	1.5252046592256	5.65104818870406	98.1555840124789	3.86768554923212e-23	1.93416870317358e-21	6.10806314018792	5.63817091619189
Mp4g04070.1	1.52455591547441	1.68211605394374	11.4898151291012	0.000699785970313258	0.00307308574975011	4.69056075107225	4.57057356178994
Mp8g09550.1	1.52386427169178	4.54568334107503	51.4430943611073	7.37027799501378e-13	1.51341475369354e-11	4.61584802038694	4.802607710955
Mp3g03890.1	1.52267550311883	6.07550126511815	127.821582522081	1.22800560346502e-29	8.44099759014971e-28	0.69325688869915	2.32132285189437
Mp5g03760.1	1.51975905282963	3.31219939218007	29.1580627355569	6.67075637132987e-08	7.14127935530882e-07	3.77576713832379	5.10805218551619
Mp5g01130.1	1.51969622622397	-0.109602073459829	5.35544052570541	0.0206577148836461	0.0542913047052776	5.94169315172033	5.96031414515639
Mp1g04930.1	1.51849880706174	1.54996507204595	10.3301405548221	0.00130875239285013	0.00528098795328897	4.37833194123289	4.54587456745302
Mp6g20460.1	1.51732795645766	4.22894271887765	35.1113104437245	3.11386928146002e-09	4.04348758700458e-08	4.97802474920216	4.95976500812261
Mp5g13580.1	1.51720824272271	6.37894352396387	122.197656249461	2.08949155619666e-28	1.32938153884043e-26	6.82088490882955	6.86253557334801
Mp2g02330.1	1.51627297838702	3.60882899128892	15.7142305082557	7.36678478277098e-05	0.000418077365277883	2.42141821534668	2.20748496621941
Mp1g15590.1	1.51601965801713	0.359804975920223	7.26557290039026	0.00702888442188237	0.0221126045878727	5.58539830912854	5.39712769604053
Mp6g10910.2	1.51514709168432	7.04404940693252	133.083670437749	8.66805483350598e-31	6.40321079671813e-29	0.394864955967318	3.71731391978193
Mp2g10460.2	1.51463593538397	0.0530160069879881	5.48597220880925	0.019169656341893	0.0512197796570195	6.25321215412827	7.23720729495965
Mp5g08090.1	1.51427504480098	5.12933698636125	62.3306292434427	2.90373585099307e-15	7.69273948738535e-14	9.90299103585344	10.159340287826
Mp7g02150.1	1.514273705838	4.46175328971176	25.7037622509593	3.98050302641935e-07	3.65659934877934e-06	-1.43190735444705	-0.121177967802389
Mp8g01240.1	1.51243208630349	2.7540646320176	10.2801581788789	0.00134468418500391	0.00540881440253608	6.46967247799921	6.58009035147688
Mp1g25800.2	1.51242596504604	4.40819952978984	4.09658885754672	0.0429698249365075	0.0982774657431452	5.11133805586355	5.113488984706
Mp4g22440.1	1.51228596073805	-0.873974520437226	3.27746427361856	0.0702373695857993	0.145602688721004	-0.618989962278452	0.413709754073246
Mp2g18290.1	1.51074147254423	2.68342818135436	14.550873016472	0.000136425425088318	0.000720492982155839	1.11882834394509	1.25075327865637
Mp3g16900.1	1.51040839103998	0.937248464710554	7.95601438579958	0.00479278392159365	0.0160116217219238	1.17908842674272	1.65175940372203
Mp3g24100.4	1.5103656654511	-1.23476087420776	0.741579650588331	0.389155329142365	0.532400854892916	-2.3426810250661	1.45431079900678
Mp2g10970.1	1.51012672299757	2.18713538731437	15.5281369921645	8.12862873061103e-05	0.000455648543107898	8.10333226967805	5.58158911516099
Mp5g13640.1	1.50801145893638	0.740720924276917	9.97519960947289	0.00158662794234625	0.00623961503370672	3.28633059654815	2.33212837422763
Mp4g03900.1	1.50761977107595	3.48764473959315	27.5663847259386	1.51794032267081e-07	1.53370553714576e-06	4.77056384057323	4.20709891659179
Mp6g19760.1	1.50344431486022	4.52042096485827	38.328235553554	5.97912292004695e-10	8.54990565024867e-09	4.21396402872143	4.8999840885289
Mp5g18120.1	1.50331476031475	0.24398776391378	6.72734493852091	0.00949458234893977	0.0285286159591856	-1.55346503115342	0.750990228050673
Mp7g14870.1	1.50290554827092	-0.918198251086236	5.23027320455935	0.0221970455721684	0.0574989955582887	2.37598588637625	2.67295354690915
Mp3g13740.1	1.5021444509189	5.12882859407082	35.3590001917944	2.74198556058454e-09	3.60262501365952e-08	2.72674271518914	2.34594013743442
Mp8g02890.2	1.50114934402273	2.88070645138341	13.8999175038605	0.000192806930784967	0.000979606674875787	-0.460909339808368	-1.00084319161295
Mp8g01950.1	1.50035757063982	-0.0763674381999834	2.45895899003627	0.116856205847607	0.217682435147529	3.87668442506431	4.23142714463102
Mp7g12820.1	1.50017996061808	1.35863141885125	11.1942507597503	0.000820511617655182	0.00353694148404726	3.86166110342353	4.26007538877356
Mp5g04920.1	1.49979681651757	0.340970526247894	8.6324916336043	0.00330219607468844	0.0116506136975185	-3.8975589756152	-0.209779504421347
Mp5g14360.1	1.49970907878891	3.74003876955745	11.8244998563573	0.000584564143348759	0.0026300215931357	1.98753092717973	1.02609553920638
Mp8g00920.1	1.49910133125668	5.19823999204522	42.4620520093692	7.20669704065975e-11	1.15690556731168e-09	6.92434939737984	6.59038954513928
Mp1g25150.1	1.49826660106209	2.9164210452904	21.7255761792725	3.14569272799832e-06	2.40872118866899e-05	6.21676369978138	5.16769775144944
Mp5g00360.2	1.4981514616111	4.15523915171299	41.4238209022537	1.22554846394077e-10	1.92572279819396e-09	2.41221351268823	2.2833845122502
Mp7g14620.1	1.49782622868215	-1.42816545669655	3.765441629681	0.052322039492385	0.114899379435418	3.79947038641603	2.59436495999319
Mp6g00280.1	1.49756603073767	-1.12599787773717	2.17253833706197	0.140494164801136	0.250101232076677	5.39356768680214	4.59004424031128
Mp1g20250.1	1.49726261410571	2.81931749230642	20.466090903975	6.06971059514256e-06	4.4069762530719e-05	3.30400297308794	2.79509474091743
Mp8g04960.1	1.49642083331275	2.29723544102568	15.3317317345059	9.01888034874347e-05	0.000501133354708739	-1.79128974472921	-1.01154361195602
Mp4g10260.2	1.49417655540051	2.19646687662024	2.86752142740625	0.0903839679179462	0.177865105180618	2.23600600053373	2.39942549840691
Mp1g25780.1	1.49254615082319	-1.82788870484275	2.20016915446211	0.137995593884596	0.246660196579063	-2.19418525347794	-0.552350480088955
Mp8g08550.1	1.49241521949509	1.94244129598322	13.7450890704028	0.000209367483071338	0.00105263182748349	4.31908837087277	4.03158896052374
Mp2g13770.1	1.4924095938727	5.85837096147636	106.081460733973	7.07655853612868e-25	3.84097474447253e-23	6.40354904602646	5.92670004751948
Mp8g05060.1	1.49195709966597	3.27033253062722	17.369208472266	3.07771869220845e-05	0.000191783779759843	-0.114610282870958	2.40877388882287
Mp4g19810.1	1.49114679316687	3.9877903897261	16.2722855011205	5.48605160096856e-05	0.000321912250006735	3.08453001976221	2.91005435504723
Mp3g21250.1	1.49056258325511	6.79690166306264	23.5400523699627	1.22340300681497e-06	1.01539597810382e-05	5.0594274433269	5.17793391488755
Mp5g23060.1	1.49039550482038	0.0723016012738489	7.17191160275448	0.00740538224550415	0.023113257383715	4.11379572608257	4.26816971690098
Mp2g25950.2	1.48925808966832	3.32253103818707	15.1910804571006	9.71612728937286e-05	0.000535364327244522	7.35012301551732	6.94135605408102
Mp5g05990.1	1.48857037876448	-0.205290926427314	6.31543562751749	0.0119691335129977	0.034676400965321	5.1534205878142	5.265040478066
Mp6g06100.1	1.48814088750567	7.25863027929304	19.9136316236807	8.1020565966996e-06	5.74277465232956e-05	8.50836270230381	8.56486832958442
Mp1g03450.1	1.48606413759321	-0.53462790524333	4.69792389902609	0.0301990752424531	0.0738812885174375	4.38076997333805	3.17632062722751
Mp8g02850.1	1.48400403275993	0.0242962660793909	7.96027282933846	0.00478152060601639	0.015990144688316	5.36995759920927	5.01476320137246
Mp1g02940.2	1.48324666059662	1.44067056874492	1.55754754048991	0.212024669070298	0.340060827338606	3.90795202822699	3.94549125343173
Mp1g12670.1	1.48300887483678	3.01851073573554	12.913176685438	0.000326277077532588	0.00156442521177287	4.59912415982716	5.00650760597908
Mp8g06580.1	1.48282849327498	1.07762310938255	6.13783036215064	0.0132319570240719	0.0376789076934665	6.80294439112604	6.43696738891571
Mp4g09190.1	1.48279041192424	5.52812703550308	92.5483954558648	6.56983929766863e-22	3.00675704412325e-20	5.84856534545802	5.51295207242763
Mp7g06900.1	1.48250352829213	1.58753071080855	10.6668521873638	0.00109072577323289	0.00451690880224824	3.55945779511492	4.34076628291937
Mp5g13830.1	1.48037130982083	2.63502406454592	16.1620184238346	5.81484360404731e-05	0.000339304033703226	3.92929086273856	3.06313351771709
Mp4g07950.2	1.47865536427165	2.39341448424265	10.1643130652426	0.00143185255212287	0.00570657510307666	4.33729245278878	6.06899890596909
Mp5g05970.1	1.47840655170207	-0.946133938288738	5.58601186059282	0.0181044710161083	0.0489021237292939	6.46815242053481	5.55959755313812
Mp3g22980.1	1.47834101934133	1.39328953802509	10.0608892822319	0.00151450105284116	0.00600237360724204	0.927675988016926	-1.4374416618611
Mp3g20480.1	1.47568158678931	5.33391835133702	79.087292650629	5.94253322521777e-19	2.13727109108186e-17	-1.870242896174	3.06765111743126
Mp5g11800.1	1.47531278069858	1.67920605176883	10.1652363778642	0.00143113565443741	0.00570499508641942	4.60310901426149	4.380520267489
Mp3g09200.1	1.47453226509597	2.28709891988067	10.7811517091693	0.00102538861128104	0.00428420404755605	6.94131911856028	6.2924744529292
Mp6g09460.1	1.47352223691129	-1.23422945506672	3.3164768469857	0.068588668092621	0.14276675529673	4.19889302717882	4.45486406610669
Mp2g06990.1	1.4731445048389	0.451276586792701	8.70110208043378	0.00318017719311001	0.0112876504873	-2.7299230684696	-1.10769123190355
Mp3g21010.1	1.47286061839035	3.20232841151193	17.3065904546313	3.18081760111744e-05	0.000197516901823138	4.06420324433275	2.76557730318365
Mp3g11630.1	1.47259885835669	1.00344510931235	0.83907709283915	0.359660856171607	0.502921115584788	3.51347620427084	4.82324515880924
Mp5g22980.3	1.47245210136962	2.80647121157129	16.5810137823202	4.66153631589963e-05	0.000278487688026715	2.94766545734593	3.44867070514004
Mp5g19170.1	1.4717051827819	5.23620425353168	44.791736820549	2.19145562348253e-11	3.72987423182213e-10	4.57578771121572	3.82108590638041
Mp7g18880.1	1.47147912454904	3.03113164557317	15.7823698353532	7.10616039155478e-05	0.000404964703747918	4.81590227523647	5.68462124719672
Mp4g02650.2	1.47097440337477	4.06700329495041	29.3097730784515	6.1683805444949e-08	6.65549568688744e-07	4.68550479711665	5.38984544951815
Mp2g20980.1	1.47054722921171	1.66794265788126	9.74044845804591	0.00180256914602087	0.00695516655973333	2.60890841837708	3.95308255388947
Mp4g03600.1	1.47027258315953	2.17278916582531	9.43180686230851	0.00213254074140816	0.00802316627626573	8.34135733668152	7.74553844345455
Mp5g05880.1	1.46888885153342	7.62895622031766	126.038538215044	3.01569656389558e-29	2.02597909158615e-27	5.32924483176862	4.8791303821941
Mp8g15680.1	1.46804284996253	5.8796515594885	90.4989462255965	1.85075439252678e-21	8.13555072843317e-20	5.09603872076559	5.4010275323492
Mp3g18140.3	1.46794544556351	0.563526141140488	0.747995036919421	0.387111757287862	0.530542772516998	-0.953064358146259	0.294892122278354
Mp4g20550.1	1.46752902649328	3.09667340076684	9.91379245798167	0.00164044733087074	0.00642430352650501	3.28564350076173	3.65319337952395
Mp1g15180.1	1.46726753846971	-1.46976044594589	2.54604014595055	0.110571072050464	0.208621343770873	-1.21831840918047	0.400147315746427
Mp7g19440.1	1.46526062663914	3.50097004333382	30.0803361774556	4.14513086313489e-08	4.55529412076485e-07	2.99392324258805	3.56416423011365
Mp8g15065.1	1.46490388172422	1.84625685367046	11.3784939688238	0.000742993337209051	0.00323490104728118	2.50599831006712	1.62415963916816
Mp6g18690.1	1.4642589318429	0.686994185391277	9.27538626933571	0.00232253703680256	0.008617783840391	3.20032936693529	2.3057865309323
Mp4g08790.1	1.46287265523216	0.976815859928999	10.1252497635932	0.00146251839013902	0.00581967253009497	7.998189875033	7.34091077737467
Mp3g20150.1	1.46285096223781	-0.711047916867175	3.73849696139225	0.0531722553951311	0.116421800860844	5.16687393528161	4.76442843177313
Mp4g07680.1	1.46284735328094	1.05144449484394	9.6208896658281	0.00192376518164246	0.0073637479098647	5.47361428532438	5.07773587219345
Mp6g14520.1	1.46167238662484	5.58230485732823	53.7250211241764	2.30607571858614e-13	5.07026971197448e-12	3.94665051584073	3.97212909406968
Mp3g04830.1	1.46046341945321	2.9310201438562	17.5573153040496	2.78776223698081e-05	0.000175187190628201	-0.573698054143175	-0.718362609870167
Mp8g01410.1	1.46041825643266	3.89510109494496	33.4055943330046	7.48084679786448e-09	9.22309664420924e-08	-1.01323272327407	5.62712185786023
Mp8g05300.1	1.45969109054731	-0.257372956920454	7.34667127374636	0.00671870422787448	0.0212834682150978	5.20165425365784	5.3800917967534
Mp4g20070.1	1.45907386349045	1.55401116471714	11.3471462461287	0.000755639922929907	0.00328674750743248	-0.69619310427778	1.54958314264941
Mp5g04190.2	1.4582242400529	0.0438776988061865	0.387350795380144	0.533695233514078	0.664664305159225	7.32925312761246	7.1450188315763
Mp3g09270.1	1.45771600650607	3.14580660531574	11.7578202691089	0.000605881374060721	0.0027135864408561	6.80793977128804	6.68225069241338
Mp2g16190.1	1.45765507798799	1.81524399214267	11.6755699621334	0.000633261378133489	0.00281848807872763	4.78440437090906	4.97843608453751
Mp8g03450.1	1.45733668209574	5.6730562422203	21.2529690443855	4.02486448033539e-06	3.01618368179804e-05	5.49375200942425	5.05845221341183
Mp3g20230.1	1.4573350198032	2.47566652187749	13.4373565162715	0.000246662947086327	0.00121610092688393	3.60689747021294	4.0096933863545
Mp6g10220.1	1.45639417211864	0.175330626021003	3.51752635400265	0.0607230129998327	0.129343359707588	1.87803745748018	2.37761518775687
Mp1g08260.2	1.45603778898422	1.49125608541927	11.1633854251812	0.000834275431449912	0.00358845264704102	-0.834316873535563	-0.975366522497223
Mp4g10160.1	1.45602591792175	2.59344786717601	16.01140739481	6.2961974236473e-05	0.000363460449848226	2.14953650730703	2.49344605645396
Mp7g15570.1	1.45579959684084	-0.446296575508574	5.44601332686881	0.0196130344139219	0.0521929524171976	-1.40771806769879	-0.42627595363558
Mp3g16740.1	1.4544811206512	2.60600733069414	11.1736005896646	0.00082969452664041	0.00357306522926444	3.10957340283697	4.27115266914875
Mp5g16650.1	1.45389012884182	0.460241837059593	8.74553717902133	0.00310360662596011	0.0110639785266255	-0.79851154701354	1.46107687662734
Mp2g24230.1	1.45318188858984	2.54820704423959	16.126118059572	5.92611131975407e-05	0.000344554408313461	9.17005106399023	8.84381846681878
Mp3g14700.2	1.45191873830519	3.6711960543549	19.327661657985	1.10099730961406e-05	7.53886734733039e-05	3.73454315365047	4.77543821225654
Mp6g05120.1	1.45175930337227	4.15354190475417	14.0176360655193	0.000181104014411495	0.000927825832681396	9.15137305558812	9.19920753780705
Mp5g07420.1	1.45101081218773	0.904176171882251	8.56212326689233	0.0034322888672955	0.0120498991726408	2.71264188208768	2.24723685391543
Mp2g18700.1	1.45093958215251	-0.961702314662701	2.88057811953329	0.0896538286663744	0.176775624293661	2.83011949176687	2.35999337148181
Mp2g18150.1	1.45027942129596	1.160894756376	10.8398730054995	0.000993375453480219	0.0041749440978065	2.36053631905362	2.89496146007102
Mp3g22060.1	1.45024755712925	-0.696220469748255	4.01069647588908	0.0452124702539507	0.10245896231302	-0.441746574950957	-1.89806261770849
Mp7g05690.1	1.44991433185985	6.10542146817063	17.1803345892151	3.39937236703748e-05	0.000208758283029901	4.83851006416644	5.23164150263083
Mp7g11590.3	1.44948451519943	5.5282681282323	15.6181792006402	7.75058556965373e-05	0.000437072140945661	-3.0922239747798	-1.49720121721366
Mp4g15150.1	1.44944821063913	2.55278849675996	11.6339586709612	0.000647585860756483	0.00287505513193209	4.37804727428776	4.1928967496497
Mp1g19160.1	1.44913182796024	-0.415995835850423	3.51630225930535	0.0607678829888415	0.129407969001237	-3.8975589756152	-1.14760050131271
Mp7g15840.2	1.44892000261117	2.87573644126635	16.3061423984555	5.38889883419556e-05	0.000317047475033653	3.14087189910882	3.5639657920625
Mp1g17810.3	1.44838530816884	-1.14249886971648	0.339268117345775	0.560251983371819	0.688253247306686	1.35571378600987	-0.173549971838883
Mp3g03100.1	1.44787864034131	3.8653039922015	28.3509789613826	1.01195616705119e-07	1.0535588094744e-06	5.66051463627657	5.5300131241358
Mp4g04430.1	1.44743002968445	5.98038328222469	41.309267429823	1.2995132674512e-10	2.03476118737323e-09	4.29284386870008	2.49070875914532
Mp2g04040.1	1.44687740328436	5.58078640230687	79.52754400319	4.75549209089477e-19	1.72779644273877e-17	0.481984091595709	1.94575164461218
Mp1g07330.1	1.4466091176108	1.31499867653424	9.72679121964498	0.00181601251496323	0.00699642302616108	5.1348239165469	5.07667364717427
Mp3g19000.1	1.44623584329235	2.76237570848644	17.791192798897	2.46521728859573e-05	0.000156799797745158	0.50472832991796	1.66630807236664
Mp6g06370.1	1.44608755718358	0.187975208025385	8.15596002722025	0.00429198737359555	0.0145855857751043	-2.30781615276287	0.0393202385544263
Mp6g06421.1	1.44608755718358	0.187975208025385	8.15596002722025	0.00429198737359555	0.0145855857751043	-0.527375117372326	0.356254404532537
Mp6g07950.1	1.44579162912396	5.21703686621784	51.3246819695858	7.82851500527952e-13	1.59829188806183e-11	4.11883850837549	3.99739886739978
Mp1g22210.1	1.44556478374987	5.44300242633514	60.9086044093677	5.97869583162821e-15	1.53813181922655e-13	0.131670764688278	0.627968819477467
Mp6g01040.1	1.44501450210454	0.347625191196435	6.68255753791505	0.00973608329481517	0.0290922274081226	8.20703891256794	8.64249041526561
Mp5g15680.1	1.44360989183307	1.53876097409539	10.0061642127632	0.00156017132328052	0.00614643285425162	4.5365714491832	4.45568459968943
Mp1g22840.1	1.44354659053328	1.90512845085424	5.77856006613994	0.0162228263933695	0.0447572506205294	-0.391447738153291	0.365318304967233
Mp2g02230.3	1.44220197179884	1.00248483903811	6.17584966476118	0.0129505702783549	0.0369900533716594	-0.309630841515243	-1.19930159458508
Mp2g05220.1	1.44098948432892	0.644709537536039	6.96069186508543	0.00833198077052322	0.0255792815412355	-3.03875963713461	0.320988010415334
Mp5g14990.1	1.44009055741887	1.91202518933454	5.94240017426207	0.0147808767823857	0.0414269441682639	6.20317761715757	3.9563690439993
Mp8g03310.1	1.43957082901029	1.16001602639711	9.44494080913579	0.00211732332703848	0.00797932940579812	6.05635014279826	5.94740492451815
Mp7g09010.1	1.4388706292867	3.69765812827179	30.3688726528231	3.57214522997881e-08	3.95112005760747e-07	6.82898575991291	6.73534255343712
Mp7g03830.1	1.43683744996906	1.53634109661426	8.44227469174812	0.00366597407249632	0.0127148522136474	4.30356395062312	4.51231271641923
Mp6g18910.6	1.43625902433215	4.24322152819515	13.596371717219	0.000226623110678808	0.00112886716267902	3.77414259759756	-0.903404072479862
Mp1g23395.1	1.43526083714039	2.83662340300596	17.7821578807556	2.47695166020433e-05	0.000157321335735347	6.72467887396637	6.84382987495627
Mp6g18910.8	1.43498756030595	1.39823240390642	9.14559336728117	0.00249317774476386	0.0091593155984381	-0.0535685038649389	2.74452127908715
Mp7g19080.2	1.43410564797021	0.716454909270995	1.01263474729917	0.314272461505362	0.457967801602682	-1.22897477230167	-0.860939776142452
Mp1g05990.1	1.43368391130125	3.64389725686289	27.4129109788055	1.64330440179159e-07	1.65007040412271e-06	5.63174829966822	5.18956556546955
Mp5g05140.1	1.43333574621049	3.21023202261735	23.2795581399683	1.40080949017503e-06	1.14871540090217e-05	6.53929808262335	6.33811821235794
Mp7g00160.1	1.43324392498963	1.6793399504231	11.0605572049401	0.000881836381460749	0.00376573113435973	4.25665627423646	4.09748135998345
Mp6g01440.1	1.43249546224581	3.64503853281022	19.5770953303494	9.66206257831996e-06	6.69835280692486e-05	4.03588646229001	1.20249848588813
Mp7g13150.1	1.43233712306026	6.68612061337106	56.3461990094221	6.0770638705504e-14	1.42919376601597e-12	6.26007861147191	5.27451929828044
Mp2g17410.1	1.43136688012442	-1.35940398905398	4.26231505009034	0.0389667830736022	0.0907423988305218	-1.01273881088501	-0.891742074370654
Mp1g19490.3	1.43136006058466	-1.4483417248348	2.00771294572365	0.156501091321669	0.271346798675466	2.04707722905972	1.00864450845685
Mp7g02080.1	1.43075621279203	-0.178535175943206	5.91432397994763	0.0150182646668599	0.0419865210213735	1.27852714908956	-3.8975589756152
Mp5g08870.3	1.42936152103243	1.404270983828	2.52073515216416	0.112358192712458	0.211025731074997	-0.389139385173984	-1.06102444511457
Mp5g00230.2	1.42928555466999	4.45267482746328	10.1896976925206	0.0014122746664491	0.0056411769995049	-0.853306373386002	-2.20715918021069
Mp6g20400.1	1.42909444813653	-0.878508820788627	5.18618074873063	0.0227671972805098	0.0586406847779104	5.59443712504997	5.52599119658672
Mp5g17320.1	1.4287858039894	1.36396191639613	10.4498416274522	0.00122659971625551	0.00500622529768383	6.40108433837092	5.78853842649421
Mp2g13870.1	1.42863632282485	5.61766001034211	30.9112807440212	2.70097232946396e-08	3.03569509983882e-07	3.58585562303175	2.99817628033621
Mp8g01270.2	1.42656956161145	-0.971652499255656	2.45309717914735	0.117293230405247	0.218268148939544	3.42878925517029	3.80962370242987
Mp8g00170.1	1.42619941212753	1.84793157000195	9.64346435356664	0.00190026496928672	0.00728789686518988	3.03518717358102	2.16556186086724
Mp3g21470.2	1.42473615903867	-0.0268463535352425	0.935216932776312	0.333510967433866	0.478020751406901	-2.44437705977068	2.73820151441479
Mp2g23070.1	1.42449128478459	0.458482497556716	6.62099273364631	0.0100783641713837	0.0299204477166103	3.56851816468833	2.49546858794608
Mp6g18930.1	1.42416392864155	1.88668391800138	7.74941303698011	0.00537300014792249	0.0176258562066453	-2.44528900033795	-0.00962401682295625
Mp1g22720.1	1.42414979638167	-0.0408116907513466	6.76324961654962	0.00930541516113622	0.0280596724447338	6.48380904739646	6.45624744961524
Mp6g16280.1	1.4237307339395	6.09458050337563	69.8197385496023	6.49793784438127e-17	2.00490099555493e-15	4.37687319668039	5.11764356594403
Mp5g05460.1	1.42307587652034	3.50916512145596	26.1788237984642	3.11216741379067e-07	2.92997971801773e-06	7.41698462436203	7.05109451863852
Mp4g12680.2	1.42271916507237	3.98004641536089	6.72050023016309	0.00953108906040078	0.0286093371340946	5.57224491451587	6.28356988624944
Mp2g22925.1	1.42220973579403	-1.21899065448934	4.3513553872697	0.0369795048612115	0.0871173911663555	1.95811475015974	2.11575133804329
Mp3g14320.3	1.42196054101279	2.34952833013834	0.782952726792243	0.376239609533997	0.520086479426489	5.6703277913803	4.97036429033912
Mp1g05780.1	1.4206985172304	0.844500004029424	8.71431444167644	0.00315721122547234	0.0112276911992457	7.72269788872851	6.91116548494165
Mp1g28040.1	1.42053842804235	6.26619333212245	96.5935619201158	8.51246286363402e-23	4.14063869839553e-21	2.58382594731083	3.83832945048144
Mp5g17590.1	1.42023608205106	6.0089597472461	65.3395255963555	6.30441206949298e-16	1.76751886729423e-14	5.40999227634477	5.22649675986452
Mp8g00420.1	1.41991437183426	-0.965099416389956	4.43759805366863	0.0351556748822371	0.0836957047243203	1.80610455857514	2.84952997917121
Mp3g04290.1	1.41922705565182	-1.23260604220068	3.41960169810825	0.0644265557826331	0.135561514312518	4.87206706737664	3.42359751066188
Mp1g22300.1	1.41893958319482	2.23079494337629	11.7066558256974	0.000622769399872977	0.00277873775086181	2.22329228280931	2.29007378819932
Mp2g19250.1	1.41751220821648	0.816961241880522	6.819241402889	0.00901808664462484	0.0273461073981019	11.5064898482944	11.1204632144939
Mp1g20380.2	1.41545652746782	5.26019498470629	1.55962634773198	0.211719938528332	0.339792773945676	3.27061331754744	3.38203789210525
Mp1g17830.1	1.41531936483363	0.863020877412427	6.49698892487225	0.0108057342643432	0.0317629110227169	3.54493127083655	3.90718070725755
Mp7g04620.1	1.41494189063476	0.387444996896589	3.28120023970066	0.0700776631389295	0.145370548935638	0.476584000623087	0.187443091547275
Mp4g22070.1	1.41477405200625	-0.874518428679475	4.60646584464307	0.0318516120715138	0.0771292505045104	0.514246346594575	0.989868493648629
Mp7g16930.1	1.41472885965261	4.58911215187916	34.5687264023004	4.11464021207045e-09	5.26242382869902e-08	4.54440425079419	4.96635601677892
Mp5g03000.1	1.41468441699544	3.96675241319747	33.4306153756947	7.38522028843832e-09	9.1304914441019e-08	2.47813512051982	2.22797247342599
Mp3g20080.2	1.41332482329744	3.58727254776346	24.6748959871316	6.78624017915534e-07	5.94856887786817e-06	5.80347064382514	6.16327046768409
Mp5g02535.1	1.41270046069706	2.45770320893791	13.9031670109751	0.000192473876845412	0.000978193670990258	4.58883652061265	3.24117407523311
Mp8g17690.1	1.41252370904038	6.19326657978632	64.1735786461736	1.13926366192156e-15	3.1445443369286e-14	4.31438906797479	5.59871384629555
Mp2g11210.1	1.4122470193862	2.21091170459173	7.95041156676991	0.00480764421158677	0.0160552410239878	6.34324934755019	4.2211301082858
Mp4g18370.1	1.4119497631287	4.47238615405701	45.4106053969388	1.59766921434746e-11	2.78038172268112e-10	5.94061955051116	4.03885896254373
Mp6g20220.1	1.41169807100225	1.39525635090025	3.81157672712412	0.0508995150234287	0.112603847917647	7.2996085110894	6.6934999393183
Mp8g05130.1	1.41061287908174	5.08074057095287	19.8746942235051	8.26876565245229e-06	5.84162043296064e-05	3.8754331710524	4.28733980666394
Mp3g12770.1	1.4104274399575	0.857782702082634	9.19426997932727	0.00242773892833822	0.00896144228513484	3.6592357732063	3.16146931314455
Mp5g05490.1	1.41019642530267	-0.733201425822601	5.01709284791675	0.0250982732267204	0.0634964556281517	4.26545230204121	3.42699457719584
Mp2g03800.1	1.41010526614651	0.60424358424773	7.75553966493856	0.00535480386330788	0.017582363183045	5.38111622036189	5.5638393322548
Mp5g19450.2	1.40936902412002	3.85486024176475	33.6405877901604	6.62948838220418e-09	8.24771360366044e-08	3.55617585381887	3.38400063294067
Mp6g19380.1	1.40904831668389	4.82746222229105	55.0979136721156	1.14672562478995e-13	2.62405607945186e-12	6.59608254059578	5.81731522317443
Mp3g19930.1	1.40786951789094	-0.982524839194677	4.25417947750354	0.0391538584367983	0.0911303623676715	6.47247258497099	6.06494685192695
Mp2g01640.1	1.40670560978986	0.218012714577709	6.08806934767137	0.0136097722413078	0.0385942617413193	6.36423407094169	6.46461152795867
Mp5g22290.1	1.40637869468438	-0.446825438690329	4.88204571336964	0.0271374382205868	0.067750359366303	7.34543269826077	6.84239067196186
Mp3g13710.1	1.40618971877271	3.25295454558987	13.9844002466636	0.000184333697906419	0.000942744275733406	-2.80911811744604	-0.674777159807315
Mp2g18570.1	1.404886833795	3.66563159629055	9.62261309028161	0.00192196075802382	0.00735842309141894	3.60153366503273	3.50018459118922
Mp8g00110.1	1.40457556017667	4.92321265830653	53.7997364803671	2.22002496175406e-13	4.89147331610242e-12	0.626644972980855	0.338903049518184
Mp2g09380.2	1.40234712018061	1.28483944453757	7.85045600747683	0.00508078902821517	0.0168222590792849	-2.7299230684696	-0.49104850546536
Mp8g12480.1	1.40193672088606	3.79321442708782	20.7045065444	5.35897295653646e-06	3.92939849856749e-05	7.76414932307202	7.52401017687259
Mp5g23850.1	1.40047724705417	-1.72795895463145	2.31381180812239	0.128229251853787	0.233876177722873	3.37527920204011	5.04497507995438
Mp3g23000.1	1.40044467080982	0.613491094342327	6.28268961291308	0.0121922919153478	0.035196914702276	1.0421017842848	2.5326865867369
Mp3g07670.1	1.40039789697507	4.2441647658523	32.1206692852283	1.44887625332702e-08	1.7025969596027e-07	0.611237276779385	0.225460009213192
Mp2g23330.1	1.40014037381744	3.36001541051806	23.8640357641524	1.03385301141228e-06	8.70245161332048e-06	-0.310091701185477	3.71912212618547
Mp3g15460.1	1.39923208121326	4.9146294843966	33.1044244622219	8.7339751316529e-09	1.06209671631705e-07	3.20457616626847	2.41755776360215
Mp4g07500.3	1.39893876261365	1.14798326943305	7.16392232056714	0.00743843657398984	0.0232058131545194	4.95071205243629	5.13055337021316
Mp1g07760.1	1.39891432694939	7.84366441466328	62.643431081426	2.47729846005376e-15	6.60229707849358e-14	3.47478535513983	3.21062572813216
Mp1g16390.1	1.39757093185102	4.91008952039145	44.8330773851776	2.1456725590033e-11	3.66597011208596e-10	4.11324689409965	4.62290676946117
Mp1g18220.1	1.3969310863049	2.92263205912705	15.8177540838514	6.97449936561336e-05	0.000397971192967996	5.52574547973356	5.53872404563123
Mp7g08030.1	1.39600831833152	0.202619892280353	7.10412015239868	0.00769069660016675	0.0238781778117839	0.835001804234992	0.882222050493761
Mp5g20350.1	1.39596299136145	4.23704869214549	21.2543182951813	4.022032332123e-06	3.01618368179804e-05	3.01712175040688	3.06365937851622
Mp2g23770.1	1.39543460398117	4.90862937114172	50.9504074865121	9.4729345466805e-13	1.90992812836413e-11	5.81340400697106	5.1467087328401
Mp1g13250.1	1.39502041926665	4.33378062088159	29.2998695649324	6.1999865203989e-08	6.68149879071801e-07	6.1427764553784	6.10668987714519
Mp3g24330.2	1.39497828820848	2.64570967390695	1.29403688617419	0.255305334672744	0.390783326728473	0.941580872819215	0.680971037367573
Mp1g29560.3	1.39471916153508	3.62444356828657	4.62064619365558	0.0315893354634876	0.0766192015335789	5.84402916906631	6.07077583849906
Mp6g10200.1	1.394505193701	2.71632258926651	15.3227891098719	9.06167316813926e-05	0.000503354032487935	2.06079216502989	1.69457702923317
Mp6g00920.1	1.3917381979154	5.66971036174332	17.5953150326368	2.73260714172138e-05	0.000171963962333212	-1.48471679601573	-2.83906954302486
Mp7g07610.1	1.39120175120822	2.29624859084138	13.681684454294	0.000216556269980631	0.00108479214250568	6.97863468889864	6.21157236563887
Mp2g01250.1	1.39102303728777	2.5259897227395	12.0637567701471	0.000514115836795303	0.00234386792380711	3.26058703219066	3.18991721742121
Mp8g01700.1	1.39089857708985	9.32925185973566	36.1204574960575	1.85489294958374e-09	2.49227616463693e-08	3.97048478034858	3.94027678655126
Mp5g19600.1	1.39024650284799	0.930511748569313	9.6366001618318	0.00190737962821337	0.00731360747815693	6.67679046830156	5.31098178758807
Mp2g21430.1	1.38962034546196	4.39653775011687	14.865908281109	0.000115430401952607	0.00062122353263672	5.81716747580355	5.17375008602346
Mp7g07670.1	1.38906909580871	-0.0837033898704597	6.41481162859323	0.0113172332629525	0.0330404565071078	7.43864285334688	7.34659972014039
Mp7g11750.1	1.38863569564197	-1.37549002330472	3.43645034807065	0.0637725688254884	0.13445559483659	0.688744790814328	1.92445016734588
Mp1g14390.3	1.38829147107508	1.6204798429671	2.13720191657401	0.143763899442303	0.254745566016854	8.01436953671964	7.93695276713038
Mp2g17140.1	1.38798811222084	3.58585699791548	14.706200183574	0.000125632571742458	0.000670655674582002	6.53962854657475	6.15288335228754
Mp4g18500.1	1.38667302999126	-1.5663062977984	1.66740326643574	0.196606706794204	0.321767714750617	3.64072532825168	3.94629465196815
Mp2g19990.1	1.3860401449689	0.73391415833424	8.34710322213223	0.00386302726375358	0.013317868779358	0.863552150089581	2.94474152216964
Mp3g07330.1	1.3858073475316	-0.987889107782107	4.26334587718996	0.0389431464740899	0.0907229569063364	-0.0815149825713943	-0.28050384051898
Mp7g02270.1	1.38570348449679	0.363317005497198	6.25461412809161	0.0123870227709675	0.0356549986081704	7.94907193891589	7.98656645093164
[truncated: 15,804 more rows]
