# Supplementary material for: SWI3A/B regulates the transition from vegetative to reproductive phase in the liverwort Marchantia polymorpha
Source: Plant Reprod. 2026 May 20;39(2):6. doi: 10.1007/s00497-026-00537-5 (PMC13190419; doi:10.1007/s00497-026-00537-5)
Supplement: Supplementary file 9 — Supplementary Material 9 [file 497_2026_537_MOESM9_ESM.xlsx]

## Sheet: Sheet1
Primer name	Sequences (5´-3´)	Experiment
sgRNA1_MpSWI3_Fw	ATTTAGGCGCTCGCAGACCG	sgRNAs for targeting Mpswi3
sgRNA2_MpSWI3_Rv	ATTTACGGAGTCTCGACTT
sgRNA3_MpSWI3_Fw	AGTCGATTAAAGCGCAGGAA
sgRNA4_MpSWI3_Fw	CCCAGGTGTTTCTTCTTCTC
En_03_Fw	GCACCATACGTTTAGTGAAGAACTGAATAATGG	Checking cloning constructs
En_03_Rv	GGTGCCACTTTTTCAAGTTGATAACGGAC
GE010_attR1_US_Fw	TAATCAAGTTTACTATGAGTCTATGATCAA
GE010_attR2_DS_Rv	TAACGTAATTCAACAGAAATTATATGATAATC
401_US_Fw	GTCACGACGTTGTAAAACGACGGCC
401_DS_Rv	CGCGTATTAAATGTATAATTGCGGGACTC
swi3ab_geno_Fw	GCCTTCACCGTATTGACGAGTAGTAAC	Genotyping of CRISPR/Cas9 edits in Mpswi3
swi3ab_geno_2_Fw	CAGTGTTTTCGTCCAAGCGC
swi3ab_geno_Rv	CTGATCTTCACAACCTCCCGCG
swi3ab_geno_2_Rv	CATGAGATCCGTACTAATTGGTGATCACC
Swi3_qPCR_Fw	AGCAGATTACGTTGGCACGA	qPCR for checking expression
Swi3_qPCR_2_Fw	ATGGCGGACGACAATGAGCCTTTGTTG
Swi3_qPCR_Rv	AATGCTGGTGAGTCAGCTCC
Swi3_qPCR_Rv2	TCAGCCATGCCTTGTCAAATGAAGTCGAG
